# Supplementary material for: Migratory corridor linking Atlantic green turtle, Chelonia mydas, nesting site on Bioko Island, Equatorial Guinea to Ghanaian foraging grounds
Source: PLoS One. 2019 Jun 21;14(6):e0213231. doi: 10.1371/journal.pone.0213231 (PMC6588206; doi:10.1371/journal.pone.0213231)
Supplement: S1 Dataset — (XLSX) [file pone.0213231.s001.xlsx]

## Sheet: Data1
Platform ID No.	Platform	Prg No.	Pass dur. (s)	Msg Date	Sat.	Alarm	Format name	Loc. date	Longitude	Latitude	Altitude	Heading	Speed	Loc. quality	Frequency	Comp.	SENSOR 01	SENSOR 02	SENSOR 03	SENSOR 04	SENSOR 05	SENSOR 06	SENSOR 07
107904		2449	124	2018-02-01 01:51:37	NP	N	FORMAT TEMPL. 31X8-A2-HEXA #1	2018-02-01 01:52:44	7.74173	3.84172	0.000			A	401678409.80	1	82	10	0B	D7	C1	3C	0E
107904		2449	124	2018-02-01 01:52:55	NP	N	FORMAT TEMPL. 31X8-A2-HEXA #1	2018-02-01 01:52:44	7.74173	3.84172	0.000			A	401678409.80	1	DE	D8	CC
107904		2449	124	2018-02-01 01:53:41	NP	N	FORMAT TEMPL. 31X8-A2-HEXA #1	2018-02-01 01:52:44	7.74173	3.84172	0.000			A	401678409.80	1	80	10	00	39	C0	DA	7F
107904		2449	0	2018-02-01 03:29:02	NP	N	FORMAT TEMPL. 31X8-A2-HEXA #1	2018-02-01 03:29:01	7.69859	3.88159	0.000			B	401678395.93	1	80	08	00	05	F8	E1	DC
107904		2449	102	2018-02-01 07:06:38	NK	N	FORMAT TEMPL. 31X8-A2-HEXA #1	2018-02-01 07:07:28	7.69997	3.85516	0.000			B	401678417.02	1	83	B0	08	45	8C	E6	07
107904		2449	102	2018-02-01 07:08:20	NK	N	FORMAT TEMPL. 31X8-A2-HEXA #1	2018-02-01 07:07:28	7.69997	3.85516	0.000			B	401678417.02	1	80	18	01	CE	63	39	99
107904		2449	0	2018-02-01 08:08:44	NN	N	FORMAT TEMPL. 31X8-A2-HEXA #1	2018-02-01 08:08:44	7.61667	3.87856	0.000			B	401678391.27	1	82	A8	0B	4B	A1	C8	36
107904		2449	0	2018-02-01 09:33:06	MB	N	FORMAT TEMPL. 31X8-A2-HEXA #1	2018-02-01 09:33:05	7.65885	3.92045	0.000			B	401678396.82	1	DE	D8	CC
107904		2449	0	2018-02-01 10:10:56	MA	N	FORMAT TEMPL. 31X8-A2-HEXA #1	2018-02-01 10:10:55	7.58437	3.96197	0.000			B	401678431.48	1	DE	D8	CC
107904		2449	98	2018-02-02 03:23:40	NP	N	FORMAT TEMPL. 31X8-A2-HEXA #1	2018-02-02 03:24:29	7.56637	3.95428	0.000			B	401678383.82	1	DF	11	04
107904		2449	98	2018-02-02 03:25:18	NP	N	FORMAT TEMPL. 31X8-A2-HEXA #1	2018-02-02 03:24:29	7.56637	3.95428	0.000			B	401678383.82	1	80	28	00	FB	A0	6D	B4
107904		2449	377	2018-02-02 06:15:29	SR	N	FORMAT TEMPL. 31X8-A2-HEXA #1	2018-02-02 06:15:29	7.29503	4.08293	0.000			B	401678365.22	1	82	28	0B	54	98	C1	3C
107904		2449	0	2018-02-02 06:15:29	NN	N	FORMAT TEMPL. 31X8-A2-HEXA #1	2018-02-02 06:15:29	7.05506	4.08369	0.000			B	401678416.69	1	82	28	0B	54	98	B3	BF
107904		2449	377	2018-02-02 06:21:46	SR	N	FORMAT TEMPL. 31X8-A2-HEXA #1	2018-02-02 06:15:29	7.29503	4.08293	0.000			B	401678365.22	1	80	48	05	CF	78	B6	87
107904		2449	0	2018-02-02 09:52:49	MA	N	FORMAT TEMPL. 31X8-A2-HEXA #1	2018-02-02 09:52:48	7.03414	4.16109	0.000			B	401678470.45	1	82	D0	0A	F7	B1	96	5F
107904		2449	0	2018-02-03 03:17:20	NP	N	FORMAT TEMPL. 31X8-A2-HEXA #1	2018-02-03 03:17:19	5.90077	4.63253	0.000			B	401678361.68	1	DD	01	A1
107904		2449	268	2018-02-03 04:37:58	NK	N	FORMAT TEMPL. 31X8-A2-HEXA #1	2018-02-03 04:40:12	6.60683	4.13142	0.000			B	401678387.96	1	83	00	0F	D3	69	BF	C9
107904		2449	268	2018-02-03 04:42:26	NK	N	FORMAT TEMPL. 31X8-A2-HEXA #1	2018-02-03 04:40:12	6.60683	4.13142	0.000			B	401678387.96	1	DD	01	A1
107904		2449	512	2018-02-03 05:39:50	SR	N	FORMAT TEMPL. 31X8-A2-HEXA #1	2018-02-03 05:40:11	6.57515	4.15162	0.000			2	401678391.02	1	82	50	08	25	71	BE	70
107904		2449	512	2018-02-03 05:40:33	SR	N	FORMAT TEMPL. 31X8-A2-HEXA #1	2018-02-03 05:40:11	6.57515	4.15162	0.000			2	401678391.02	1	80	20	00	A5	A0	5D	38
107904		2449	512	2018-02-03 05:42:47	SR	N	FORMAT TEMPL. 31X8-A2-HEXA #1	2018-02-03 05:40:11	6.57515	4.15162	0.000			2	401678391.02	1	DD	01	A1
107904		2449	512	2018-02-03 05:48:22	SR	N	FORMAT TEMPL. 31X8-A2-HEXA #1	2018-02-03 05:40:11	6.57515	4.15162	0.000			2	401678391.02	1	80	48	01	77	80	77	E6
107904		2449	130	2018-02-03 07:47:04	MA	N	FORMAT TEMPL. 31X8-A2-HEXA #1	2018-02-03 07:48:09	6.56552	4.15306	0.000			B	401678387.00	1	82	88	03	41	51	E0	18
107904		2449	0	2018-02-03 07:47:04	NN	N	FORMAT TEMPL. 31X8-A2-HEXA #1	2018-02-03 07:47:04	6.55497	4.16442	0.000			B	401678390.35	1	82	88	03	41	51	74	06
107904		2449	130	2018-02-03 07:49:14	MA	N	FORMAT TEMPL. 31X8-A2-HEXA #1	2018-02-03 07:48:09	6.56552	4.15306	0.000			B	401678387.00	1	DD	01	A1
107904		2449	557	2018-02-03 08:46:13	MB	N	FORMAT TEMPL. 31X8-A2-HEXA #1	2018-02-03 08:55:29	6.53067	4.16892	0.000			B	401678391.58	1	80	28	04	7B	B0	C1	78
107904		2449	557	2018-02-03 08:55:30	MB	N	FORMAT TEMPL. 31X8-A2-HEXA #1	2018-02-03 08:55:29	6.53067	4.16892	0.000			B	401678391.58	1	DD	01	A1
107904		2449	514	2018-02-03 09:28:43	MA	N	FORMAT TEMPL. 31X8-A2-HEXA #1	2018-02-03 09:28:43	6.52149	4.17304	0.000			B	401678392.32	1	80	10	00	09	F8	00	19
107904		2449	514	2018-02-03 09:37:17	MA	N	FORMAT TEMPL. 31X8-A2-HEXA #1	2018-02-03 09:28:43	6.52149	4.17304	0.000			B	401678392.32	1	DD	01	A1
107904		2449	162	2018-02-04 03:02:35	NP	N	FORMAT TEMPL. 31X8-A2-HEXA #1	2018-02-04 03:04:07	6.49587	4.15518	0.000			A	401678396.51	1	80	F0	00	67	A1	9C	67
107904		2449	162	2018-02-04 03:04:30	NP	N	FORMAT TEMPL. 31X8-A2-HEXA #1	2018-02-04 03:04:07	6.49587	4.15518	0.000			A	401678396.51	1	80	28	01	C3	B0	62	9C
107904		2449	162	2018-02-04 03:05:17	NP	N	FORMAT TEMPL. 31X8-A2-HEXA #1	2018-02-04 03:04:07	6.49587	4.15518	0.000			A	401678396.51	1	DF	10	F0
107904		2449	52	2018-02-04 04:34:44	NP	N	FORMAT TEMPL. 31X8-A2-HEXA #1	2018-02-04 04:35:10	6.38522	4.26032	0.000			B	401678387.82	1	80	18	01	47	B8	E5	2D
107904		2449	52	2018-02-04 04:35:36	NP	N	FORMAT TEMPL. 31X8-A2-HEXA #1	2018-02-04 04:35:10	6.38522	4.26032	0.000			B	401678387.82	1	80	20	00	B8	B0	60	80
107904		2449	312	2018-02-04 05:57:23	NK	N	FORMAT TEMPL. 31X8-A2-HEXA #1	2018-02-04 05:59:59	6.35606	4.27302	0.000			B	401678389.48	1	DF	10	F0
107904		2449	312	2018-02-04 06:02:35	NK	N	FORMAT TEMPL. 31X8-A2-HEXA #1	2018-02-04 05:59:59	6.35606	4.27302	0.000			B	401678389.48	1	80	78	01	87	80	C4	B0
107904		2449	47	2018-02-04 07:25:01	NN	N	FORMAT TEMPL. 31X8-A2-HEXA #1	2018-02-04 07:25:24	6.32348	4.29111	0.000			B	401678385.41	1	DF	10	F0
107904		2449	47	2018-02-04 07:25:48	NN	N	FORMAT TEMPL. 31X8-A2-HEXA #1	2018-02-04 07:25:24	6.32348	4.29111	0.000			B	401678385.41	1	80	20	00	AC	A0	BB	4C
107904		2449	0	2018-02-04 08:27:18	MB	N	FORMAT TEMPL. 31X8-A2-HEXA #1	2018-02-04 08:27:17	6.34919	4.26312	0.000			B	401678403.69	1	DF	10	F0
107904		2449	113	2018-02-04 09:13:02	MA	N	FORMAT TEMPL. 31X8-A2-HEXA #1	2018-02-04 09:13:58	6.35217	4.24684	0.000			B	401678393.24	1	80	98	06	D1	A0	58	A7
107904		2449	113	2018-02-04 09:14:55	MA	N	FORMAT TEMPL. 31X8-A2-HEXA #1	2018-02-04 09:13:58	6.35217	4.24684	0.000			B	401678393.24	1	80	68	01	B9	88	DB	95
107904		2449	0	2018-02-04 10:06:47	MB	N	FORMAT TEMPL. 31X8-A2-HEXA #1	2018-02-04 10:06:46	6.3536	4.242	0.000			B	401678390.11	1	80	40	01	68	A0	FE	D0
107904		2449	0	2018-02-05 04:37:16	SR	N	FORMAT TEMPL. 31X8-A2-HEXA #1	2018-02-05 04:37:16	6.27176	4.13912	0.000			B	401678382.17	1	80	08	00	35	08	9E	86
107904		2449	0	2018-02-05 07:10:41	NK	N	FORMAT TEMPL. 31X8-A2-HEXA #1	2018-02-05 07:10:40	6.27217	4.13885	0.000			B	401678380.18	1	80	58	02	6D	98	8A	73
107904		2449	0	2018-02-05 08:07:28	MB	N	FORMAT TEMPL. 31X8-A2-HEXA #1	2018-02-05 08:07:28	6.27332	4.14503	0.000			B	401678377.43	1	DF	70	4E
107904		2449	0	2018-02-05 08:57:12	MA	N	FORMAT TEMPL. 31X8-A2-HEXA #1	2018-02-05 08:57:11	6.2583	4.15752	0.000			B	401678397.34	1	81	70	0E	5F	68	CE	16
107904		2449	0	2018-02-05 09:49:00	MB	N	FORMAT TEMPL. 31X8-A2-HEXA #1	2018-02-05 09:49:00	6.23749	4.1686	0.000			B	401678391.05	1	80	08	00	05	F8	D3	AF
107904		2449	446	2018-02-06 02:30:26	NP	N	FORMAT TEMPL. 31X8-A2-HEXA #1	2018-02-06 02:30:25	5.96088	4.13685	0.000			A	401678392.36	1	80	40	01	98	A8	79	4B
107904		2449	446	2018-02-06 02:34:59	NP	N	FORMAT TEMPL. 31X8-A2-HEXA #1	2018-02-06 02:30:25	5.96088	4.13685	0.000			A	401678392.36	1	80	38	04	38	A8	84	4F
107904		2449	446	2018-02-06 02:37:52	NP	N	FORMAT TEMPL. 31X8-A2-HEXA #1	2018-02-06 02:30:25	5.96088	4.13685	0.000			A	401678392.36	1	DF	88	97
107904		2449	0	2018-02-06 04:09:58	SR	N	FORMAT TEMPL. 31X8-A2-HEXA #1	2018-02-06 04:09:58	5.93584	4.13943	0.000			B	401678392.44	1	DF	88	97
107904		2449	0	2018-02-06 04:09:58	NP	N	FORMAT TEMPL. 31X8-A2-HEXA #1	2018-02-06 04:09:58	5.93638	4.13956	0.000			B	401678390.90	1	DF	88	97
107904		2449	0	2018-02-06 06:48:28	NK	N	FORMAT TEMPL. 31X8-A2-HEXA #1	2018-02-06 06:48:28	5.9054	4.1424	0.000			B	401678391.40	1	DF	88	97
107904		2449	146	2018-02-06 07:09:47	NN	N	FORMAT TEMPL. 31X8-A2-HEXA #1	2018-02-06 07:10:59	5.90673	4.14068	0.000			B	401678392.33	1	81	90	02	C1	C9	85	BB
107904		2449	146	2018-02-06 07:12:13	NN	N	FORMAT TEMPL. 31X8-A2-HEXA #1	2018-02-06 07:10:59	5.90673	4.14068	0.000			B	401678392.33	1	DF	88	97
107904		2449	0	2018-02-06 09:29:20	MB	N	FORMAT TEMPL. 31X8-A2-HEXA #1	2018-02-06 09:29:20	5.8704	4.14701	0.000			B	401678389.14	1	82	10	01	2E	89	12	D8
107904		2449	0	2018-02-07 02:20:38	NP	N	FORMAT TEMPL. 31X8-A2-HEXA #1	2018-02-07 02:20:38	5.60852	4.21465	0.000			B	401678374.80	1	DE	A0	D4
107904		2449	239	2018-02-07 05:20:04	SR	N	FORMAT TEMPL. 31X8-A2-HEXA #1	2018-02-07 05:22:03	5.53968	4.25247	0.000			B	401678396.69	1	83	C8	08	19	59	31	8C
107904		2449	239	2018-02-07 05:24:03	SR	N	FORMAT TEMPL. 31X8-A2-HEXA #1	2018-02-07 05:22:03	5.53968	4.25247	0.000			B	401678396.69	1	80	48	03	07	88	AC	FE
107904		2449	0	2018-02-07 06:23:12	NK	N	FORMAT TEMPL. 31X8-A2-HEXA #1	2018-02-07 06:23:12	5.49614	4.25768	0.000			B	401678388.50	1	80	40	01	98	B0	57	4C
107904		2449	0	2018-02-07 07:02:18	SR	N	FORMAT TEMPL. 31X8-A2-HEXA #1	2018-02-07 07:02:17	5.48619	4.26076	0.000			B	401678391.31	1	84	30	05	41	81	94	1C
107904		2449	0	2018-02-07 09:06:43	MB	N	FORMAT TEMPL. 31X8-A2-HEXA #1	2018-02-07 09:06:43	5.42933	4.27669	0.000			B	401678387.82	1	80	28	04	9F	A0	D3	95
107904		2449	515	2018-02-07 09:44:06	MA	N	FORMAT TEMPL. 31X8-A2-HEXA #1	2018-02-07 09:44:05	5.4644	4.30651	0.000			A	401678396.45	1	80	30	04	56	88	D1	EB
107904		2449	515	2018-02-07 09:44:52	MA	N	FORMAT TEMPL. 31X8-A2-HEXA #1	2018-02-07 09:44:05	5.4644	4.30651	0.000			A	401678396.45	1	DE	A0	D4
107904		2449	515	2018-02-07 09:52:41	MA	N	FORMAT TEMPL. 31X8-A2-HEXA #1	2018-02-07 09:44:05	5.4644	4.30651	0.000			A	401678396.45	1	80	20	04	AD	A8	9F	5A
107904		2449	43	2018-02-08 02:08:45	NP	N	FORMAT TEMPL. 31X8-A2-HEXA #1	2018-02-08 02:09:06	5.08486	4.44048	0.000			B	401678426.69	1	80	20	02	54	A8	01	34
107904		2449	43	2018-02-08 02:09:28	NP	N	FORMAT TEMPL. 31X8-A2-HEXA #1	2018-02-08 02:09:06	5.08486	4.44048	0.000			B	401678426.69	1	80	18	00	86	B8	31	B9
107904		2449	270	2018-02-08 03:48:06	NP	N	FORMAT TEMPL. 31X8-A2-HEXA #1	2018-02-08 03:48:06	5.16376	4.38577	0.000			B	401678389.87	1	81	E8	0C	D1	99	C0	AA
107904		2449	270	2018-02-08 03:52:36	NP	N	FORMAT TEMPL. 31X8-A2-HEXA #1	2018-02-08 03:48:06	5.16376	4.38577	0.000			B	401678389.87	1	DF	71	62
107904		2449	366	2018-02-08 05:52:00	NK	N	FORMAT TEMPL. 31X8-A2-HEXA #1	2018-02-08 05:58:06	5.13989	4.39257	0.000			B	401678391.49	1	DF	71	62
107904		2449	366	2018-02-08 05:58:06	NK	N	FORMAT TEMPL. 31X8-A2-HEXA #1	2018-02-08 05:58:06	5.13989	4.39257	0.000			B	401678391.49	1	80	30	05	32	90	B0	D5
107904		2449	57	2018-02-08 06:26:43	SR	N	FORMAT TEMPL. 31X8-A2-HEXA #1	2018-02-08 06:27:11	5.15047	4.39449	0.000			B	401678398.29	1	DF	71	62
107904		2449	57	2018-02-08 06:27:40	SR	N	FORMAT TEMPL. 31X8-A2-HEXA #1	2018-02-08 06:27:11	5.15047	4.39449	0.000			B	401678398.29	1	80	20	00	D4	B0	70	4D
107904		2449	329	2018-02-08 06:40:20	NN	N	FORMAT TEMPL. 31X8-A2-HEXA #1	2018-02-08 06:45:23	5.13066	4.40786	0.000			A	401678393.77	1	DF	71	62
107904		2449	329	2018-02-08 06:44:58	NN	N	FORMAT TEMPL. 31X8-A2-HEXA #1	2018-02-08 06:45:23	5.13066	4.40786	0.000			A	401678393.77	1	80	28	04	4E	A0	83	AE
107904		2449	329	2018-02-08 06:45:49	NN	N	FORMAT TEMPL. 31X8-A2-HEXA #1	2018-02-08 06:45:23	5.13066	4.40786	0.000			A	401678393.77	1	80	28	00	BF	A8	40	2F
107904		2449	0	2018-02-08 07:35:02	NK	N	FORMAT TEMPL. 31X8-A2-HEXA #1	2018-02-08 07:35:02	5.14966	4.40333	0.000			B	401678394.09	1	81	D8	03	99	91	54	51
107904		2449	0	2018-02-08 08:48:46	MB	N	FORMAT TEMPL. 31X8-A2-HEXA #1	2018-02-08 08:48:46	5.14668	4.40232	0.000			B	401678406.97	1	80	28	03	7F	B0	5F	32
107904		2449	0	2018-02-08 09:26:26	MA	N	FORMAT TEMPL. 31X8-A2-HEXA #1	2018-02-08 09:26:25	5.1494	4.39875	0.000			B	401678409.36	1	80	28	04	42	A0	FB	CD
107904		2449	41	2018-02-09 02:00:00	NP	N	FORMAT TEMPL. 31X8-A2-HEXA #1	2018-02-09 02:00:20	4.8163	4.53211	0.000			B	401678361.81	1	DE	A9	44
107904		2449	41	2018-02-09 02:00:41	NP	N	FORMAT TEMPL. 31X8-A2-HEXA #1	2018-02-09 02:00:20	4.8163	4.53211	0.000			B	401678361.81	1	13	EA	92
107904		2449	78	2018-02-09 03:41:40	NP	N	FORMAT TEMPL. 31X8-A2-HEXA #1	2018-02-09 03:42:18	4.80859	4.6164	0.000			B	401678388.22	1	DE	A9	44
107904		2449	78	2018-02-09 03:42:58	NP	N	FORMAT TEMPL. 31X8-A2-HEXA #1	2018-02-09 03:42:18	4.80859	4.6164	0.000			B	401678388.22	1	82	F8	07	0A	59	D0	58
107904		2449	498	2018-02-09 05:55:29	SR	N	FORMAT TEMPL. 31X8-A2-HEXA #1	2018-02-09 05:59:07	4.7745	4.65243	0.000			2	401678390.35	1	80	58	06	55	B0	27	29
107904		2449	498	2018-02-09 05:59:08	SR	N	FORMAT TEMPL. 31X8-A2-HEXA #1	2018-02-09 05:59:07	4.7745	4.65243	0.000			2	401678390.35	1	80	20	03	5C	A0	71	7D
107904		2449	498	2018-02-09 06:02:18	SR	N	FORMAT TEMPL. 31X8-A2-HEXA #1	2018-02-09 05:59:07	4.7745	4.65243	0.000			2	401678390.35	1	80	08	00	05	F8	C7	75
107904		2449	498	2018-02-09 06:03:05	SR	N	FORMAT TEMPL. 31X8-A2-HEXA #1	2018-02-09 05:59:07	4.7745	4.65243	0.000			2	401678390.35	1	80	08	00	05	F8	CC	B4
107904		2449	498	2018-02-09 06:03:47	SR	N	FORMAT TEMPL. 31X8-A2-HEXA #1	2018-02-09 05:59:07	4.7745	4.65243	0.000			2	401678390.35	1	80	08	00	05	F8	11	DC
107904		2449	0	2018-02-09 06:37:07	NN	N	FORMAT TEMPL. 31X8-A2-HEXA #1	2018-02-09 06:37:07	4.76815	4.66356	0.000			B	401678389.88	1	DE	A9	44
107904		2449	263	2018-02-09 07:08:14	NK	N	FORMAT TEMPL. 31X8-A2-HEXA #1	2018-02-09 07:12:36	4.76825	4.66937	0.000			B	401678391.10	1	13	DA	92
107904		2449	263	2018-02-09 07:12:37	NK	N	FORMAT TEMPL. 31X8-A2-HEXA #1	2018-02-09 07:12:36	4.76825	4.66937	0.000			B	401678391.10	1	80	30	04	17	90	52	A4
107904		2449	47	2018-02-09 07:28:32	MA	N	FORMAT TEMPL. 31X8-A2-HEXA #1	2018-02-09 07:28:55	4.76457	4.6702	0.000			B	401678390.12	1	80	08	00	05	F8	4E	03
107904		2449	47	2018-02-09 07:29:19	MA	N	FORMAT TEMPL. 31X8-A2-HEXA #1	2018-02-09 07:28:55	4.76457	4.6702	0.000			B	401678390.12	1	80	08	00	09	F8	33	7F
107904		2449	302	2018-02-09 09:07:22	MA	N	FORMAT TEMPL. 31X8-A2-HEXA #1	2018-02-09 09:07:22	4.74934	4.6968	0.000			B	401678394.49	1	85	58	06	91	9D	CA	CF
107904		2449	302	2018-02-09 09:12:24	MA	N	FORMAT TEMPL. 31X8-A2-HEXA #1	2018-02-09 09:07:22	4.74934	4.6968	0.000			B	401678394.49	1	80	98	04	AD	80	B5	22
107904		2449	155	2018-02-10 05:01:31	NK	N	FORMAT TEMPL. 31X8-A2-HEXA #1	2018-02-10 05:02:43	4.61837	4.96745	0.000			A	401678402.82	1	80	30	03	2F	98	8A	4A
107904		2449	155	2018-02-10 05:02:32	NK	N	FORMAT TEMPL. 31X8-A2-HEXA #1	2018-02-10 05:02:43	4.61837	4.96745	0.000			A	401678402.82	1	DF	49	6A
107904		2449	155	2018-02-10 05:04:06	NK	N	FORMAT TEMPL. 31X8-A2-HEXA #1	2018-02-10 05:02:43	4.61837	4.96745	0.000			A	401678402.82	1	80	48	01	63	98	C2	9B
107904		2449	215	2018-02-10 05:25:14	SR	N	FORMAT TEMPL. 31X8-A2-HEXA #1	2018-02-10 05:25:13	4.64321	4.977	0.000			B	401678380.12	1	84	D0	03	BF	49	97	40
107904		2449	215	2018-02-10 05:28:49	SR	N	FORMAT TEMPL. 31X8-A2-HEXA #1	2018-02-10 05:25:13	4.64321	4.977	0.000			B	401678380.12	1	DF	49	6A
107904		2449	169	2018-02-10 06:21:55	NN	N	FORMAT TEMPL. 31X8-A2-HEXA #1	2018-02-10 06:23:19	4.63493	4.96921	0.000			B	401678391.23	1	85	60	07	0F	78	6D	9C
107904		2449	169	2018-02-10 06:24:44	NN	N	FORMAT TEMPL. 31X8-A2-HEXA #1	2018-02-10 06:23:19	4.63493	4.96921	0.000			B	401678391.23	1	DF	49	6A
107904		2449	530	2018-02-10 06:41:20	NK	N	FORMAT TEMPL. 31X8-A2-HEXA #1	2018-02-10 06:50:09	4.64412	4.97026	0.000			A	401678392.01	1	80	20	03	35	A0	A0	26
107904		2449	530	2018-02-10 06:44:47	NK	N	FORMAT TEMPL. 31X8-A2-HEXA #1	2018-02-10 06:50:09	4.64412	4.97026	0.000			A	401678392.01	1	80	28	02	C6	88	44	65
107904		2449	530	2018-02-10 06:50:10	NK	N	FORMAT TEMPL. 31X8-A2-HEXA #1	2018-02-10 06:50:09	4.64412	4.97026	0.000			A	401678392.01	1	80	20	05	00	88	58	6A
107904		2449	42	2018-02-10 07:57:54	NN	N	FORMAT TEMPL. 31X8-A2-HEXA #1	2018-02-10 07:58:14	4.63638	4.98487	0.000			B	401678391.40	1	80	48	01	C3	A0	5E	39
107904		2449	42	2018-02-10 07:58:36	NN	N	FORMAT TEMPL. 31X8-A2-HEXA #1	2018-02-10 07:58:14	4.63638	4.98487	0.000			B	401678391.40	1	80	10	00	05	F8	31	5B
107904		2449	627	2018-02-10 08:41:03	MA	N	FORMAT TEMPL. 31X8-A2-HEXA #1	2018-02-10 08:41:03	6.14656	4.35571	0.000			0	401678413.27	1	DF	49	6A
107904		2449	627	2018-02-10 08:46:53	MA	N	FORMAT TEMPL. 31X8-A2-HEXA #1	2018-02-10 08:41:03	6.14656	4.35571	0.000			0	401678413.27	1	6F	EF	FF	6E	24	29	6B
107904		2449	627	2018-02-10 08:47:11	MA	N	FORMAT TEMPL. 31X8-A2-HEXA #1	2018-02-10 08:41:03	6.14656	4.35571	0.000			0	401678413.27	1	80	20	05	A5	98	4E	64
107904		2449	627	2018-02-10 08:51:30	MA	N	FORMAT TEMPL. 31X8-A2-HEXA #1	2018-02-10 08:41:03	6.14656	4.35571	0.000			0	401678413.27	1	80	58	03	FC	50	F7	01
107904		2449	541	2018-02-10 09:40:22	MB	N	FORMAT TEMPL. 31X8-A2-HEXA #1	2018-02-10 09:40:21	4.62492	5.00401	0.000			A	401678390.35	1	84	B0	00	D3	51	67	36
107904		2449	541	2018-02-10 09:46:45	MB	N	FORMAT TEMPL. 31X8-A2-HEXA #1	2018-02-10 09:40:21	4.62492	5.00401	0.000			A	401678390.35	1	80	08	00	05	F8	AE	76
107904		2449	541	2018-02-10 09:49:23	MB	N	FORMAT TEMPL. 31X8-A2-HEXA #1	2018-02-10 09:40:21	4.62492	5.00401	0.000			A	401678390.35	1	80	40	02	64	B0	F2	C3
107904		2449	305	2018-02-10 10:25:35	MA	N	FORMAT TEMPL. 31X8-A2-HEXA #1	2018-02-10 10:25:35	4.6281	5.00559	0.000			B	401678385.37	1	80	20	05	60	90	14	D8
107904		2449	305	2018-02-10 10:30:40	MA	N	FORMAT TEMPL. 31X8-A2-HEXA #1	2018-02-10 10:25:35	4.6281	5.00559	0.000			B	401678385.37	1	80	20	04	B9	80	4B	07
107904		2449	652	2018-02-11 06:17:35	NK	N	FORMAT TEMPL. 31X8-A2-HEXA #1	2018-02-11 06:14:08	4.52843	5.1807	0.000			1	401678392.26	1	80	20	01	19	B0	A2	38
107904		2449	652	2018-02-11 06:21:18	NK	N	FORMAT TEMPL. 31X8-A2-HEXA #1	2018-02-11 06:14:08	4.52843	5.1807	0.000			1	401678392.26	2	DE	F9	C9
107904		2449	652	2018-02-11 06:25:01	NK	N	FORMAT TEMPL. 31X8-A2-HEXA #1	2018-02-11 06:14:08	4.52843	5.1807	0.000			1	401678392.26	1	80	40	02	31	70	28	EB
107904		2449	325	2018-02-11 09:22:04	MB	N	FORMAT TEMPL. 31X8-A2-HEXA #1	2018-02-11 09:22:04	4.6526	5.09638	0.000			B	401678371.39	1	DE	F9	C9
107904		2449	325	2018-02-11 09:27:29	MB	N	FORMAT TEMPL. 31X8-A2-HEXA #1	2018-02-11 09:22:04	4.6526	5.09638	0.000			B	401678371.39	1	80	48	02	E7	90	AB	57
107904		2449	350	2018-02-11 10:01:00	MA	N	FORMAT TEMPL. 31X8-A2-HEXA #1	2018-02-11 10:01:00	4.4987	5.21267	0.000			A	401678392.38	1	DE	F9	C9
107904		2449	350	2018-02-11 10:05:18	MA	N	FORMAT TEMPL. 31X8-A2-HEXA #1	2018-02-11 10:01:00	4.4987	5.21267	0.000			A	401678392.38	1	80	40	03	F5	A8	6B	1F
107904		2449	350	2018-02-11 10:06:50	MA	N	FORMAT TEMPL. 31X8-A2-HEXA #1	2018-02-11 10:01:00	4.4987	5.21267	0.000			A	401678392.38	1	80	30	01	6F	A0	61	B4
107904		2449	98	2018-02-12 03:03:59	NP	N	FORMAT TEMPL. 31X8-A2-HEXA #1	2018-02-12 03:04:48	4.4824	5.26757	0.000			B	401678368.20	1	82	10	0A	5E	91	E1	A4
107904		2449	98	2018-02-12 03:05:37	NP	N	FORMAT TEMPL. 31X8-A2-HEXA #1	2018-02-12 03:04:48	4.4824	5.26757	0.000			B	401678368.20	1	80	08	00	11	F8	D2	63
107904		2449	0	2018-02-12 04:28:29	SR	N	FORMAT TEMPL. 31X8-A2-HEXA #1	2018-02-12 04:28:29	4.37392	5.33868	0.000			B	401678377.38	1	80	18	08	17	98	06	12
107904		2449	246	2018-02-12 05:54:14	NN	N	FORMAT TEMPL. 31X8-A2-HEXA #1	2018-02-12 05:56:16	4.39117	5.33885	0.000			B	401678407.23	1	80	20	01	C1	88	18	F8
107904		2449	527	2018-02-12 05:54:14	NK	N	FORMAT TEMPL. 31X8-A2-HEXA #1	2018-02-12 05:54:02	4.3741	5.30432	0.000			A	401678392.49	1	80	20	01	C1	88	02	E6
107904		2449	246	2018-02-12 05:58:20	NN	N	FORMAT TEMPL. 31X8-A2-HEXA #1	2018-02-12 05:56:16	4.39117	5.33885	0.000			B	401678407.23	1	DE	DA	4F
107904		2449	527	2018-02-12 05:58:20	NK	N	FORMAT TEMPL. 31X8-A2-HEXA #1	2018-02-12 05:54:02	4.3741	5.30432	0.000			A	401678392.49	2	DE	DA	4F
107904		2449	637	2018-02-12 06:02:26	SR	N	FORMAT TEMPL. 31X8-A2-HEXA #1	2018-02-12 05:58:19	4.38233	5.30483	0.000			A	401678393.51	1	80	18	00	A2	B0	27	F5
107904		2449	637	2018-02-12 06:08:57	SR	N	FORMAT TEMPL. 31X8-A2-HEXA #1	2018-02-12 05:58:19	4.38233	5.30483	0.000			A	401678393.51	2	DE	DA	4F
107904		2449	0	2018-02-12 08:11:04	MA	N	FORMAT TEMPL. 31X8-A2-HEXA #1	2018-02-12 08:11:03	4.27418	5.37872	0.000			B	401678393.15	1	85	F8	0F	8D	90	0F	C0
107904		2449	344	2018-02-12 09:00:43	MB	N	FORMAT TEMPL. 31X8-A2-HEXA #1	2018-02-12 09:06:26	4.33511	5.32531	0.000			B	401678391.73	1	80	28	02	BB	A0	83	3E
107904		2449	344	2018-02-12 09:06:27	MB	N	FORMAT TEMPL. 31X8-A2-HEXA #1	2018-02-12 09:06:26	4.33511	5.32531	0.000			B	401678391.73	1	80	70	05	50	40	3E	46
107904		2449	0	2018-02-13 05:26:40	NK	N	FORMAT TEMPL. 31X8-A2-HEXA #1	2018-02-13 05:26:39	4.2413	5.43686	0.000			B	401678348.47	1	82	60	0C	2D	79	3D	7A
107904		2449	0	2018-02-13 05:29:44	SR	N	FORMAT TEMPL. 31X8-A2-HEXA #1	2018-02-13 05:29:43	3.78971	5.70429	0.000			B	401678385.68	1	80	28	02	6F	B0	3F	4C
107904		2449	0	2018-02-13 05:42:53	NN	N	FORMAT TEMPL. 31X8-A2-HEXA #1	2018-02-13 05:42:53	4.00494	5.55656	0.000			B	401678396.98	1	80	18	00	AE	A8	37	AF
107904		2449	96	2018-02-13 07:10:46	NK	N	FORMAT TEMPL. 31X8-A2-HEXA #1	2018-02-13 07:11:33	4.13524	5.56075	0.000			B	401678395.28	1	13	CA	94
107904		2449	0	2018-02-13 07:10:46	SR	N	FORMAT TEMPL. 31X8-A2-HEXA #1	2018-02-13 07:10:45	4.05978	5.55254	0.000			B	401678382.19	1	13	CA	94
107904		2449	96	2018-02-13 07:12:22	NK	N	FORMAT TEMPL. 31X8-A2-HEXA #1	2018-02-13 07:11:33	4.13524	5.56075	0.000			B	401678395.28	1	80	28	00	B6	A8	14	A8
107904		2449	120	2018-02-13 07:44:21	MA	N	FORMAT TEMPL. 31X8-A2-HEXA #1	2018-02-13 07:44:21	4.11506	5.56502	0.000			B	401678388.78	1	83	30	0D	5A	89	71	C4
107904		2449	120	2018-02-13 07:46:21	MA	N	FORMAT TEMPL. 31X8-A2-HEXA #1	2018-02-13 07:44:21	4.11506	5.56502	0.000			B	401678388.78	1	80	10	00	39	E8	BD	D9
107904		2449	734	2018-02-13 09:19:42	MA	N	FORMAT TEMPL. 31X8-A2-HEXA #1	2018-02-13 09:19:41	4.11824	5.59533	0.000			3	401678392.03	1	83	08	02	29	91	EB	B6
107904		2449	734	2018-02-13 09:24:38	MA	N	FORMAT TEMPL. 31X8-A2-HEXA #1	2018-02-13 09:19:41	4.11824	5.59533	0.000			3	401678392.03	1	DE	A9	90
107904		2449	734	2018-02-13 09:26:27	MA	N	FORMAT TEMPL. 31X8-A2-HEXA #1	2018-02-13 09:19:41	4.11824	5.59533	0.000			3	401678392.03	1	80	28	01	9F	A0	3B	33
107904		2449	734	2018-02-13 09:31:56	MA	N	FORMAT TEMPL. 31X8-A2-HEXA #1	2018-02-13 09:19:41	4.11824	5.59533	0.000			3	401678392.03	1	80	20	05	14	A8	76	1B
107904		2449	106	2018-02-14 02:38:19	NP	N	FORMAT TEMPL. 31X8-A2-HEXA #1	2018-02-14 02:38:18	4.35434	5.89072	0.000			B	401678347.40	1	80	30	05	62	A0	56	3E
107904		2449	106	2018-02-14 02:40:05	NP	N	FORMAT TEMPL. 31X8-A2-HEXA #1	2018-02-14 02:38:18	4.35434	5.89072	0.000			B	401678347.40	1	80	38	01	A1	A0	60	AB
107904		2449	0	2018-02-14 04:30:19	NP	N	FORMAT TEMPL. 31X8-A2-HEXA #1	2018-02-14 04:30:18	4.37939	5.9228	0.000			B	401678349.45	1	DF	79	B1
107904		2449	0	2018-02-14 05:06:50	SR	N	FORMAT TEMPL. 31X8-A2-HEXA #1	2018-02-14 05:06:50	4.12643	5.92161	0.000			B	401678415.20	1	82	40	08	36	79	06	F8
107904		2449	0	2018-02-14 05:06:50	NK	N	FORMAT TEMPL. 31X8-A2-HEXA #1	2018-02-14 05:06:50	4.12412	5.91687	0.000			B	401678419.43	1	82	40	08	36	79	D1	D4
107904		2449	348	2018-02-14 06:38:08	SR	N	FORMAT TEMPL. 31X8-A2-HEXA #1	2018-02-14 06:40:18	4.01889	5.93284	0.000			A	401678390.70	1	DF	79	B3
107904		2449	348	2018-02-14 06:38:51	SR	N	FORMAT TEMPL. 31X8-A2-HEXA #1	2018-02-14 06:40:18	4.01889	5.93284	0.000			A	401678390.70	1	80	10	00	18	F8	33	64
107904		2449	64	2018-02-14 06:43:56	NK	N	FORMAT TEMPL. 31X8-A2-HEXA #1	2018-02-14 06:44:27	4.01525	5.9358	0.000			B	401678392.26	1	80	60	04	7B	78	CF	47
107904		2449	348	2018-02-14 06:43:56	SR	N	FORMAT TEMPL. 31X8-A2-HEXA #1	2018-02-14 06:40:18	4.01889	5.93284	0.000			A	401678390.70	1	80	60	04	7B	78	FA	93
107904		2449	64	2018-02-14 06:45:00	NK	N	FORMAT TEMPL. 31X8-A2-HEXA #1	2018-02-14 06:44:27	4.01525	5.9358	0.000			B	401678392.26	1	80	28	00	FB	98	7B	9A
107904		2449	0	2018-02-14 08:53:55	NN	N	FORMAT TEMPL. 31X8-A2-HEXA #1	2018-02-14 08:53:54	3.94842	5.9697	0.000			B	401678388.21	1	80	48	03	9E	A0	CF	07
107904		2449	230	2018-02-14 09:58:55	MB	N	FORMAT TEMPL. 31X8-A2-HEXA #1	2018-02-14 09:58:55	3.97516	5.95223	0.000			B	401678375.39	1	DF	79	B1
107904		2449	230	2018-02-14 10:02:45	MB	N	FORMAT TEMPL. 31X8-A2-HEXA #1	2018-02-14 09:58:55	3.97516	5.95223	0.000			B	401678375.39	1	80	30	03	8F	A0	B1	D0
107904		2449	481	2018-02-15 04:09:47	NP	N	FORMAT TEMPL. 31X8-A2-HEXA #1	2018-02-15 04:09:47	3.92111	6.22248	0.000			1	401678394.11	1	83	B8	0B	27	59	9F	72
107904		2449	481	2018-02-15 04:15:47	NP	N	FORMAT TEMPL. 31X8-A2-HEXA #1	2018-02-15 04:09:47	3.92111	6.22248	0.000			1	401678394.11	1	13	CA	94
107904		2449	481	2018-02-15 04:17:06	NP	N	FORMAT TEMPL. 31X8-A2-HEXA #1	2018-02-15 04:09:47	3.92111	6.22248	0.000			1	401678394.11	1	80	28	01	33	90	4E	6C
107904		2449	481	2018-02-15 04:17:48	NP	N	FORMAT TEMPL. 31X8-A2-HEXA #1	2018-02-15 04:09:47	3.92111	6.22248	0.000			1	401678394.11	1	80	10	00	3C	D0	0C	21
107904		2449	266	2018-02-15 06:19:50	NK	N	FORMAT TEMPL. 31X8-A2-HEXA #1	2018-02-15 06:23:51	3.89738	6.24901	0.000			A	401678391.99	1	83	B0	07	85	59	34	08
107904		2449	266	2018-02-15 06:23:26	NK	N	FORMAT TEMPL. 31X8-A2-HEXA #1	2018-02-15 06:23:51	3.89738	6.24901	0.000			A	401678391.99	1	DF	83	00
107904		2449	266	2018-02-15 06:24:16	NK	N	FORMAT TEMPL. 31X8-A2-HEXA #1	2018-02-15 06:23:51	3.89738	6.24901	0.000			A	401678391.99	1	80	20	00	B1	A8	1D	9D
107904		2449	0	2018-02-15 06:56:19	NN	N	FORMAT TEMPL. 31X8-A2-HEXA #1	2018-02-15 06:56:19	3.90514	6.25078	0.000			B	401678395.45	1	DF	83	00
107904		2449	639	2018-02-15 08:39:20	MA	N	FORMAT TEMPL. 31X8-A2-HEXA #1	2018-02-15 08:39:19	3.92678	6.28531	0.000			A	401678393.43	1	80	30	04	FF	88	38	D3
107904		2449	0	2018-02-15 08:45:05	NN	N	FORMAT TEMPL. 31X8-A2-HEXA #1	2018-02-15 08:45:05	3.92644	6.28659	0.000			B	401678394.22	1	80	30	05	62	88	C1	EF
107904		2449	639	2018-02-15 08:45:05	MA	N	FORMAT TEMPL. 31X8-A2-HEXA #1	2018-02-15 08:39:19	3.92678	6.28531	0.000			A	401678393.43	1	80	30	05	62	88	C4	26
107904		2449	639	2018-02-15 08:49:59	MA	N	FORMAT TEMPL. 31X8-A2-HEXA #1	2018-02-15 08:39:19	3.92678	6.28531	0.000			A	401678393.43	1	80	20	04	91	A8	1C	6B
107904		2449	0	2018-02-15 09:45:48	MB	N	FORMAT TEMPL. 31X8-A2-HEXA #1	2018-02-15 09:45:47	3.92555	6.29742	0.000			B	401678433.17	1	87	F0	0F	FC	E1	36	BB
107904		2449	0	2018-02-15 10:18:17	MA	N	FORMAT TEMPL. 31X8-A2-HEXA #1	2018-02-15 10:18:17	3.93423	6.30361	0.000			B	401678399.85	1	80	20	01	15	A0	3A	23
107904		2449	348	2018-02-16 02:18:22	NP	N	FORMAT TEMPL. 31X8-A2-HEXA #1	2018-02-16 02:24:09	3.80573	6.53087	0.000			B	401678428.22	1	80	88	07	82	70	21	DE
107904		2449	348	2018-02-16 02:24:10	NP	N	FORMAT TEMPL. 31X8-A2-HEXA #1	2018-02-16 02:24:09	3.80573	6.53087	0.000			B	401678428.22	1	DE	B1	FC
107904		2449	209	2018-02-16 04:02:07	NP	N	FORMAT TEMPL. 31X8-A2-HEXA #1	2018-02-16 04:02:06	3.76884	6.48328	0.000			B	401678387.55	1	80	D0	09	D1	90	B8	4C
107904		2449	0	2018-02-16 04:02:07	SR	N	FORMAT TEMPL. 31X8-A2-HEXA #1	2018-02-16 04:02:06	3.72357	6.42206	0.000			B	401678393.98	1	80	D0	09	D1	90	74	24
107904		2449	209	2018-02-16 04:05:36	NP	N	FORMAT TEMPL. 31X8-A2-HEXA #1	2018-02-16 04:02:06	3.76884	6.48328	0.000			B	401678387.55	1	80	60	03	3B	90	AA	C4
107904		2449	0	2018-02-16 05:43:45	SR	N	FORMAT TEMPL. 31X8-A2-HEXA #1	2018-02-16 05:43:45	3.69881	6.40638	0.000			B	401678393.14	1	80	D8	0F	46	70	C6	36
107904		2449	417	2018-02-16 05:51:05	NK	N	FORMAT TEMPL. 31X8-A2-HEXA #1	2018-02-16 05:58:02	3.68664	6.40595	0.000			B	401678388.06	1	DE	B1	FC
107904		2449	417	2018-02-16 05:58:02	NK	N	FORMAT TEMPL. 31X8-A2-HEXA #1	2018-02-16 05:58:02	3.68664	6.40595	0.000			B	401678388.06	1	13	DA	95
107904		2449	0	2018-02-16 07:36:43	NK	N	FORMAT TEMPL. 31X8-A2-HEXA #1	2018-02-16 07:36:42	3.69309	6.40895	0.000			B	401678384.55	1	80	E0	07	C4	80	92	CA
107904		2449	195	2018-02-16 08:30:16	NN	N	FORMAT TEMPL. 31X8-A2-HEXA #1	2018-02-16 08:30:15	3.6787	6.40161	0.000			B	401678383.87	1	81	30	0F	BD	78	23	E5
107904		2449	195	2018-02-16 08:33:31	NN	N	FORMAT TEMPL. 31X8-A2-HEXA #1	2018-02-16 08:30:15	3.6787	6.40161	0.000			B	401678383.87	1	80	50	03	0B	B0	FC	31
107904		2449	0	2018-02-16 09:22:58	MB	N	FORMAT TEMPL. 31X8-A2-HEXA #1	2018-02-16 09:22:58	3.66642	6.398	0.000			B	401678388.20	1	13	DA	94
107904		2449	0	2018-02-16 10:00:12	MA	N	FORMAT TEMPL. 31X8-A2-HEXA #1	2018-02-16 10:00:12	3.6624	6.39688	0.000			B	401678391.81	1	81	38	0C	13	80	B9	E8
107904		2449	233	2018-02-17 03:50:46	NP	N	FORMAT TEMPL. 31X8-A2-HEXA #1	2018-02-17 03:54:39	3.65431	6.40941	0.000			B	401678380.89	1	DF	C8	5A
107904		2449	233	2018-02-17 03:54:39	NP	N	FORMAT TEMPL. 31X8-A2-HEXA #1	2018-02-17 03:54:39	3.65431	6.40941	0.000			B	401678380.89	1	80	58	03	99	90	00	C1
107904		2449	0	2018-02-17 05:05:40	SR	N	FORMAT TEMPL. 31X8-A2-HEXA #1	2018-02-17 05:05:40	3.52963	6.4107	0.000			B	401678383.14	1	81	58	09	8F	E1	E4	1C
107904		2449	150	2018-02-17 08:01:38	MA	N	FORMAT TEMPL. 31X8-A2-HEXA #1	2018-02-17 08:02:53	3.44891	6.39959	0.000			B	401678387.32	1	81	10	07	87	A0	34	A2
107904		2449	150	2018-02-17 08:04:08	MA	N	FORMAT TEMPL. 31X8-A2-HEXA #1	2018-02-17 08:02:53	3.44891	6.39959	0.000			B	401678387.32	1	81	00	02	4C	80	90	92
107904		2449	0	2018-02-17 08:20:15	NN	N	FORMAT TEMPL. 31X8-A2-HEXA #1	2018-02-17 08:20:15	3.44395	6.40118	0.000			B	401678388.85	1	81	10	0F	1A	58	77	30
107904		2449	0	2018-02-17 09:04:27	MB	N	FORMAT TEMPL. 31X8-A2-HEXA #1	2018-02-17 09:04:27	3.42149	6.39714	0.000			B	401678389.43	1	80	48	03	FB	B8	13	CF
107904		2449	0	2018-02-18 01:58:54	NP	N	FORMAT TEMPL. 31X8-A2-HEXA #1	2018-02-18 01:58:54	2.98077	6.43268	0.000			B	401678370.02	1	81	D0	0F	FE	B1	C8	4A
107904		2449	0	2018-02-18 05:03:56	NK	N	FORMAT TEMPL. 31X8-A2-HEXA #1	2018-02-18 05:03:56	3.14958	6.37587	0.000			B	401678398.04	1	80	08	00	05	F8	34	3B
107904		2449	0	2018-02-18 06:22:33	NN	N	FORMAT TEMPL. 31X8-A2-HEXA #1	2018-02-18 06:22:32	3.18444	6.36015	0.000			B	401678406.99	1	81	A8	0F	FE	B9	62	F9
107904		2449	0	2018-02-18 07:41:58	MA	N	FORMAT TEMPL. 31X8-A2-HEXA #1	2018-02-18 07:41:57	3.23453	6.37362	0			B	4.01678e+08	1	82	08	0F	7F	89	16	46
107904		2449	0	2018-02-19 04:09:15	SR	N	FORMAT TEMPL. 31X8-A2-HEXA #1	2018-02-19 04:09:15	3.40945	6.46917	0.000			B	401678436.17	1	DF	B0	8B
107904		2449	0	2018-02-19 07:25:28	SR	N	FORMAT TEMPL. 31X8-A2-HEXA #1	2018-02-19 07:25:28	3.38671	6.43848	0.000			B	401678408.02	1	81	60	08	68	A1	36	60
107904		2449	94	2018-02-19 10:38:09	MA	N	FORMAT TEMPL. 31X8-A2-HEXA #1	2018-02-19 10:38:08	3.24599	6.31691	0.000			B	401678419.99	1	80	48	04	33	A8	A8	FA
107904		2449	94	2018-02-19 10:39:43	MA	N	FORMAT TEMPL. 31X8-A2-HEXA #1	2018-02-19 10:38:08	3.24599	6.31691	0.000			B	401678419.99	1	80	68	01	68	A0	6A	C5
107904		2449	0	2018-02-20 06:00:44	NN	N	FORMAT TEMPL. 31X8-A2-HEXA #1	2018-02-20 06:00:43	2.23927	6.35589	0.000			B	401678413.09	1	81	00	0D	A1	B8	6E	6C
107904		2449	0	2018-02-20 06:55:14	SR	N	FORMAT TEMPL. 31X8-A2-HEXA #1	2018-02-20 06:55:13	2.19768	6.30254	0.000			B	401678388.96	1	81	08	02	53	A1	9E	C7
107904		2449	0	2018-02-20 07:49:01	NN	N	FORMAT TEMPL. 31X8-A2-HEXA #1	2018-02-20 07:49:00	2.18157	6.27791	0.000			B	401678406.82	1	81	30	0E	F8	70	FC	4D
107904		2449	0	2018-02-20 09:40:52	MB	N	FORMAT TEMPL. 31X8-A2-HEXA #1	2018-02-20 09:40:51	2.114	6.23448	0.000			B	401678408.91	1	80	F0	09	7A	B9	CD	E6
107904		2449	0	2018-02-21 03:02:48	NP	N	FORMAT TEMPL. 31X8-A2-HEXA #1	2018-02-21 03:02:47	2.21518	6.35091	0.000			B	401678404.89	1	81	68	06	4F	A1	95	27
107904		2449	148	2018-02-21 04:38:47	NP	N	FORMAT TEMPL. 31X8-A2-HEXA #1	2018-02-21 04:38:46	2.24009	6.32686	0.000			B	401678395.26	1	81	78	05	41	99	57	18
107904		2449	148	2018-02-21 04:41:15	NP	N	FORMAT TEMPL. 31X8-A2-HEXA #1	2018-02-21 04:38:46	2.24009	6.32686	0.000			B	401678395.26	1	DF	D0	6F
107904		2449	59	2018-02-21 04:40:16	SR	N	FORMAT TEMPL. 31X8-A2-HEXA #1	2018-02-21 04:40:45	2.24719	6.32278	0.000			B	401678388.61	1	80	28	01	5A	A7	F2	0F
107904		2449	59	2018-02-21 04:41:15	SR	N	FORMAT TEMPL. 31X8-A2-HEXA #1	2018-02-21 04:40:45	2.24719	6.32278	0.000			B	401678388.61	1	DF	D0	6F
107904		2449	0	2018-02-21 05:30:44	NK	N	FORMAT TEMPL. 31X8-A2-HEXA #1	2018-02-21 05:30:43	2.23215	6.31084	0.000			B	401678386.90	1	DF	D0	6F
107904		2449	0	2018-02-21 07:07:49	NK	N	FORMAT TEMPL. 31X8-A2-HEXA #1	2018-02-21 07:07:48	2.20976	6.29393	0.000			B	401678386.17	1	81	58	07	82	91	7C	17
107904		2449	214	2018-02-21 08:14:38	MA	N	FORMAT TEMPL. 31X8-A2-HEXA #1	2018-02-21 08:14:37	2.19359	6.30279	0.000			B	401678384.56	1	DF	D0	6F
107904		2449	214	2018-02-21 08:18:12	MA	N	FORMAT TEMPL. 31X8-A2-HEXA #1	2018-02-21 08:14:37	2.19359	6.30279	0.000			B	401678384.56	1	80	38	02	B9	A8	49	E8
107904		2449	0	2018-02-21 09:13:12	NN	N	FORMAT TEMPL. 31X8-A2-HEXA #1	2018-02-21 09:13:11	2.18182	6.28743	0.000			B	401678385.37	1	DF	D0	6F
107904		2449	0	2018-02-21 09:13:12	MB	N	FORMAT TEMPL. 31X8-A2-HEXA #1	2018-02-21 09:13:11	2.18462	6.28472	0.000			B	401678385.84	1	DF	D0	6E
107904		2449	483	2018-02-22 05:51:11	SR	N	FORMAT TEMPL. 31X8-A2-HEXA #1	2018-02-22 05:51:11	1.83737	6.26781	0.000			0	401678392.89	1	81	88	0D	70	A9	8F	A4
107904		2449	483	2018-02-22 05:55:47	SR	N	FORMAT TEMPL. 31X8-A2-HEXA #1	2018-02-22 05:51:11	1.83737	6.26781	0.000			0	401678392.89	1	80	30	04	3F	A8	79	DA
107904		2449	483	2018-02-22 05:56:39	SR	N	FORMAT TEMPL. 31X8-A2-HEXA #1	2018-02-22 05:51:11	1.83737	6.26781	0.000			0	401678392.89	1	DF	B0	6A
107904		2449	483	2018-02-22 05:59:14	SR	N	FORMAT TEMPL. 31X8-A2-HEXA #1	2018-02-22 05:51:11	1.83737	6.26781	0.000			0	401678392.89	1	80	50	02	5F	98	C2	72
107904		2449	0	2018-02-22 07:59:43	MA	N	FORMAT TEMPL. 31X8-A2-HEXA #1	2018-02-22 07:59:42	1.79486	6.24757	0.000			B	401678387.26	1	81	10	05	6E	99	BB	24
107904		2449	125	2018-02-22 08:52:17	MB	N	FORMAT TEMPL. 31X8-A2-HEXA #1	2018-02-22 08:52:16	1.80574	6.25289	0.000			B	401678388.55	1	81	00	06	21	A9	E3	23
107904		2449	125	2018-02-22 08:54:22	MB	N	FORMAT TEMPL. 31X8-A2-HEXA #1	2018-02-22 08:52:16	1.80574	6.25289	0.000			B	401678388.55	1	DF	B0	6A
107904		2449	0	2018-02-22 09:45:13	MA	N	FORMAT TEMPL. 31X8-A2-HEXA #1	2018-02-22 09:45:13	1.78368	6.24727	0.000			B	401678390.04	1	81	68	0E	C6	A1	87	92
107904		2449	0	2018-02-23 02:41:57	NP	N	FORMAT TEMPL. 31X8-A2-HEXA #1	2018-02-23 02:41:56	1.51694	6.19188	0.000			B	401678375.01	1	13	DA	94
107904		2449	734	2018-02-23 04:15:07	NP	N	FORMAT TEMPL. 31X8-A2-HEXA #1	2018-02-23 04:15:07	1.51995	6.21915	0.000			A	401678392.25	1	DF	D8	62
107904		2449	734	2018-02-23 04:16:12	NP	N	FORMAT TEMPL. 31X8-A2-HEXA #1	2018-02-23 04:15:07	1.51995	6.21915	0.000			A	401678392.25	1	80	48	00	F7	90	D0	76
107904		2449	734	2018-02-23 04:27:21	NP	N	FORMAT TEMPL. 31X8-A2-HEXA #1	2018-02-23 04:15:07	1.51995	6.21915	0.000			A	401678392.25	1	80	98	0A	65	B0	80	35
107904		2449	0	2018-02-23 05:16:37	SR	N	FORMAT TEMPL. 31X8-A2-HEXA #1	2018-02-23 05:16:36	1.48743	6.22327	0.000			B	401678394.03	1	13	CA	90
107904		2449	0	2018-02-23 06:14:52	NK	N	FORMAT TEMPL. 31X8-A2-HEXA #1	2018-02-23 06:14:52	1.45654	6.22673	0.000			B	401678395.33	1	80	E0	07	79	B8	BD	AB
107904		2449	0	2018-02-23 06:59:13	SR	N	FORMAT TEMPL. 31X8-A2-HEXA #1	2018-02-23 06:59:13	1.49315	6.21494	0.000			B	401678381.49	1	DF	D8	62
107904		2449	0	2018-02-23 08:00:25	NK	N	FORMAT TEMPL. 31X8-A2-HEXA #1	2018-02-23 08:00:24	1.45219	6.19938	0.000			B	401678394.46	1	81	98	09	B3	C8	9F	66
107904		2449	0	2018-02-23 08:45:36	NN	N	FORMAT TEMPL. 31X8-A2-HEXA #1	2018-02-23 08:45:36	1.45744	6.1963	0.000			B	401678389.80	1	81	90	0B	19	B8	43	55
107904		2449	0	2018-02-23 09:21:46	MA	N	FORMAT TEMPL. 31X8-A2-HEXA #1	2018-02-23 09:21:46	1.44798	6.195	0.000			B	401678391.46	1	DF	D8	62
107904		2449	479	2018-02-23 10:09:48	MB	N	FORMAT TEMPL. 31X8-A2-HEXA #1	2018-02-23 10:09:48	1.4476	6.18996	0.000			A	401678390.12	1	13	CA	90
107904		2449	479	2018-02-23 10:11:30	MB	N	FORMAT TEMPL. 31X8-A2-HEXA #1	2018-02-23 10:09:48	1.4476	6.18996	0.000			A	401678390.12	1	80	B8	01	8E	D0	3F	F8
107904		2449	479	2018-02-23 10:17:47	MB	N	FORMAT TEMPL. 31X8-A2-HEXA #1	2018-02-23 10:09:48	1.4476	6.18996	0.000			A	401678390.12	1	81	10	05	DA	C0	C5	F8
107904		2449	79	2018-02-23 10:56:14	MA	N	FORMAT TEMPL. 31X8-A2-HEXA #1	2018-02-23 10:56:53	1.44861	6.17906	0.000			B	401678389.30	1	81	48	2B	73	43	27	40
107904		2449	79	2018-02-23 10:57:33	MA	N	FORMAT TEMPL. 31X8-A2-HEXA #1	2018-02-23 10:56:53	1.44861	6.17906	0.000			B	401678389.30	1	80	60	01	36	A8	62	87
107904		2449	0	2018-02-24 02:32:21	NP	N	FORMAT TEMPL. 31X8-A2-HEXA #1	2018-02-24 02:32:20	1.27594	6.07561	0.000			B	401678387.38	1	82	10	03	0B	D9	B1	0B
107904		2449	0	2018-02-24 04:06:29	NP	N	FORMAT TEMPL. 31X8-A2-HEXA #1	2018-02-24 04:06:28	1.29547	6.07782	0.000			B	401678402.82	1	81	F8	03	3B	D9	8B	58
107904		2449	0	2018-02-24 07:38:55	NK	N	FORMAT TEMPL. 31X8-A2-HEXA #1	2018-02-24 07:38:55	1.24619	6.07233	0.000			B	401678383.79	1	DF	E0	81
107904		2449	0	2018-02-25 06:48:36	NN	N	FORMAT TEMPL. 31X8-A2-HEXA #1	2018-02-25 06:48:36	0.89204	5.91601	0.000			B	401678375.44	1	81	C8	08	EB	C1	28	7E
107904		2449	119	2018-02-25 10:18:15	MA	N	FORMAT TEMPL. 31X8-A2-HEXA #1	2018-02-25 10:19:14	0.94958	5.84214	0.000			B	401678405.44	1	80	38	00	D8	A8	70	71
107904		2449	119	2018-02-25 10:20:14	MA	N	FORMAT TEMPL. 31X8-A2-HEXA #1	2018-02-25 10:19:14	0.94958	5.84214	0.000			B	401678405.44	1	80	58	01	D0	B0	24	BA
107904		2449	210	2018-02-26 06:41:41	NK	N	FORMAT TEMPL. 31X8-A2-HEXA #1	2018-02-26 06:43:26	0.77195	5.74265	0.000			B	401678384.83	1	81	20	08	7E	A9	14	E9
107904		2449	210	2018-02-26 06:45:11	NK	N	FORMAT TEMPL. 31X8-A2-HEXA #1	2018-02-26 06:43:26	0.77195	5.74265	0.000			B	401678384.83	1	DF	78	CD
107904		2449	0	2018-02-26 09:54:59	MA	N	FORMAT TEMPL. 31X8-A2-HEXA #1	2018-02-26 09:54:58	0.85112	5.68874	0.000			B	401678378.23	1	DF	78	CD
107904		2449	0	2018-02-27 03:28:54	NP	N	FORMAT TEMPL. 31X8-A2-HEXA #1	2018-02-27 03:28:53	0.70405	5.50208	0.000			B	401678370.29	1	80	08	00	09	F8	28	B3
107904		2449	0	2018-02-27 05:17:21	NP	N	FORMAT TEMPL. 31X8-A2-HEXA #1	2018-02-27 05:17:21	0.86835	5.7326	0.000			B	401678369.03	1	DF	A0	91
107904		2449	0	2018-02-27 06:23:27	NK	N	FORMAT TEMPL. 31X8-A2-HEXA #1	2018-02-27 06:23:26	0.69802	5.8101	0.000			B	401678431.98	1	81	98	0F	FE	D1	DE	35
107904		2449	0	2018-02-27 06:23:27	NN	N	FORMAT TEMPL. 31X8-A2-HEXA #1	2018-02-27 06:23:26	0.67713	5.78513	0.000			B	401678437.37	1	81	98	0F	FE	D1	20	F9
107904		2449	461	2018-02-27 09:34:07	MA	N	FORMAT TEMPL. 31X8-A2-HEXA #1	2018-02-27 09:34:07	0.46757	5.80566	0.000			B	401678395.73	1	DF	A0	91
107904		2449	461	2018-02-27 09:41:48	MA	N	FORMAT TEMPL. 31X8-A2-HEXA #1	2018-02-27 09:34:07	0.46757	5.80566	0.000			B	401678395.73	1	81	60	03	FC	98	00	33
107904		2449	0	2018-02-28 03:28:28	NP	N	FORMAT TEMPL. 31X8-A2-HEXA #1	2018-02-28 03:28:27	-0.32124	6.18448	0.000			B	401678337.07	1	DF	B8	8A
107904		2449	0	2018-02-28 06:02:03	SR	N	FORMAT TEMPL. 31X8-A2-HEXA #1	2018-02-28 06:02:03	0.37286	5.76084	0.000			B	401678413.78	1	80	20	00	C5	B8	C8	C8
107904		2449	0	2018-02-28 07:32:36	NK	N	FORMAT TEMPL. 31X8-A2-HEXA #1	2018-02-28 07:32:36	0.23128	5.73443	0.000			B	401678412.04	1	C0	00	8B
107904		2449	0	2018-02-28 07:48:51	NN	N	FORMAT TEMPL. 31X8-A2-HEXA #1	2018-02-28 07:48:51	0.17953	5.75314	0.000			B	401678404.59	1	80	B0	04	EC	B0	BF	12
107904		2449	351	2018-03-03 04:25:02	NP	N	FORMAT TEMPL. 31X8-A2-HEXA #1	2018-03-03 04:27:57	0.14206	5.72105	0.000			B	401678395.86	1	80	38	05	81	98	FF	43
107904		2449	295	2018-03-03 04:30:53	SR	N	FORMAT TEMPL. 31X8-A2-HEXA #1	2018-03-03 04:33:20	0.13486	5.71602	0.000			B	401678392.60	1	80	30	05	76	9B	ED	3C
107904		2449	351	2018-03-03 04:30:53	NP	N	FORMAT TEMPL. 31X8-A2-HEXA #1	2018-03-03 04:27:57	0.14206	5.72105	0.000			B	401678395.86	1	80	30	05	76	98	5F	07
107904		2449	295	2018-03-03 04:35:48	SR	N	FORMAT TEMPL. 31X8-A2-HEXA #1	2018-03-03 04:33:20	0.13486	5.71602	0.000			B	401678392.60	1	80	30	04	96	98	DE	1A
107904		2449	43	2018-03-05 17:37:01	SR	N	FORMAT TEMPL. 31X8-A2-HEXA #1	2018-03-05 17:37:22	0.13697	5.73747	0.000			B	401678396.43	1	80	E8	0D	EE	D0	FC	66
107904		2449	43	2018-03-05 17:37:44	SR	N	FORMAT TEMPL. 31X8-A2-HEXA #1	2018-03-05 17:37:22	0.13697	5.73747	0.000			B	401678396.43	1	80	08	00	05	F8	8D	AB
107904		2449	92	2018-03-05 18:07:17	NK	N	FORMAT TEMPL. 31X8-A2-HEXA #1	2018-03-05 18:08:01	0.13994	5.72317	0.000			A	401678389.94	1	C0	00	00
107904		2449	92	2018-03-05 18:08:00	NK	N	FORMAT TEMPL. 31X8-A2-HEXA #1	2018-03-05 18:08:01	0.13994	5.72317	0.000			A	401678389.94	1	80	08	00	05	F8	DA	3C
107904		2449	92	2018-03-05 18:08:49	NK	N	FORMAT TEMPL. 31X8-A2-HEXA #1	2018-03-05 18:08:01	0.13994	5.72317	0.000			A	401678389.94	1	80	10	00	09	F8	51	ED
107904		2449	0	2018-03-05 21:55:30	MA	N	FORMAT TEMPL. 31X8-A2-HEXA #1	2018-03-05 21:55:29	-0.03016	5.69636	0.000			B	401678429.58	1	C0	00	00
107904		2449	430	2018-03-06 03:50:37	NP	N	FORMAT TEMPL. 31X8-A2-HEXA #1	2018-03-06 03:52:46	0.14971	5.71543	0.000			A	401678391.16	1	80	28	04	DE	98	12	6D
107904		2449	430	2018-03-06 03:54:55	NP	N	FORMAT TEMPL. 31X8-A2-HEXA #1	2018-03-06 03:52:46	0.14971	5.71543	0.000			A	401678391.16	1	80	28	08	E2	90	BD	AC
107904		2449	430	2018-03-06 03:57:47	NP	N	FORMAT TEMPL. 31X8-A2-HEXA #1	2018-03-06 03:52:46	0.14971	5.71543	0.000			A	401678391.16	1	CF	00	3C
107904		2449	199	2018-03-06 05:03:00	NK	N	FORMAT TEMPL. 31X8-A2-HEXA #1	2018-03-06 05:04:39	0.13661	5.70063	0.000			B	401678385.95	1	80	30	05	1F	90	A1	FA
107904		2449	199	2018-03-06 05:06:19	NK	N	FORMAT TEMPL. 31X8-A2-HEXA #1	2018-03-06 05:04:39	0.13661	5.70063	0.000			B	401678385.95	1	80	30	03	16	98	36	39
107904		2449	277	2018-03-06 06:13:22	SR	N	FORMAT TEMPL. 31X8-A2-HEXA #1	2018-03-06 06:15:40	0.10528	5.70706	0.000			B	401678387.44	1	80	68	04	B0	A0	EB	21
107904		2449	277	2018-03-06 06:17:59	SR	N	FORMAT TEMPL. 31X8-A2-HEXA #1	2018-03-06 06:15:40	0.10528	5.70706	0.000			B	401678387.44	1	CF	00	3C
107904		2449	0	2018-03-06 08:24:04	NN	N	FORMAT TEMPL. 31X8-A2-HEXA #1	2018-03-06 08:24:04	0.06362	5.69638	0.000			B	401678390.88	1	80	E8	05	B6	D9	09	97
107904		2449	0	2018-03-06 08:55:43	MA	N	FORMAT TEMPL. 31X8-A2-HEXA #1	2018-03-06 08:55:42	0.09343	5.69977	0.000			B	401678381.07	1	13	9A	94
107904		2449	0	2018-03-07 03:43:43	NP	N	FORMAT TEMPL. 31X8-A2-HEXA #1	2018-03-07 03:43:42	0.10874	5.72081	0.000			B	401678381.87	1	82	E3	FD	AD	48	4B	73
107904		2449	194	2018-03-07 05:45:32	SR	N	FORMAT TEMPL. 31X8-A2-HEXA #1	2018-03-07 05:46:16	0.14005	5.71659	0.000			A	401678392.74	1	80	30	05	DF	88	53	17
107904		2449	194	2018-03-07 05:47:01	SR	N	FORMAT TEMPL. 31X8-A2-HEXA #1	2018-03-07 05:46:16	0.14005	5.71659	0.000			A	401678392.74	1	80	30	01	63	A0	23	69
107904		2449	194	2018-03-07 05:48:46	SR	N	FORMAT TEMPL. 31X8-A2-HEXA #1	2018-03-07 05:46:16	0.14005	5.71659	0.000			A	401678392.74	1	DF	A0	3D
107904		2449	631	2018-03-07 06:13:56	NK	N	FORMAT TEMPL. 31X8-A2-HEXA #1	2018-03-07 06:23:08	0.15086	5.71383	0.000			A	401678391.47	1	80	98	04	80	A8	A1	16
107904		2449	631	2018-03-07 06:21:49	NK	N	FORMAT TEMPL. 31X8-A2-HEXA #1	2018-03-07 06:23:08	0.15086	5.71383	0.000			A	401678391.47	1	80	A0	07	63	A8	23	C8
107904		2449	631	2018-03-07 06:24:27	NK	N	FORMAT TEMPL. 31X8-A2-HEXA #1	2018-03-07 06:23:08	0.15086	5.71383	0.000			A	401678391.47	1	DF	A0	3D
107904		2449	0	2018-03-07 07:57:19	NK	N	FORMAT TEMPL. 31X8-A2-HEXA #1	2018-03-07 07:57:18	0.13683	5.71793	0.000			B	401678388.37	1	80	F0	0A	7A	C8	33	91
107904		2449	53	2018-03-07 08:09:40	NN	N	FORMAT TEMPL. 31X8-A2-HEXA #1	2018-03-07 08:10:06	0.14863	5.71475	0.000			B	401678388.71	1	80	F0	0B	93	D0	46	98
107904		2449	53	2018-03-07 08:10:33	NN	N	FORMAT TEMPL. 31X8-A2-HEXA #1	2018-03-07 08:10:06	0.14863	5.71475	0.000			B	401678388.71	1	DF	A0	3D
107904		2449	0	2018-03-08 03:31:23	NP	N	FORMAT TEMPL. 31X8-A2-HEXA #1	2018-03-08 03:31:22	0.14883	5.71474	0.000			B	401678388.62	1	13	DA	8A
107904		2449	0	2018-03-08 05:53:53	NK	N	FORMAT TEMPL. 31X8-A2-HEXA #1	2018-03-08 05:53:52	0.12041	5.71602	0.000			B	401678388.93	1	13	CA	8A
107904		2449	0	2018-03-08 16:13:27	NP	N	FORMAT TEMPL. 31X8-A2-HEXA #1	2018-03-08 16:13:27	0.12476	5.71594	0.000			B	401678388.66	1	C0	00	00
107904		2449	348	2018-03-08 18:30:52	NK	N	FORMAT TEMPL. 31X8-A2-HEXA #1	2018-03-08 18:33:46	0.116	5.72217	0.000			B	401678387.83	1	80	90	06	EA	90	1E	E3
107904		2449	348	2018-03-08 18:36:40	NK	N	FORMAT TEMPL. 31X8-A2-HEXA #1	2018-03-08 18:33:46	0.116	5.72217	0.000			B	401678387.83	1	80	80	05	28	B0	9E	8A
107904		2449	393	2018-03-08 19:00:20	NN	N	FORMAT TEMPL. 31X8-A2-HEXA #1	2018-03-08 19:02:25	0.13521	5.7183	0.000			A	401678388.41	1	80	48	02	3F	98	04	D2
107904		2449	393	2018-03-08 19:04:31	NN	N	FORMAT TEMPL. 31X8-A2-HEXA #1	2018-03-08 19:02:25	0.13521	5.7183	0.000			A	401678388.41	1	C0	00	00
107904		2449	393	2018-03-08 19:06:53	NN	N	FORMAT TEMPL. 31X8-A2-HEXA #1	2018-03-08 19:02:25	0.13521	5.7183	0.000			A	401678388.41	1	80	40	02	2C	90	CB	9A
107904		2449	0	2018-03-08 20:50:12	MA	N	FORMAT TEMPL. 31X8-A2-HEXA #1	2018-03-08 20:50:12	0.13258	5.71957	0.000			B	401678387.91	1	80	30	0A	B3	60	09	1D
107904		2449	0	2018-03-08 22:26:04	MA	N	FORMAT TEMPL. 31X8-A2-HEXA #1	2018-03-08 22:26:04	0.13158	5.72028	0.000			B	401678388.32	1	C0	00	00
107904		2449	323	2018-03-09 03:17:02	NP	N	FORMAT TEMPL. 31X8-A2-HEXA #1	2018-03-09 03:17:02	0.13502	5.71936	0.000			B	401678392.06	1	80	20	07	BC	78	2E	C0
107904		2449	323	2018-03-09 03:22:25	NP	N	FORMAT TEMPL. 31X8-A2-HEXA #1	2018-03-09 03:17:02	0.13502	5.71936	0.000			B	401678392.06	1	80	28	05	02	78	02	5F
107904		2449	406	2018-03-09 04:42:53	SR	N	FORMAT TEMPL. 31X8-A2-HEXA #1	2018-03-09 04:46:04	0.13525	5.71913	0.000			A	401678391.18	1	13	BA	92
107904		2449	406	2018-03-09 04:45:42	SR	N	FORMAT TEMPL. 31X8-A2-HEXA #1	2018-03-09 04:46:04	0.13525	5.71913	0.000			A	401678391.18	1	80	20	02	98	78	E4	BA
107904		2449	406	2018-03-09 04:49:39	SR	N	FORMAT TEMPL. 31X8-A2-HEXA #1	2018-03-09 04:46:04	0.13525	5.71913	0.000			A	401678391.18	1	80	28	03	AE	68	66	98
107904		2449	0	2018-03-09 04:56:02	NP	N	FORMAT TEMPL. 31X8-A2-HEXA #1	2018-03-09 04:56:01	0.13513	5.7192	0.000			B	401678391.33	1	C0	00	00
107904		2449	386	2018-03-09 05:26:16	NK	N	FORMAT TEMPL. 31X8-A2-HEXA #1	2018-03-09 05:30:11	0.13527	5.71979	0.000			A	401678392.92	1	C0	00	00
107904		2449	386	2018-03-09 05:31:38	NK	N	FORMAT TEMPL. 31X8-A2-HEXA #1	2018-03-09 05:30:11	0.13527	5.71979	0.000			A	401678392.92	1	80	28	04	F6	70	16	1C
107904		2449	386	2018-03-09 05:32:42	NK	N	FORMAT TEMPL. 31X8-A2-HEXA #1	2018-03-09 05:30:11	0.13527	5.71979	0.000			A	401678392.92	1	80	28	00	FB	80	9F	8E
107904		2449	0	2018-03-09 06:22:27	SR	N	FORMAT TEMPL. 31X8-A2-HEXA #1	2018-03-09 06:22:26	0.13581	5.71941	0.000			B	401678388.16	1	80	90	03	F7	A8	0E	B8
107904		2449	591	2018-03-09 07:04:28	NK	N	FORMAT TEMPL. 31X8-A2-HEXA #1	2018-03-09 07:14:19	0.14872	5.71939	0.000			A	401678391.27	1	80	C0	0D	63	C8	7D	CB
107904		2449	591	2018-03-09 07:05:55	NK	N	FORMAT TEMPL. 31X8-A2-HEXA #1	2018-03-09 07:14:19	0.14872	5.71939	0.000			A	401678391.27	1	C0	00	00
107904		2449	591	2018-03-09 07:14:19	NK	N	FORMAT TEMPL. 31X8-A2-HEXA #1	2018-03-09 07:14:19	0.14872	5.71939	0.000			A	401678391.27	1	80	B8	07	D7	C0	26	D3
107904		2449	0	2018-03-09 08:40:31	MB	N	FORMAT TEMPL. 31X8-A2-HEXA #1	2018-03-09 08:40:31	0.13772	5.71787	0.000			B	401678394.19	1	80	88	01	79	A0	91	53
107904		2449	0	2018-03-09 11:05:35	MA	N	FORMAT TEMPL. 31X8-A2-HEXA #1	2018-03-09 11:05:34	0.14194	5.72055	0.000			B	401678390.01	1	80	9D	AC	EC	3F	DA	A9
107904		2449	0	2018-03-09 14:29:16	NP	N	FORMAT TEMPL. 31X8-A2-HEXA #1	2018-03-09 14:29:16	0.14485	5.71999	0.000			B	401678388.95	1	80	D0	03	0C	D1	02	E8
107904		2449	0	2018-03-09 17:14:38	SR	N	FORMAT TEMPL. 31X8-A2-HEXA #1	2018-03-09 17:14:37	0.14695	5.71796	0.000			B	401678390.18	1	13	CA	92
107904		2449	0	2018-03-09 19:46:26	NK	N	FORMAT TEMPL. 31X8-A2-HEXA #1	2018-03-09 19:46:26	0.14676	5.7193	0.000			B	401678392.38	1	80	98	09	3C	A8	BD	75
107904		2449	0	2018-03-09 20:28:14	MA	N	FORMAT TEMPL. 31X8-A2-HEXA #1	2018-03-09 20:28:13	0.13955	5.71559	0.000			B	401678389.04	1	80	58	04	08	98	A3	2D
107904		2449	128	2018-03-09 20:36:08	NN	N	FORMAT TEMPL. 31X8-A2-HEXA #1	2018-03-09 20:36:08	0.13682	5.71953	0.000			B	401678388.93	1	80	40	07	5D	80	D5	51
107904		2449	128	2018-03-09 20:38:16	NN	N	FORMAT TEMPL. 31X8-A2-HEXA #1	2018-03-09 20:36:08	0.13682	5.71953	0.000			B	401678388.93	1	C0	00	00
107904		2449	0	2018-03-09 21:31:25	MB	N	FORMAT TEMPL. 31X8-A2-HEXA #1	2018-03-09 21:31:25	0.1356	5.72134	0.000			B	401678390.63	1	80	30	02	33	90	F5	CF
107904		2449	490	2018-03-09 22:05:28	MA	N	FORMAT TEMPL. 31X8-A2-HEXA #1	2018-03-09 22:13:38	0.13845	5.70637	0.000			A	401678393.43	1	80	30	04	0F	88	BF	04
107904		2449	490	2018-03-09 22:07:42	MA	N	FORMAT TEMPL. 31X8-A2-HEXA #1	2018-03-09 22:13:38	0.13845	5.70637	0.000			A	401678393.43	1	80	28	02	0A	88	1C	4B
107904		2449	490	2018-03-09 22:13:38	MA	N	FORMAT TEMPL. 31X8-A2-HEXA #1	2018-03-09 22:13:38	0.13845	5.70637	0.000			A	401678393.43	1	C0	00	00
107904		2449	0	2018-03-10 03:03:33	NP	N	FORMAT TEMPL. 31X8-A2-HEXA #1	2018-03-10 03:03:33	0.13161	5.68299	0.000			B	401678385.59	1	13	BA	93
107904		2449	345	2018-03-10 04:47:27	NP	N	FORMAT TEMPL. 31X8-A2-HEXA #1	2018-03-10 04:47:26	0.14036	5.71217	0.000			A	401678390.45	1	13	AA	88
107904		2449	345	2018-03-10 04:51:31	NP	N	FORMAT TEMPL. 31X8-A2-HEXA #1	2018-03-10 04:47:26	0.14036	5.71217	0.000			A	401678390.45	1	80	20	03	C0	98	7B	E5
107904		2449	345	2018-03-10 04:53:12	NP	N	FORMAT TEMPL. 31X8-A2-HEXA #1	2018-03-10 04:47:26	0.14036	5.71217	0.000			A	401678390.45	1	80	20	01	94	90	0E	F9
107904		2449	250	2018-03-10 05:52:19	SR	N	FORMAT TEMPL. 31X8-A2-HEXA #1	2018-03-10 05:52:18	0.13968	5.72484	0.000			B	401678390.36	1	80	40	02	BC	98	02	F3
107904		2449	250	2018-03-10 05:56:29	SR	N	FORMAT TEMPL. 31X8-A2-HEXA #1	2018-03-10 05:52:18	0.13968	5.72484	0.000			B	401678390.36	1	80	40	06	A5	90	77	24
107904		2449	0	2018-03-10 07:38:11	NN	N	FORMAT TEMPL. 31X8-A2-HEXA #1	2018-03-10 07:38:10	0.13986	5.72717	0.000			B	401678393.67	1	80	D0	03	28	D1	46	CA
107904		2449	0	2018-03-10 09:06:36	MA	N	FORMAT TEMPL. 31X8-A2-HEXA #1	2018-03-10 09:06:35	0.13984	5.72211	0.000			B	401678394.93	1	DD	A0	39
107904		2449	0	2018-03-10 10:44:44	MA	N	FORMAT TEMPL. 31X8-A2-HEXA #1	2018-03-10 10:44:43	0.1417	5.72396	0.000			B	401678391.93	1	DD	A0	39
107904		2449	0	2018-03-11 04:41:05	NP	N	FORMAT TEMPL. 31X8-A2-HEXA #1	2018-03-11 04:41:04	0.15758	5.73321	0.000			B	401678395.32	1	80	18	02	EB	88	7B	36
107904		2449	187	2018-03-11 05:22:27	SR	N	FORMAT TEMPL. 31X8-A2-HEXA #1	2018-03-11 05:24:14	0.1391	5.72012	0.000			A	401678394.46	1	80	18	04	2E	88	FB	DF
107904		2449	187	2018-03-11 05:24:42	SR	N	FORMAT TEMPL. 31X8-A2-HEXA #1	2018-03-11 05:24:14	0.1391	5.72012	0.000			A	401678394.46	1	80	20	06	48	68	29	13
107904		2449	187	2018-03-11 05:25:34	SR	N	FORMAT TEMPL. 31X8-A2-HEXA #1	2018-03-11 05:24:14	0.1391	5.72012	0.000			A	401678394.46	1	DF	50	3B
107904		2449	0	2018-03-11 06:13:21	NK	N	FORMAT TEMPL. 31X8-A2-HEXA #1	2018-03-11 06:13:20	0.13528	5.71846	0.000			B	401678395.75	1	80	A8	04	31	A8	65	CC
107904		2449	147	2018-03-12 02:45:35	NP	N	FORMAT TEMPL. 31X8-A2-HEXA #1	2018-03-12 02:46:48	0.13148	5.71885	0.000			B	401678396.63	1	80	20	04	19	70	2F	FC
107904		2449	147	2018-03-12 02:48:02	NP	N	FORMAT TEMPL. 31X8-A2-HEXA #1	2018-03-12 02:46:48	0.13148	5.71885	0.000			B	401678396.63	1	80	18	02	36	81	D9	63
107904		2449	0	2018-03-12 04:21:42	NP	N	FORMAT TEMPL. 31X8-A2-HEXA #1	2018-03-12 04:21:41	0.11785	5.70862	0.000			B	401678390.04	1	DF	30	37
107904		2449	0	2018-03-12 04:50:56	SR	N	FORMAT TEMPL. 31X8-A2-HEXA #1	2018-03-12 04:50:56	0.12699	5.7184	0.000			B	401678397.04	1	80	A0	08	17	A8	8E	49
107904		2449	0	2018-03-12 05:56:21	NK	N	FORMAT TEMPL. 31X8-A2-HEXA #1	2018-03-12 05:56:20	0.12823	5.72205	0.000			B	401678391.18	1	DF	30	37
107904		2449	0	2018-03-12 06:33:35	SR	N	FORMAT TEMPL. 31X8-A2-HEXA #1	2018-03-12 06:33:34	0.12264	5.71784	0.000			B	401678401.91	1	DF	30	37
107904		2449	0	2018-03-12 07:16:27	NN	N	FORMAT TEMPL. 31X8-A2-HEXA #1	2018-03-12 07:16:27	0.13004	5.72372	0.000			B	401678392.52	1	80	68	03	F5	A8	5C	25
107904		2449	0	2018-03-12 08:52:48	NN	N	FORMAT TEMPL. 31X8-A2-HEXA #1	2018-03-12 08:52:48	0.13154	5.72269	0.000			B	401678395.55	1	80	B8	05	FE	90	66	4A
107904		2449	98	2018-03-12 09:22:26	MB	N	FORMAT TEMPL. 31X8-A2-HEXA #1	2018-03-12 09:22:26	0.14443	5.72563	0.000			B	401678399.66	1	80	C8	09	FC	D0	5F	9A
107904		2449	98	2018-03-12 09:24:04	MB	N	FORMAT TEMPL. 31X8-A2-HEXA #1	2018-03-12 09:22:26	0.14443	5.72563	0.000			B	401678399.66	1	80	78	01	5A	98	BF	86
107904		2449	288	2018-03-12 10:01:45	MA	N	FORMAT TEMPL. 31X8-A2-HEXA #1	2018-03-12 10:01:45	0.14981	5.71926	0.000			B	401678394.62	1	80	C8	0A	00	D0	61	BC
107904		2449	288	2018-03-12 10:06:33	MA	N	FORMAT TEMPL. 31X8-A2-HEXA #1	2018-03-12 10:01:45	0.14981	5.71926	0.000			B	401678394.62	1	DF	30	37
107904		2449	124	2018-03-13 02:30:56	NP	N	FORMAT TEMPL. 31X8-A2-HEXA #1	2018-03-13 02:30:56	0.16453	5.69416	0.000			B	401678385.48	1	80	20	05	81	80	F1	14
107904		2449	124	2018-03-13 02:33:00	NP	N	FORMAT TEMPL. 31X8-A2-HEXA #1	2018-03-13 02:30:56	0.16453	5.69416	0.000			B	401678385.48	1	80	18	01	DE	70	07	3A
107904		2449	258	2018-03-13 04:08:06	NP	N	FORMAT TEMPL. 31X8-A2-HEXA #1	2018-03-13 04:08:05	0.15233	5.70792	0.000			B	401678398.45	1	80	20	02	F8	80	57	1B
107904		2449	258	2018-03-13 04:12:24	NP	N	FORMAT TEMPL. 31X8-A2-HEXA #1	2018-03-13 04:08:05	0.15233	5.70792	0.000			B	401678398.45	1	80	18	04	03	78	4F	A8
107904		2449	0	2018-03-13 06:03:05	SR	N	FORMAT TEMPL. 31X8-A2-HEXA #1	2018-03-13 06:03:05	0.15191	5.70742	0.000			B	401678398.82	1	80	C8	0C	48	B0	2E	AC
107904		2449	64	2018-03-13 06:59:55	NN	N	FORMAT TEMPL. 31X8-A2-HEXA #1	2018-03-13 07:00:58	0.14968	5.71427	0.000			B	401678393.64	1	80	C0	0C	67	D8	FF	24
107904		2449	64	2018-03-13 07:00:59	NN	N	FORMAT TEMPL. 31X8-A2-HEXA #1	2018-03-13 07:00:58	0.14968	5.71427	0.000			B	401678393.64	1	DF	70	35
107904		2449	0	2018-03-13 08:35:42	NN	N	FORMAT TEMPL. 31X8-A2-HEXA #1	2018-03-13 08:35:42	0.14834	5.71782	0.000			B	401678398.45	1	DF	70	35
107904		2449	0	2018-03-13 09:42:20	MA	N	FORMAT TEMPL. 31X8-A2-HEXA #1	2018-03-13 09:42:19	0.1482	5.71902	0.000			B	401678397.25	1	80	C0	02	5A	E1	B3	99
107904		2449	0	2018-03-14 02:25:15	NP	N	FORMAT TEMPL. 31X8-A2-HEXA #1	2018-03-14 02:25:15	0.14744	5.71657	0.000			B	401678397.76	1	80	30	01	82	A8	66	21
107904		2449	0	2018-03-14 04:00:11	NP	N	FORMAT TEMPL. 31X8-A2-HEXA #1	2018-03-14 04:00:10	0.14294	5.72603	0.000			B	401678400.67	1	80	30	09	AB	98	B0	CB
107904		2449	0	2018-03-14 05:03:47	NK	N	FORMAT TEMPL. 31X8-A2-HEXA #1	2018-03-14 05:03:47	0.14598	5.72565	0.000			B	401678402.14	1	C0	00	00
107904		2449	0	2018-03-14 05:31:59	SR	N	FORMAT TEMPL. 31X8-A2-HEXA #1	2018-03-14 05:31:58	0.14935	5.7201	0.000			B	401678398.92	1	C0	00	00
107904		2449	272	2018-03-14 06:41:43	NK	N	FORMAT TEMPL. 31X8-A2-HEXA #1	2018-03-14 06:43:58	0.13425	5.71853	0.000			B	401678396.53	1	C0	00	00
107904		2449	272	2018-03-14 06:46:15	NK	N	FORMAT TEMPL. 31X8-A2-HEXA #1	2018-03-14 06:43:58	0.13425	5.71853	0.000			B	401678396.53	1	80	78	04	3F	A0	73	B2
107904		2449	0	2018-03-14 06:46:15	NN	N	FORMAT TEMPL. 31X8-A2-HEXA #1	2018-03-14 06:46:14	0.14936	5.72102	0.000			B	401678398.30	1	80	78	04	3F	A0	C4	81
107904		2449	0	2018-03-14 07:08:35	SR	N	FORMAT TEMPL. 31X8-A2-HEXA #1	2018-03-14 07:08:34	0.14578	5.71794	0.000			B	401678396.34	1	80	C0	01	C6	D1	6E	4E
107904		2449	0	2018-03-14 10:27:17	MB	N	FORMAT TEMPL. 31X8-A2-HEXA #1	2018-03-14 10:27:16	0.14632	5.71591	0.000			B	401678398.34	1	40	80	02
107904		2449	0	2018-03-14 11:05:52	MA	N	FORMAT TEMPL. 31X8-A2-HEXA #1	2018-03-14 11:05:52	0.14843	5.71709	0.000			B	401678396.91	1	80	D8	00	A7	D1	8F	9A
107904		2449	44	2018-03-14 16:51:07	NP	N	FORMAT TEMPL. 31X8-A2-HEXA #1	2018-03-14 16:51:29	0.16169	5.71935	0.000			B	401678397.34	1	C0	00	00
107904		2449	44	2018-03-14 16:51:51	NP	N	FORMAT TEMPL. 31X8-A2-HEXA #1	2018-03-14 16:51:29	0.16169	5.71935	0.000			B	401678397.34	1	80	08	00	05	F8	10	68
107904		2449	0	2018-03-14 17:43:57	NK	N	FORMAT TEMPL. 31X8-A2-HEXA #1	2018-03-14 17:43:56	0.16228	5.71851	0.000			B	401678397.05	1	80	E0	0F	9C	C0	99	5C
107904		2449	0	2018-03-14 18:01:48	SR	N	FORMAT TEMPL. 31X8-A2-HEXA #1	2018-03-14 18:01:48	0.16202	5.71734	0.000			B	401678399.12	1	80	18	00	07	F8	51	90
107904		2449	0	2018-03-14 19:35:34	NN	N	FORMAT TEMPL. 31X8-A2-HEXA #1	2018-03-14 19:35:34	0.16295	5.71826	0.000			B	401678399.82	1	80	E8	00	EF	C9	41	51
107904		2449	0	2018-03-14 19:36:21	SR	N	FORMAT TEMPL. 31X8-A2-HEXA #1	2018-03-14 19:36:21	0.16192	5.71725	0.000			B	401678402.05	1	C0	00	00
107904		2449	530	2018-03-14 20:23:48	MA	N	FORMAT TEMPL. 31X8-A2-HEXA #1	2018-03-14 20:31:31	0.14641	5.71582	0.000			A	401678398.57	1	80	A0	04	0A	90	4F	59
107904		2449	530	2018-03-14 20:31:31	MA	N	FORMAT TEMPL. 31X8-A2-HEXA #1	2018-03-14 20:31:31	0.14641	5.71582	0.000			A	401678398.57	1	80	B0	06	B1	88	7D	16
107904		2449	530	2018-03-14 20:32:38	MA	N	FORMAT TEMPL. 31X8-A2-HEXA #1	2018-03-14 20:31:31	0.14641	5.71582	0.000			A	401678398.57	1	80	40	01	01	A0	72	B5
107904		2449	575	2018-03-14 21:20:49	MB	N	FORMAT TEMPL. 31X8-A2-HEXA #1	2018-03-14 21:26:22	0.14921	5.72019	0.000			0	401678395.90	1	80	50	02	CF	98	AE	DC
107904		2449	575	2018-03-14 21:23:39	MB	N	FORMAT TEMPL. 31X8-A2-HEXA #1	2018-03-14 21:26:22	0.14921	5.72019	0.000			0	401678395.90	1	C0	00	00
107904		2449	575	2018-03-14 21:26:23	MB	N	FORMAT TEMPL. 31X8-A2-HEXA #1	2018-03-14 21:26:22	0.14921	5.72019	0.000			0	401678395.90	1	80	50	02
107904		2449	575	2018-03-14 21:30:24	MB	N	FORMAT TEMPL. 31X8-A2-HEXA #1	2018-03-14 21:26:22	0.14921	5.72019	0.000			0	401678395.90	1	80	30	03	C2	90	0D	9C
107904		2449	0	2018-03-14 22:10:48	MA	N	FORMAT TEMPL. 31X8-A2-HEXA #1	2018-03-14 22:10:48	0.14861	5.72096	0.000			B	401678392.97	1	C0	00	00
107904		2449	0	2018-03-15 02:10:49	NP	N	FORMAT TEMPL. 31X8-A2-HEXA #1	2018-03-15 02:10:48	0.13867	5.7206	0.000			B	401678396.90	1	81	30	07	A7	90	81	15
107904		2449	709	2018-03-15 03:46:21	NP	N	FORMAT TEMPL. 31X8-A2-HEXA #1	2018-03-15 03:46:21	0.14909	5.71193	0.000			1	401678394.36	1	80	38	02	8C	B0	6D	41
107904		2449	709	2018-03-15 03:47:46	NP	N	FORMAT TEMPL. 31X8-A2-HEXA #1	2018-03-15 03:46:21	0.14909	5.71193	0.000			1	401678394.36	1	DE	18	3C
107904		2449	709	2018-03-15 03:53:12	NP	N	FORMAT TEMPL. 31X8-A2-HEXA #1	2018-03-15 03:46:21	0.14909	5.71193	0.000			1	401678394.36	1	80	30	05	16	B8	4B	12
107904		2449	709	2018-03-15 03:55:26	NP	N	FORMAT TEMPL. 31X8-A2-HEXA #1	2018-03-15 03:46:21	0.14909	5.71193	0.000			1	401678394.36	1	80	30	02	12	B8	90	77
107904		2449	709	2018-03-15 03:58:10	NP	N	FORMAT TEMPL. 31X8-A2-HEXA #1	2018-03-15 03:46:21	0.14909	5.71193	0.000			1	401678394.36	1	80	30	02	8E	A8	2A	B8
107904		2449	230	2018-03-15 04:56:09	SR	N	FORMAT TEMPL. 31X8-A2-HEXA #1	2018-03-15 04:58:04	0.14344	5.71326	0.000			B	401678397.99	1	80	B0	06	24	A8	F9	7D
107904		2449	230	2018-03-15 04:59:59	SR	N	FORMAT TEMPL. 31X8-A2-HEXA #1	2018-03-15 04:58:04	0.14344	5.71326	0.000			B	401678397.99	1	DE	18	3C
107904		2449	0	2018-03-15 05:31:58	NP	N	FORMAT TEMPL. 31X8-A2-HEXA #1	2018-03-15 05:31:57	0.14252	5.71464	0.000			B	401678395.61	1	80	D8	02	AA	D9	2B	C4
107904		2449	71	2018-03-15 06:12:52	NK	N	FORMAT TEMPL. 31X8-A2-HEXA #1	2018-03-15 06:12:51	0.13954	5.72305	0.000			B	401678397.08	1	80	80	01	75	88	01	44
107904		2449	71	2018-03-15 06:14:03	NK	N	FORMAT TEMPL. 31X8-A2-HEXA #1	2018-03-15 06:12:51	0.13954	5.72305	0.000			B	401678397.08	1	DE	18	3C
107904		2449	0	2018-03-15 06:34:35	SR	N	FORMAT TEMPL. 31X8-A2-HEXA #1	2018-03-15 06:34:34	0.14325	5.71428	0.000			B	401678394.53	1	80	B0	01	F1	80	01	60
107904		2449	0	2018-03-15 08:01:10	NK	N	FORMAT TEMPL. 31X8-A2-HEXA #1	2018-03-15 08:01:10	0.1433	5.71312	0.000			B	401678395.94	1	80	D0	00	1D	D1	C2	AD
107904		2449	0	2018-03-15 08:19:21	NN	N	FORMAT TEMPL. 31X8-A2-HEXA #1	2018-03-15 08:19:20	0.14142	5.71403	0.000			B	401678394.58	1	80	C8	0F	48	D0	9C	83
107904		2449	0	2018-03-15 09:04:25	MA	N	FORMAT TEMPL. 31X8-A2-HEXA #1	2018-03-15 09:04:25	0.14392	5.71569	0.000			B	401678392.96	1	13	DA	52
107904		2449	0	2018-03-16 03:35:42	NP	N	FORMAT TEMPL. 31X8-A2-HEXA #1	2018-03-16 03:35:41	0.13258	5.73131	0.000			B	401678396.34	1	C1	D0	0A
107904		2449	0	2018-03-16 04:29:33	SR	N	FORMAT TEMPL. 31X8-A2-HEXA #1	2018-03-16 04:29:33	0.13981	5.72025	0.000			B	401678393.38	1	80	80	04	E0	88	3B	72
107904		2449	115	2018-03-16 05:55:42	NK	N	FORMAT TEMPL. 31X8-A2-HEXA #1	2018-03-16 05:56:39	0.13867	5.71888	0.000			B	401678395.26	1	C1	D0	0A
107904		2449	115	2018-03-16 05:57:37	NK	N	FORMAT TEMPL. 31X8-A2-HEXA #1	2018-03-16 05:56:39	0.13867	5.71888	0.000			B	401678395.26	1	13	FA	11
107904		2449	135	2018-03-16 06:06:43	SR	N	FORMAT TEMPL. 31X8-A2-HEXA #1	2018-03-16 06:07:50	0.15103	5.71711	0.000			B	401678399.10	1	80	88	03	4A	B0	41	56
107904		2449	135	2018-03-16 06:08:58	SR	N	FORMAT TEMPL. 31X8-A2-HEXA #1	2018-03-16 06:07:50	0.15103	5.71711	0.000			B	401678399.10	1	80	58	02	10	B0	D3	1A
107904		2449	0	2018-03-16 06:29:03	NN	N	FORMAT TEMPL. 31X8-A2-HEXA #1	2018-03-16 06:29:02	0.15261	5.71723	0.000			B	401678398.56	1	80	D0	0D	85	C0	95	7D
107904		2449	0	2018-03-16 07:28:59	NK	N	FORMAT TEMPL. 31X8-A2-HEXA #1	2018-03-16 07:28:58	0.15432	5.71658	0.000			B	401678403.12	1	80	98	00	CC	98	3B	94
107904		2449	508	2018-03-16 08:00:17	NN	N	FORMAT TEMPL. 31X8-A2-HEXA #1	2018-03-16 08:00:17	0.14954	5.71867	0.000			B	401678400.69	1	80	78	02	06	B0	A0	3B
107904		2449	508	2018-03-16 08:08:45	NN	N	FORMAT TEMPL. 31X8-A2-HEXA #1	2018-03-16 08:00:17	0.14954	5.71867	0.000			B	401678400.69	1	80	60	00	D6	98	BE	57
107904		2449	0	2018-03-16 08:47:35	MA	N	FORMAT TEMPL. 31X8-A2-HEXA #1	2018-03-16 08:47:35	0.15152	5.71929	0.000			B	401678400.75	1	80	B0	0B	A1	C0	31	C3
107904		2449	535	2018-03-16 09:37:29	MB	N	FORMAT TEMPL. 31X8-A2-HEXA #1	2018-03-16 09:37:28	0.15139	5.71876	0.000			B	401678399.77	1	80	C0	0C	26	D8	0D	1D
107904		2449	535	2018-03-16 09:46:24	MB	N	FORMAT TEMPL. 31X8-A2-HEXA #1	2018-03-16 09:37:28	0.15139	5.71876	0.000			B	401678399.77	1	80	B8	03	92	B0	18	61
107904		2449	416	2018-03-16 10:20:37	MA	N	FORMAT TEMPL. 31X8-A2-HEXA #1	2018-03-16 10:21:01	0.14793	5.72048	0.000			2	401678401.39	1	80	C8	0E	79	D0	B8	1A
107904		2449	416	2018-03-16 10:21:25	MA	N	FORMAT TEMPL. 31X8-A2-HEXA #1	2018-03-16 10:21:01	0.14793	5.72048	0.000			2	401678401.39	1	C1	D0	0A
107904		2449	416	2018-03-16 10:25:30	MA	N	FORMAT TEMPL. 31X8-A2-HEXA #1	2018-03-16 10:21:01	0.14793	5.72048	0.000			2	401678401.39	1	80	B8	03	D3	98	BD	C6
107904		2449	416	2018-03-16 10:27:33	MA	N	FORMAT TEMPL. 31X8-A2-HEXA #1	2018-03-16 10:21:01	0.14793	5.72048	0.000			2	401678401.39	1	80	C0	01	CA	A0	11	41
