# Supplementary material for: Migratory corridor linking Atlantic green turtle, Chelonia mydas, nesting site on Bioko Island, Equatorial Guinea to Ghanaian foraging grounds
Source: PLoS One. 2019 Jun 21;14(6):e0213231. doi: 10.1371/journal.pone.0213231 (PMC6588206; doi:10.1371/journal.pone.0213231)
Supplement: S2 Dataset — (XLSX) [file pone.0213231.s002.xlsx]

## Sheet: Data1
Platform ID No.	Platform	Prg No.	Pass dur. (s)	Msg Date	Sat.	Alarm	Format name	Loc. date	Longitude	Latitude	Altitude	Heading	Speed	Loc. quality	Frequency	Comp.	SENSOR 01	SENSOR 02	SENSOR 03	SENSOR 04	SENSOR 05	SENSOR 06	SENSOR 07
107905		2449	0	2018-02-01 01:52:12	NP	N	FORMAT TEMPL. 31X8-A2-HEXA #1	2018-02-01 01:52:12	6.45348	4.20761	0.000			B	401678800.56	1	80	50	05	03	A8	9D	23
107905		2449	238	2018-02-01 03:36:26	NP	N	FORMAT TEMPL. 31X8-A2-HEXA #1	2018-02-01 03:38:24	6.2118	4.23948	0.000			B	401678770.08	1	80	88	04	7B	B0	1D	EE
107905		2449	238	2018-02-01 03:40:24	NP	N	FORMAT TEMPL. 31X8-A2-HEXA #1	2018-02-01 03:38:24	6.2118	4.23948	0.000			B	401678770.08	1	DF	68	93
107905		2449	0	2018-02-01 05:07:05	SR	N	FORMAT TEMPL. 31X8-A2-HEXA #1	2018-02-01 05:07:05	6.16964	4.25228	0.000			B	401678778.09	1	81	30	09	ED	60	74	48
107905		2449	341	2018-02-01 05:25:55	NK	N	FORMAT TEMPL. 31X8-A2-HEXA #1	2018-02-01 05:28:45	5.92953	4.22789	0.000			B	401678777.28	1	80	C8	04	94	90	F0	73
107905		2449	341	2018-02-01 05:31:36	NK	N	FORMAT TEMPL. 31X8-A2-HEXA #1	2018-02-01 05:28:45	5.92953	4.22789	0.000			B	401678777.28	1	80	E0	05	48	88	40	7A
107905		2449	0	2018-02-01 06:49:13	SR	N	FORMAT TEMPL. 31X8-A2-HEXA #1	2018-02-01 06:49:13	6.06926	4.2535	0.000			B	401678756.01	1	81	78	05	C0	80	D0	18
107905		2449	0	2018-02-01 08:04:39	NN	N	FORMAT TEMPL. 31X8-A2-HEXA #1	2018-02-01 08:04:38	5.97319	4.22921	0.000			B	401678781.24	1	DF	68	93
107905		2449	361	2018-02-01 08:30:38	MA	N	FORMAT TEMPL. 31X8-A2-HEXA #1	2018-02-01 08:33:38	5.81385	4.2425	0.000			B	401678778.87	1	81	28	06	41	98	1B	04
107905		2449	361	2018-02-01 08:36:39	MA	N	FORMAT TEMPL. 31X8-A2-HEXA #1	2018-02-01 08:33:38	5.81385	4.2425	0.000			B	401678778.87	1	DF	68	93
107905		2449	50	2018-02-02 03:17:00	NP	N	FORMAT TEMPL. 31X8-A2-HEXA #1	2018-02-02 03:17:25	4.86705	4.49962	0.000			B	401678794.91	1	82	D8	1C	B9	A1	C2	16
107905		2449	50	2018-02-02 03:17:50	NP	N	FORMAT TEMPL. 31X8-A2-HEXA #1	2018-02-02 03:17:25	4.86705	4.49962	0.000			B	401678794.91	1	80	18	00	43	C0	1C	EE
107905		2449	49	2018-02-02 06:17:03	SR	N	FORMAT TEMPL. 31X8-A2-HEXA #1	2018-02-02 06:17:27	5.23183	4.54041	0.000			B	401678787.57	1	88	70	08	E7	98	A6	6E
107905		2449	0	2018-02-02 06:17:03	NN	N	FORMAT TEMPL. 31X8-A2-HEXA #1	2018-02-02 06:17:02	5.29499	4.48313	0.000			B	401678776.48	1	88	70	08	E7	98	FC	B0
107905		2449	49	2018-02-02 06:17:52	SR	N	FORMAT TEMPL. 31X8-A2-HEXA #1	2018-02-02 06:17:27	5.23183	4.54041	0.000			B	401678787.57	1	80	10	00	48	98	73	D6
107905		2449	412	2018-02-02 06:39:28	NK	N	FORMAT TEMPL. 31X8-A2-HEXA #1	2018-02-02 06:46:20	5.24751	4.5565	0.000			3	401678785.11	1	80	18	01	2E	B0	77	5B
107905		2449	412	2018-02-02 06:41:20	NK	N	FORMAT TEMPL. 31X8-A2-HEXA #1	2018-02-02 06:46:20	5.24751	4.5565	0.000			3	401678785.11	1	80	10	01	A8	B8	DF	72
107905		2449	412	2018-02-02 06:43:36	NK	N	FORMAT TEMPL. 31X8-A2-HEXA #1	2018-02-02 06:46:20	5.24751	4.5565	0.000			3	401678785.11	1	DE	F0	DE
107905		2449	412	2018-02-02 06:45:18	NK	N	FORMAT TEMPL. 31X8-A2-HEXA #1	2018-02-02 06:46:20	5.24751	4.5565	0.000			3	401678785.11	1	80	18	01	8B	A8	6E	37
107905		2449	412	2018-02-02 06:46:20	NK	N	FORMAT TEMPL. 31X8-A2-HEXA #1	2018-02-02 06:46:20	5.24751	4.5565	0.000			3	401678785.11	1	80	20	00	E8	A0	09	EB
107905		2449	0	2018-02-02 07:59:13	NN	N	FORMAT TEMPL. 31X8-A2-HEXA #1	2018-02-02 07:59:12	5.24347	4.5491	0.000			B	401678774.55	1	87	70	0A	C7	58	6B	1A
107905		2449	577	2018-02-02 08:08:58	MA	N	FORMAT TEMPL. 31X8-A2-HEXA #1	2018-02-02 08:11:33	5.21579	4.59756	0.000			1	401678782.66	1	80	20	02	A8	90	67	C0
107905		2449	577	2018-02-02 08:12:19	MA	N	FORMAT TEMPL. 31X8-A2-HEXA #1	2018-02-02 08:11:33	5.21579	4.59756	0.000			1	401678782.66	1	80	18	02	33	98	1D	F6
107905		2449	577	2018-02-02 08:15:04	MA	N	FORMAT TEMPL. 31X8-A2-HEXA #1	2018-02-02 08:11:33	5.21579	4.59756	0.000			1	401678782.66	1	80	18	02	82	A0	0C	18
107905		2449	577	2018-02-02 08:17:43	MA	N	FORMAT TEMPL. 31X8-A2-HEXA #1	2018-02-02 08:11:33	5.21579	4.59756	0.000			1	401678782.66	1	80	20	02	6D	A0	6F	2D
107905		2449	577	2018-02-02 08:18:35	MA	N	FORMAT TEMPL. 31X8-A2-HEXA #1	2018-02-02 08:11:33	5.21579	4.59756	0.000			1	401678782.66	2	DE	F0	DE
107905		2449	46	2018-02-03 04:46:01	NP	N	FORMAT TEMPL. 31X8-A2-HEXA #1	2018-02-03 04:46:24	5.05666	4.87499	0.000			B	401678822.43	1	83	78	15	A6	89	CE	01
107905		2449	46	2018-02-03 04:46:47	NP	N	FORMAT TEMPL. 31X8-A2-HEXA #1	2018-02-03 04:46:24	5.05666	4.87499	0.000			B	401678822.43	1	80	08	00	18	F8	CF	7B
107905		2449	182	2018-02-03 05:57:32	NN	N	FORMAT TEMPL. 31X8-A2-HEXA #1	2018-02-03 05:59:03	4.83266	4.91914	0.000			B	401678770.37	1	80	28	01	42	90	21	DE
107905		2449	182	2018-02-03 06:00:34	NN	N	FORMAT TEMPL. 31X8-A2-HEXA #1	2018-02-03 05:59:03	4.83266	4.91914	0.000			B	401678770.37	1	DE	DA	37
107905		2449	128	2018-02-03 06:24:24	NK	N	FORMAT TEMPL. 31X8-A2-HEXA #1	2018-02-03 06:24:24	4.79699	4.9576	0.000			B	401678780.03	1	87	E8	00	71	51	13	BA
107905		2449	128	2018-02-03 06:26:32	NK	N	FORMAT TEMPL. 31X8-A2-HEXA #1	2018-02-03 06:24:24	4.79699	4.9576	0.000			B	401678780.03	1	80	28	00	FB	90	A9	C6
107905		2449	0	2018-02-03 07:34:57	NN	N	FORMAT TEMPL. 31X8-A2-HEXA #1	2018-02-03 07:34:57	4.73757	4.98052	0.000			B	401678775.93	1	85	68	00	24	61	BC	5C
107905		2449	0	2018-02-03 09:33:03	MA	N	FORMAT TEMPL. 31X8-A2-HEXA #1	2018-02-03 09:33:02	4.83536	5.01866	0.000			B	401678776.64	1	DE	DA	37
107905		2449	0	2018-02-04 03:03:54	NP	N	FORMAT TEMPL. 31X8-A2-HEXA #1	2018-02-04 03:03:54	4.29489	5.46014	0.000			B	401678767.14	1	80	18	00	CB	C8	65	69
107905		2449	0	2018-02-04 04:39:34	NP	N	FORMAT TEMPL. 31X8-A2-HEXA #1	2018-02-04 04:39:33	4.2668	5.46573	0.000			B	401678772.35	1	85	48	01	0A	69	25	7C
107905		2449	42	2018-02-04 05:15:55	SR	N	FORMAT TEMPL. 31X8-A2-HEXA #1	2018-02-04 05:16:16	4.29181	5.46537	0.000			B	401678761.58	1	82	48	0E	15	B0	29	E8
107905		2449	42	2018-02-04 05:16:37	SR	N	FORMAT TEMPL. 31X8-A2-HEXA #1	2018-02-04 05:16:16	4.29181	5.46537	0.000			B	401678761.58	1	82	48	0E	15	B0	8F	48
107905		2449	0	2018-02-04 05:49:45	NN	N	FORMAT TEMPL. 31X8-A2-HEXA #1	2018-02-04 05:49:44	4.2834	5.47464	0.000			B	401678761.26	1	84	C8	00	62	71	AF	8C
107905		2449	579	2018-02-04 05:52:26	NK	N	FORMAT TEMPL. 31X8-A2-HEXA #1	2018-02-04 05:56:13	4.35919	5.50118	0.000			3	401678781.47	1	80	10	00	F5	C8	6B	DE
107905		2449	579	2018-02-04 05:55:32	NK	N	FORMAT TEMPL. 31X8-A2-HEXA #1	2018-02-04 05:56:13	4.35919	5.50118	0.000			3	401678781.47	1	80	10	01	98	A0	57	61
107905		2449	579	2018-02-04 05:57:22	NK	N	FORMAT TEMPL. 31X8-A2-HEXA #1	2018-02-04 05:56:13	4.35919	5.50118	0.000			3	401678781.47	1	80	10	01	98	98	37	D6
107905		2449	579	2018-02-04 06:02:05	NK	N	FORMAT TEMPL. 31X8-A2-HEXA #1	2018-02-04 05:56:13	4.35919	5.50118	0.000			3	401678781.47	2	DE	C9	FA
107905		2449	45	2018-02-04 06:53:40	SR	N	FORMAT TEMPL. 31X8-A2-HEXA #1	2018-02-04 06:54:02	4.3544	5.49004	0.000			B	401678788.69	1	85	10	06	D4	60	FA	D7
107905		2449	45	2018-02-04 06:54:25	SR	N	FORMAT TEMPL. 31X8-A2-HEXA #1	2018-02-04 06:54:02	4.3544	5.49004	0.000			B	401678788.69	1	DE	C9	FA
107905		2449	43	2018-02-04 07:26:01	NN	N	FORMAT TEMPL. 31X8-A2-HEXA #1	2018-02-04 07:26:22	4.35505	5.53346	0.000			B	401678783.36	1	85	E0	0E	EC	70	33	8E
107905		2449	43	2018-02-04 07:26:44	NN	N	FORMAT TEMPL. 31X8-A2-HEXA #1	2018-02-04 07:26:22	4.35505	5.53346	0.000			B	401678783.36	1	DE	C9	FA
107905		2449	383	2018-02-04 09:09:00	MA	N	FORMAT TEMPL. 31X8-A2-HEXA #1	2018-02-04 09:09:00	4.37968	5.56914	0.000			1	401678782.10	1	85	38	0C	18	78	D1	27
107905		2449	383	2018-02-04 09:10:30	MA	N	FORMAT TEMPL. 31X8-A2-HEXA #1	2018-02-04 09:09:00	4.37968	5.56914	0.000			1	401678782.10	1	80	58	00	E4	A0	7B	98
107905		2449	383	2018-02-04 09:11:44	MA	N	FORMAT TEMPL. 31X8-A2-HEXA #1	2018-02-04 09:09:00	4.37968	5.56914	0.000			1	401678782.10	1	DE	C9	FA
107905		2449	383	2018-02-04 09:14:26	MA	N	FORMAT TEMPL. 31X8-A2-HEXA #1	2018-02-04 09:09:00	4.37968	5.56914	0.000			1	401678782.10	1	80	40	02	7C	98	F4	70
107905		2449	383	2018-02-04 09:15:23	MA	N	FORMAT TEMPL. 31X8-A2-HEXA #1	2018-02-04 09:09:00	4.37968	5.56914	0.000			1	401678782.10	1	80	60	00	D6	88	CC	1C
107905		2449	41	2018-02-04 10:49:53	MA	N	FORMAT TEMPL. 31X8-A2-HEXA #1	2018-02-04 10:50:13	4.35707	5.6275	0.000			B	401678790.28	1	86	F0	0C	2A	C0	8E	69
107905		2449	41	2018-02-04 10:50:34	MA	N	FORMAT TEMPL. 31X8-A2-HEXA #1	2018-02-04 10:50:13	4.35707	5.6275	0.000			B	401678790.28	1	80	08	00
107905		2449	0	2018-02-05 02:51:10	NP	N	FORMAT TEMPL. 31X8-A2-HEXA #1	2018-02-05 02:51:10	4.17131	6.06013	0.000			B	401678865.54	1	85	E0	15	E5	71	BC	39
107905		2449	0	2018-02-05 04:23:37	NP	N	FORMAT TEMPL. 31X8-A2-HEXA #1	2018-02-05 04:23:36	4.20113	5.91331	0.000			B	401678871.14	1	85	18	01	6A	81	4B	0E
107905		2449	0	2018-02-05 04:45:20	SR	N	FORMAT TEMPL. 31X8-A2-HEXA #1	2018-02-05 04:45:19	4.19225	5.94406	0.000			B	401678875.69	1	DE	99	DD
107905		2449	0	2018-02-05 05:32:02	NK	N	FORMAT TEMPL. 31X8-A2-HEXA #1	2018-02-05 05:32:01	4.18897	5.94642	0.000			B	401678888.20	1	DE	99	DD
107905		2449	0	2018-02-05 07:20:50	NN	N	FORMAT TEMPL. 31X8-A2-HEXA #1	2018-02-05 07:20:49	4.09347	5.93876	0.000			B	401678798.11	1	85	88	13	1B	79	75	C9
107905		2449	0	2018-02-05 08:57:39	NN	N	FORMAT TEMPL. 31X8-A2-HEXA #1	2018-02-05 08:57:38	4.10184	6.05594	0.000			B	401678835.13	1	85	58	01	1D	89	8A	98
107905		2449	380	2018-02-06 08:27:44	MA	N	FORMAT TEMPL. 31X8-A2-HEXA #1	2018-02-06 08:32:13	3.17844	6.30851	0.000			1	401678789.72	1	80	10	00	30	A0	AA	E3
107905		2449	380	2018-02-06 08:28:38	MA	N	FORMAT TEMPL. 31X8-A2-HEXA #1	2018-02-06 08:32:13	3.17844	6.30851	0.000			1	401678789.72	1	80	08	00	0C	F8	1A	C7
107905		2449	380	2018-02-06 08:30:24	MA	N	FORMAT TEMPL. 31X8-A2-HEXA #1	2018-02-06 08:32:13	3.17844	6.30851	0.000			1	401678789.72	1	80	08	00	2D	A0	1A	FB
107905		2449	380	2018-02-06 08:31:04	MA	N	FORMAT TEMPL. 31X8-A2-HEXA #1	2018-02-06 08:32:13	3.17844	6.30851	0.000			1	401678789.72	1	80	08	00	5C	88	2F	25
107905		2449	380	2018-02-06 08:31:51	MA	N	FORMAT TEMPL. 31X8-A2-HEXA #1	2018-02-06 08:32:13	3.17844	6.30851	0.000			1	401678789.72	1	80	08	10	5D	88	40	1E
107905		2449	380	2018-02-06 08:32:35	MA	N	FORMAT TEMPL. 31X8-A2-HEXA #1	2018-02-06 08:32:13	3.17844	6.30851	0.000			1	401678789.72	2	DE	9A	60
107905		2449	380	2018-02-06 08:33:18	MA	N	FORMAT TEMPL. 31X8-A2-HEXA #1	2018-02-06 08:32:13	3.17844	6.30851	0.000			1	401678789.72	1	80	10	00	18	C0	6C	76
107905		2449	380	2018-02-06 08:34:04	MA	N	FORMAT TEMPL. 31X8-A2-HEXA #1	2018-02-06 08:32:13	3.17844	6.30851	0.000			1	401678789.72	1	80	10	10	19	C0	C7	E8
107905		2449	0	2018-02-06 09:25:47	MB	N	FORMAT TEMPL. 31X8-A2-HEXA #1	2018-02-06 09:25:46	3.15943	6.3221	0.000			B	401678794.37	1	80	10	00	30	38	04	28
107905		2449	0	2018-02-06 10:09:15	MA	N	FORMAT TEMPL. 31X8-A2-HEXA #1	2018-02-06 10:09:14	3.15329	6.32843	0.000			B	401678790.57	1	DE	9A	60
107905		2449	333	2018-02-07 04:04:15	NP	N	FORMAT TEMPL. 31X8-A2-HEXA #1	2018-02-07 04:04:14	3.09903	6.24367	0.000			B	401678738.73	1	81	B0	0A	0E	C0	A7	B6
107905		2449	333	2018-02-07 04:09:48	NP	N	FORMAT TEMPL. 31X8-A2-HEXA #1	2018-02-07 04:04:14	3.09903	6.24367	0.000			B	401678738.73	1	81	A0	05	05	C0	3D	A5
107905		2449	0	2018-02-07 05:21:48	SR	N	FORMAT TEMPL. 31X8-A2-HEXA #1	2018-02-07 05:21:48	2.76088	6.36875	0.000			B	401678780.55	1	81	A0	08	E9	D0	05	A9
107905		2449	0	2018-02-07 07:00:09	SR	N	FORMAT TEMPL. 31X8-A2-HEXA #1	2018-02-07 07:00:08	2.64016	6.40889	0.000			B	401678746.78	1	81	A8	09	C7	E0	26	65
107905		2449	0	2018-02-07 07:00:09	NN	N	FORMAT TEMPL. 31X8-A2-HEXA #1	2018-02-07 07:00:08	2.63888	6.39525	0.000			B	401678772.73	1	81	A8	09	C7	E0	D8	56
107905		2449	380	2018-02-07 08:06:03	MA	N	FORMAT TEMPL. 31X8-A2-HEXA #1	2018-02-07 08:09:12	2.69977	6.40505	0.000			B	401678798.93	1	81	98	08	5A	D8	83	FC
107905		2449	380	2018-02-07 08:12:23	MA	N	FORMAT TEMPL. 31X8-A2-HEXA #1	2018-02-07 08:09:12	2.69977	6.40505	0.000			B	401678798.93	1	81	A0	05	C0	D0	64	90
107905		2449	0	2018-02-07 08:35:36	NN	N	FORMAT TEMPL. 31X8-A2-HEXA #1	2018-02-07 08:35:35	2.54351	6.40932	0.000			B	401678806.65	1	81	90	09	35	D8	1E	EA
107905		2449	0	2018-02-07 09:49:52	MA	N	FORMAT TEMPL. 31X8-A2-HEXA #1	2018-02-07 09:49:52	2.56593	6.38469	0.000			B	401678806.76	1	81	90	09	9C	D0	9F	A3
107905		2449	540	2018-02-08 03:50:07	NP	N	FORMAT TEMPL. 31X8-A2-HEXA #1	2018-02-08 03:50:06	1.83249	6.72084	0.000			B	401678808.59	1	DF	88	86
107905		2449	540	2018-02-08 03:59:07	NP	N	FORMAT TEMPL. 31X8-A2-HEXA #1	2018-02-08 03:50:06	1.83249	6.72084	0.000			B	401678808.59	1	82	48	08	51	D8	D8	A8
107905		2449	335	2018-02-08 05:51:00	NK	N	FORMAT TEMPL. 31X8-A2-HEXA #1	2018-02-08 05:53:47	2.02844	6.55945	0.000			B	401678856.87	1	82	00	08	D5	D0	14	1F
107905		2449	335	2018-02-08 05:56:35	NK	N	FORMAT TEMPL. 31X8-A2-HEXA #1	2018-02-08 05:53:47	2.02844	6.55945	0.000			B	401678856.87	1	81	B0	05	1A	D8	FE	38
107905		2449	0	2018-02-08 06:31:28	SR	N	FORMAT TEMPL. 31X8-A2-HEXA #1	2018-02-08 06:31:28	2.25823	6.32324	0.000			B	401678779.11	1	81	E8	08	A4	D0	78	02
107905		2449	582	2018-02-08 06:38:58	NN	N	FORMAT TEMPL. 31X8-A2-HEXA #1	2018-02-08 06:38:57	2.24849	6.30626	0.000			A	401678778.69	1	81	E8	06	C9	D8	DF	05
107905		2449	582	2018-02-08 06:42:51	NN	N	FORMAT TEMPL. 31X8-A2-HEXA #1	2018-02-08 06:38:57	2.24849	6.30626	0.000			A	401678778.69	1	DF	88	86
107905		2449	582	2018-02-08 06:48:40	NN	N	FORMAT TEMPL. 31X8-A2-HEXA #1	2018-02-08 06:38:57	2.24849	6.30626	0.000			A	401678778.69	1	85	E8	05	6C	D8	D2	B8
107905		2449	0	2018-02-08 07:38:25	NK	N	FORMAT TEMPL. 31X8-A2-HEXA #1	2018-02-08 07:38:25	2.2494	6.30068	0.000			B	401678773.59	1	DF	88	86
107905		2449	0	2018-02-08 07:48:22	MA	N	FORMAT TEMPL. 31X8-A2-HEXA #1	2018-02-08 07:48:21	2.24587	6.29695	0.000			B	401678776.59	1	81	F8	09	4F	B8	01	90
107905		2449	0	2018-02-08 08:50:17	MB	N	FORMAT TEMPL. 31X8-A2-HEXA #1	2018-02-08 08:50:16	2.22644	6.27815	0.000			B	401678782.70	1	81	A8	05	F8	D8	60	64
107905		2449	0	2018-02-08 09:26:29	MA	N	FORMAT TEMPL. 31X8-A2-HEXA #1	2018-02-08 09:26:29	2.23267	6.28941	0.000			B	401678778.81	1	81	A0	00	61	D8	43	D3
107905		2449	337	2018-02-09 03:41:38	NP	N	FORMAT TEMPL. 31X8-A2-HEXA #1	2018-02-09 03:44:26	2.20792	6.18431	0.000			B	401678780.56	1	81	38	02	32	C0	1B	20
107905		2449	337	2018-02-09 03:47:15	NP	N	FORMAT TEMPL. 31X8-A2-HEXA #1	2018-02-09 03:44:26	2.20792	6.18431	0.000			B	401678780.56	1	81	50	0C	0E	F8	ED	EE
107905		2449	0	2018-02-09 05:28:05	NK	N	FORMAT TEMPL. 31X8-A2-HEXA #1	2018-02-09 05:28:04	1.93848	6.23624	0.000			B	401678750.94	1	DF	98	93
107905		2449	0	2018-02-09 05:56:29	SR	N	FORMAT TEMPL. 31X8-A2-HEXA #1	2018-02-09 05:56:29	1.94978	6.2322	0.000			B	401678832.35	1	DF	98	93
107905		2449	0	2018-02-09 07:13:36	NK	N	FORMAT TEMPL. 31X8-A2-HEXA #1	2018-02-09 07:13:35	1.83087	6.26181	0.000			B	401678772.19	1	81	70	04	1E	D0	A8	6C
107905		2449	371	2018-02-09 09:04:41	MA	N	FORMAT TEMPL. 31X8-A2-HEXA #1	2018-02-09 09:04:40	1.73752	6.27007	0.000			B	401678785.93	1	81	40	03	EA	D0	74	13
107905		2449	371	2018-02-09 09:10:52	MA	N	FORMAT TEMPL. 31X8-A2-HEXA #1	2018-02-09 09:04:40	1.73752	6.27007	0.000			B	401678785.93	1	DF	98	93
107905		2449	255	2018-02-09 10:06:54	MB	N	FORMAT TEMPL. 31X8-A2-HEXA #1	2018-02-09 10:09:01	1.66958	6.24318	0.000			B	401678783.32	1	81	70	07	FA	C0	B1	FB
107905		2449	255	2018-02-09 10:11:09	MB	N	FORMAT TEMPL. 31X8-A2-HEXA #1	2018-02-09 10:09:01	1.66958	6.24318	0.000			B	401678783.32	1	81	78	03	F0	C0	CC	F8
107905		2449	0	2018-02-10 03:33:07	NP	N	FORMAT TEMPL. 31X8-A2-HEXA #1	2018-02-10 03:33:06	1.57826	6.17666	0.000			B	401678825.84	1	DF	68	95
107905		2449	0	2018-02-10 05:03:04	NK	N	FORMAT TEMPL. 31X8-A2-HEXA #1	2018-02-10 05:03:03	1.36422	6.19228	0.000			B	401678805.19	1	DF	68	95
107905		2449	0	2018-02-10 05:29:17	SR	N	FORMAT TEMPL. 31X8-A2-HEXA #1	2018-02-10 05:29:17	1.49567	6.16556	0.000			B	401678829.08	1	82	48	09	74	C8	63	77
107905		2449	0	2018-02-10 06:17:10	NN	N	FORMAT TEMPL. 31X8-A2-HEXA #1	2018-02-10 06:17:09	1.43087	6.17548	0.000			B	401678799.93	1	82	10	00	DF	E9	4D	4E
107905		2449	439	2018-02-10 06:41:02	NK	N	FORMAT TEMPL. 31X8-A2-HEXA #1	2018-02-10 06:48:21	1.3778	6.16681	0.000			B	401678786.52	1	82	08	05	46	E0	02	93
107905		2449	439	2018-02-10 06:48:21	NK	N	FORMAT TEMPL. 31X8-A2-HEXA #1	2018-02-10 06:48:21	1.3778	6.16681	0.000			B	401678786.52	1	DF	68	95
107905		2449	0	2018-02-10 07:06:46	SR	N	FORMAT TEMPL. 31X8-A2-HEXA #1	2018-02-10 07:06:46	1.34144	6.1415	0.000			B	401678774.07	1	82	10	07	B7	E0	9A	06
107905		2449	0	2018-02-10 08:05:01	NN	N	FORMAT TEMPL. 31X8-A2-HEXA #1	2018-02-10 08:05:00	1.30477	6.13319	0.000			B	401678777.74	1	DF	68	95
107905		2449	0	2018-02-10 08:48:06	MA	N	FORMAT TEMPL. 31X8-A2-HEXA #1	2018-02-10 08:48:05	1.228	6.10497	0.000			B	401678785.46	1	DF	68	95
107905		2449	371	2018-02-10 09:41:17	MB	N	FORMAT TEMPL. 31X8-A2-HEXA #1	2018-02-10 09:41:17	1.20856	6.08102	0.000			B	401678778.04	1	8A	20	04	A5	F4	45	C3
107905		2449	371	2018-02-10 09:47:28	MB	N	FORMAT TEMPL. 31X8-A2-HEXA #1	2018-02-10 09:41:17	1.20856	6.08102	0.000			B	401678778.04	1	82	18	05	A5	D8	C6	16
107905		2449	0	2018-02-10 10:29:01	MA	N	FORMAT TEMPL. 31X8-A2-HEXA #1	2018-02-10 10:29:01	1.16688	6.06829	0.000			B	401678772.08	1	82	18	08	08	A8	60	82
107905		2449	365	2018-02-11 03:17:50	NP	N	FORMAT TEMPL. 31X8-A2-HEXA #1	2018-02-11 03:23:54	0.38334	5.79819	0.000			B	401678702.91	1	81	78	06	7D	A0	26	38
107905		2449	365	2018-02-11 03:23:55	NP	N	FORMAT TEMPL. 31X8-A2-HEXA #1	2018-02-11 03:23:54	0.38334	5.79819	0.000			B	401678702.91	1	81	78	0C	30	A0	78	EB
107905		2449	0	2018-02-11 05:02:56	NP	N	FORMAT TEMPL. 31X8-A2-HEXA #1	2018-02-11 05:02:55	0.84165	5.79872	0.000			B	401678799.89	1	81	68	0B	AF	C0	84	FE
107905		2449	0	2018-02-11 06:15:57	NK	N	FORMAT TEMPL. 31X8-A2-HEXA #1	2018-02-11 06:15:56	0.9011	5.78289	0.000			B	401678786.50	1	81	29	05	BC	A3	F0	D9
107905		2449	0	2018-02-11 06:35:47	SR	N	FORMAT TEMPL. 31X8-A2-HEXA #1	2018-02-11 06:35:46	0.91981	5.77082	0.000			B	401678791.13	1	DF	48	92
107905		2449	596	2018-02-11 07:41:27	NN	N	FORMAT TEMPL. 31X8-A2-HEXA #1	2018-02-11 07:41:26	0.89935	5.77405	0.000			A	401678790.69	1	80	E8	05	9B	C8	AA	56
107905		2449	596	2018-02-11 07:48:13	NN	N	FORMAT TEMPL. 31X8-A2-HEXA #1	2018-02-11 07:41:26	0.89935	5.77405	0.000			A	401678790.69	1	80	E0	06	28	D0	1C	C0
107905		2449	596	2018-02-11 07:51:23	NN	N	FORMAT TEMPL. 31X8-A2-HEXA #1	2018-02-11 07:41:26	0.89935	5.77405	0.000			A	401678790.69	1	80	F0	02	F3	B0	85	FE
107905		2449	0	2018-02-11 07:59:22	NK	N	FORMAT TEMPL. 31X8-A2-HEXA #1	2018-02-11 07:59:22	0.89823	5.77453	0.000			B	401678789.95	1	DF	48	92
107905		2449	0	2018-02-11 08:28:36	MA	N	FORMAT TEMPL. 31X8-A2-HEXA #1	2018-02-11 08:28:35	0.97519	5.75489	0.000			B	401678804.33	1	80	F0	08	E8	CB	AB	52
107905		2449	464	2018-02-11 10:02:40	MA	N	FORMAT TEMPL. 31X8-A2-HEXA #1	2018-02-11 10:02:40	0.84949	5.77495	0.000			B	401678789.69	1	80	F0	05	62	C8	95	E6
107905		2449	464	2018-02-11 10:10:24	MA	N	FORMAT TEMPL. 31X8-A2-HEXA #1	2018-02-11 10:02:40	0.84949	5.77495	0.000			B	401678789.69	1	DF	48	92
107905		2449	0	2018-02-12 03:10:39	NP	N	FORMAT TEMPL. 31X8-A2-HEXA #1	2018-02-12 03:10:39	0.81031	5.61852	0.000			B	401678830.52	1	DF	98	8E
107905		2449	0	2018-02-12 07:42:58	NN	N	FORMAT TEMPL. 31X8-A2-HEXA #1	2018-02-12 07:42:58	0.77175	5.56043	0.000			B	401678779.32	1	13	AA	8F
107905		2449	0	2018-02-12 08:01:46	MA	N	FORMAT TEMPL. 31X8-A2-HEXA #1	2018-02-12 08:01:45	0.64652	5.73281	0.000			B	401678756.28	1	DF	98	8E
107905		2449	0	2018-02-13 02:58:51	NP	N	FORMAT TEMPL. 31X8-A2-HEXA #1	2018-02-13 02:58:50	0.38223	5.7445	0.000			B	401678784.29	1	DE	E8	8E
107905		2449	43	2018-02-13 04:35:45	NP	N	FORMAT TEMPL. 31X8-A2-HEXA #1	2018-02-13 04:36:06	0.3777	5.75735	0.000			B	401678788.13	1	81	E0	0F	FE	E1	BB	B3
107905		2449	43	2018-02-13 04:36:28	NP	N	FORMAT TEMPL. 31X8-A2-HEXA #1	2018-02-13 04:36:06	0.3777	5.75735	0.000			B	401678788.13	1	81	E0	1F	FF	E1	C4	63
107905		2449	0	2018-02-13 07:24:00	NN	N	FORMAT TEMPL. 31X8-A2-HEXA #1	2018-02-13 07:24:00	0.35485	5.75477	0.000			B	401678786.54	1	81	D0	03	76	E1	57	B9
107905		2449	0	2018-02-13 09:07:42	NN	N	FORMAT TEMPL. 31X8-A2-HEXA #1	2018-02-13 09:07:42	0.35217	5.76071	0.000			B	401678790.67	1	81	D0	0B	1B	D8	5D	5B
107905		2449	46	2018-02-14 04:27:35	NP	N	FORMAT TEMPL. 31X8-A2-HEXA #1	2018-02-14 04:27:58	0.37101	5.75518	0.000			B	401678797.57	1	DE	90	90
107905		2449	46	2018-02-14 04:28:21	NP	N	FORMAT TEMPL. 31X8-A2-HEXA #1	2018-02-14 04:27:58	0.37101	5.75518	0.000			B	401678797.57	1	82	40	2F	FF	E9	97	AE
107905		2449	0	2018-02-14 06:46:34	NK	N	FORMAT TEMPL. 31X8-A2-HEXA #1	2018-02-14 06:46:34	0.29311	5.75325	0.000			B	401678805.25	1	DE	90	90
107905		2449	336	2018-02-14 08:59:24	MA	N	FORMAT TEMPL. 31X8-A2-HEXA #1	2018-02-14 08:59:24	0.37831	5.74287	0.000			A	401678793.84	1	80	20	00	69	90	4C	99
107905		2449	336	2018-02-14 09:04:14	MA	N	FORMAT TEMPL. 31X8-A2-HEXA #1	2018-02-14 08:59:24	0.37831	5.74287	0.000			A	401678793.84	1	82	30	04	38	B0	FF	01
107905		2449	336	2018-02-14 09:05:00	MA	N	FORMAT TEMPL. 31X8-A2-HEXA #1	2018-02-14 08:59:24	0.37831	5.74287	0.000			A	401678793.84	1	82	30	04	38	B0	B2	90
107905		2449	0	2018-02-15 06:09:22	SR	N	FORMAT TEMPL. 31X8-A2-HEXA #1	2018-02-15 06:09:21	0.37105	5.74927	0.000			B	401678791.49	1	82	28	04	EC	88	F0	92
107905		2449	0	2018-02-15 06:26:17	NK	N	FORMAT TEMPL. 31X8-A2-HEXA #1	2018-02-15 06:26:17	0.37273	5.74988	0.000			B	401678790.81	1	C6	70	9D
107905		2449	0	2018-02-15 06:57:34	NN	N	FORMAT TEMPL. 31X8-A2-HEXA #1	2018-02-15 06:57:34	0.37644	5.74991	0.000			B	401678795.40	1	C6	70	9D
107905		2449	250	2018-02-15 08:42:57	MA	N	FORMAT TEMPL. 31X8-A2-HEXA #1	2018-02-15 08:42:57	0.36918	5.73604	0.000			B	401678795.05	1	82	40	0C	5B	88	7A	FC
107905		2449	0	2018-02-15 08:47:07	NN	N	FORMAT TEMPL. 31X8-A2-HEXA #1	2018-02-15 08:47:07	0.36934	5.73592	0.000			B	401678795.04	1	C6	70	9D
107905		2449	250	2018-02-15 08:47:07	MA	N	FORMAT TEMPL. 31X8-A2-HEXA #1	2018-02-15 08:42:57	0.36918	5.73604	0.000			B	401678795.05	1	C6	70	9D
107905		2449	431	2018-02-15 10:20:08	MA	N	FORMAT TEMPL. 31X8-A2-HEXA #1	2018-02-15 10:20:08	0.36039	5.73047	0.000			B	401678792.05	1	82	30	07	79	99	EE	34
107905		2449	431	2018-02-15 10:27:19	MA	N	FORMAT TEMPL. 31X8-A2-HEXA #1	2018-02-15 10:20:08	0.36039	5.73047	0.000			B	401678792.05	1	81	08	05	AE	A8	49	6B
107905		2449	40	2018-02-16 06:55:09	NN	N	FORMAT TEMPL. 31X8-A2-HEXA #1	2018-02-16 06:55:28	0.37558	5.74625	0.000			B	401678790.85	1	82	70	0F	F2	E0	15	3D
107905		2449	40	2018-02-16 06:55:49	NN	N	FORMAT TEMPL. 31X8-A2-HEXA #1	2018-02-16 06:55:28	0.37558	5.74625	0.000			B	401678790.85	1	DE	B8	B4
107905		2449	75	2018-02-16 08:18:48	MA	N	FORMAT TEMPL. 31X8-A2-HEXA #1	2018-02-16 08:18:48	0.38203	5.7178	0.000			B	401678787.14	1	DE	B8	B4
107905		2449	75	2018-02-16 08:20:03	MA	N	FORMAT TEMPL. 31X8-A2-HEXA #1	2018-02-16 08:18:48	0.38203	5.7178	0.000			B	401678787.14	1	13	0A	90
107905		2449	96	2018-02-17 03:46:19	NP	N	FORMAT TEMPL. 31X8-A2-HEXA #1	2018-02-17 03:47:07	0.38419	5.74617	0.000			B	401678794.58	1	82	40	2F	FF	E9	4E	CD
107905		2449	96	2018-02-17 03:47:55	NP	N	FORMAT TEMPL. 31X8-A2-HEXA #1	2018-02-17 03:47:07	0.38419	5.74617	0.000			B	401678794.58	1	82	40	1F	FF	E9	B5	3A
107905		2449	0	2018-02-17 06:37:28	NN	N	FORMAT TEMPL. 31X8-A2-HEXA #1	2018-02-17 06:37:28	0.39761	5.74322	0.000			B	401678794.46	1	82	50	10	75	89	EF	DB
107905		2449	0	2018-02-18 06:18:21	SR	N	FORMAT TEMPL. 31X8-A2-HEXA #1	2018-02-18 06:18:21	0.39242	5.75035	0.000			B	401678793.95	1	80	08	00	24	C8	8E	70
107905		2449	145	2018-02-19 05:44:04	SR	N	FORMAT TEMPL. 31X8-A2-HEXA #1	2018-02-19 05:44:04	0.37679	5.74519	0.000			A	401678798.17	1	80	30	00	B6	B0	D9	B8
107905		2449	145	2018-02-19 05:45:33	SR	N	FORMAT TEMPL. 31X8-A2-HEXA #1	2018-02-19 05:44:04	0.37679	5.74519	0.000			A	401678798.17	1	C6	70	92
107905		2449	145	2018-02-19 05:46:29	SR	N	FORMAT TEMPL. 31X8-A2-HEXA #1	2018-02-19 05:44:04	0.37679	5.74519	0.000			A	401678798.17	1	13	2A	90
107905		2449	0	2018-02-19 07:24:19	SR	N	FORMAT TEMPL. 31X8-A2-HEXA #1	2018-02-19 07:24:19	0.37858	5.74092	0.000			B	401678794.49	1	82	80	06	BA	E1	38	54
107905		2449	0	2018-02-19 07:57:09	NK	N	FORMAT TEMPL. 31X8-A2-HEXA #1	2018-02-19 07:57:08	0.37846	5.74041	0.000			B	401678795.37	1	C6	70	92
107905		2449	0	2018-02-19 07:57:09	NN	N	FORMAT TEMPL. 31X8-A2-HEXA #1	2018-02-19 07:57:08	0.37899	5.73964	0.000			B	401678795.92	1	C6	70	92
107905		2449	0	2018-02-20 07:39:45	NK	N	FORMAT TEMPL. 31X8-A2-HEXA #1	2018-02-20 07:39:44	0.36399	5.69696	0.000			B	401678783.06	1	82	58	54	33	E0	2E	47
107905		2449	0	2018-02-20 07:40:32	NN	N	FORMAT TEMPL. 31X8-A2-HEXA #1	2018-02-20 07:40:32	0.36971	5.72238	0.000			B	401678787.08	1	82	58	0E	9F	E0	CD	1C
107905		2449	0	2018-02-21 03:03:08	NP	N	FORMAT TEMPL. 31X8-A2-HEXA #1	2018-02-21 03:03:08	0.37355	5.7437	0.000			B	401678787.86	1	C6	18	99
107905		2449	0	2018-02-21 07:12:49	NK	N	FORMAT TEMPL. 31X8-A2-HEXA #1	2018-02-21 07:12:49	0.38162	5.73829	0.000			B	401678789.58	1	C6	18	99
107905		2449	0	2018-02-21 08:15:26	MA	N	FORMAT TEMPL. 31X8-A2-HEXA #1	2018-02-21 08:15:25	0.38374	5.73986	0.000			B	401678790.30	1	82	28	0C	59	B8	74	18
107905		2449	0	2018-02-21 09:12:18	NN	N	FORMAT TEMPL. 31X8-A2-HEXA #1	2018-02-21 09:12:18	0.38059	5.73861	0.000			B	401678791.85	1	C6	18	99
107905		2449	42	2018-02-22 02:46:15	NP	N	FORMAT TEMPL. 31X8-A2-HEXA #1	2018-02-22 02:46:35	0.35435	5.74663	0.000			B	401678794.65	1	DE	68	AD
107905		2449	42	2018-02-22 02:46:57	NP	N	FORMAT TEMPL. 31X8-A2-HEXA #1	2018-02-22 02:46:35	0.35435	5.74663	0.000			B	401678794.65	1	82	18	2F	FD	E9	C3	38
107905		2449	458	2018-02-22 05:46:57	SR	N	FORMAT TEMPL. 31X8-A2-HEXA #1	2018-02-22 05:46:57	0.36844	5.73819	0.000			B	401678791.74	1	80	08	10	19	F8	BA	67
107905		2449	458	2018-02-22 05:54:35	SR	N	FORMAT TEMPL. 31X8-A2-HEXA #1	2018-02-22 05:46:57	0.36844	5.73819	0.000			B	401678791.74	1	DE	68	AD
107905		2449	0	2018-02-22 07:24:23	NN	N	FORMAT TEMPL. 31X8-A2-HEXA #1	2018-02-22 07:24:23	0.37586	5.73751	0.000			B	401678789.75	1	82	38	08	22	B0	F9	58
107905		2449	0	2018-02-23 08:44:09	NN	N	FORMAT TEMPL. 31X8-A2-HEXA #1								401650000.00	1	82	80	0B	87	E9	29	65
107905		2449	0	2018-02-23 10:12:34	MB	N	FORMAT TEMPL. 31X8-A2-HEXA #1								401650000.00	1	80	08	00	18	F8	B2	5F
107905		2449	41	2018-02-24 08:54:52	MA	N	FORMAT TEMPL. 31X8-A2-HEXA #1	2018-02-24 08:55:12	0.3749	5.73969	0.000			B	401678789.74	1	82	78	2C	45	E9	BD	F1
107905		2449	41	2018-02-24 08:55:33	MA	N	FORMAT TEMPL. 31X8-A2-HEXA #1	2018-02-24 08:55:12	0.3749	5.73969	0.000			B	401678789.74	1	DE	40	A8
107905		2449	0	2018-02-25 02:17:06	NP	N	FORMAT TEMPL. 31X8-A2-HEXA #1	2018-02-25 02:17:06	0.3834	5.7364	0.000			B	401678787.77	1	13	6A	8D
107905		2449	135	2018-02-25 05:55:24	SR	N	FORMAT TEMPL. 31X8-A2-HEXA #1	2018-02-25 05:56:39	0.30798	5.72916	0.000			A	401678788.36	1	82	20	0F	FE	E9	83	FE
107905		2449	135	2018-02-25 05:56:54	SR	N	FORMAT TEMPL. 31X8-A2-HEXA #1	2018-02-25 05:56:39	0.30798	5.72916	0.000			A	401678788.36	1	DE	58	AB
107905		2449	135	2018-02-25 05:57:39	SR	N	FORMAT TEMPL. 31X8-A2-HEXA #1	2018-02-25 05:56:39	0.30798	5.72916	0.000			A	401678788.36	1	80	08	10	10	F8	06	14
107905		2449	0	2018-02-25 09:38:45	MB	N	FORMAT TEMPL. 31X8-A2-HEXA #1	2018-02-25 09:38:44	0.28508	5.7263	0.000			B	401678789.66	1	DE	58	AB
107905		2449	55	2018-02-26 07:05:41	SR	N	FORMAT TEMPL. 31X8-A2-HEXA #1	2018-02-26 07:06:08	0.36226	5.75047	0.000			B	401678785.64	1	82	58	06	BF	E9	14	92
107905		2449	55	2018-02-26 07:06:36	SR	N	FORMAT TEMPL. 31X8-A2-HEXA #1	2018-02-26 07:06:08	0.36226	5.75047	0.000			B	401678785.64	1	C5	E8	99
107905		2449	0	2018-02-26 08:11:11	MA	N	FORMAT TEMPL. 31X8-A2-HEXA #1	2018-02-26 08:11:10	0.36657	5.74383	0.000			B	401678794.97	1	82	60	2F	FD	E9	D9	66
107905		2449	0	2018-02-26 09:17:32	MB	N	FORMAT TEMPL. 31X8-A2-HEXA #1	2018-02-26 09:17:31	0.37219	5.73961	0.000			B	401678790.85	1	82	68	1C	B2	E9	8F	11
107905		2449	0	2018-02-26 09:50:24	MA	N	FORMAT TEMPL. 31X8-A2-HEXA #1	2018-02-26 09:50:24	0.37263	5.73929	0.000			B	401678791.67	1	C5	E8	99
107905		2449	0	2018-02-27 07:59:59	NN	N	FORMAT TEMPL. 31X8-A2-HEXA #1	2018-02-27 07:59:59	0.37483	5.74268	0.000			B	401678790.91	1	80	08	10	0D	F8	04	48
107905		2449	0	2018-02-27 10:31:14	MB	N	FORMAT TEMPL. 31X8-A2-HEXA #1	2018-02-27 10:31:13	0.3956	5.71915	0.000			B	401678787.81	1	82	90	0A	E8	E9	4F	32
107905		2449	0	2018-02-28 03:17:04	NP	N	FORMAT TEMPL. 31X8-A2-HEXA #1	2018-02-28 03:17:03	0.40741	5.70419	0.000			B	401678787.53	1	82	38	1F	FF	E9	A8	68
107905		2449	93	2018-02-28 05:58:11	NK	N	FORMAT TEMPL. 31X8-A2-HEXA #1	2018-02-28 05:58:57	0.3951	5.74852	0.000			B	401678795.68	1	82	20	0C	3E	E9	87	A5
107905		2449	93	2018-02-28 05:59:44	NK	N	FORMAT TEMPL. 31X8-A2-HEXA #1	2018-02-28 05:58:57	0.3951	5.74852	0.000			B	401678795.68	1	80	10	10	5D	70	74	C8
107905		2449	0	2018-02-28 05:59:44	SR	N	FORMAT TEMPL. 31X8-A2-HEXA #1	2018-02-28 05:59:43	0.39054	5.72054	0.000			B	401678794.21	1	80	10	10	5D	70	64	FF
107905		2449	98	2018-02-28 07:45:25	NN	N	FORMAT TEMPL. 31X8-A2-HEXA #1	2018-02-28 07:45:24	0.38977	5.72602	0.000			B	401678791.72	1	82	30	00	DD	E1	2A	2C
107905		2449	98	2018-02-28 07:47:03	NN	N	FORMAT TEMPL. 31X8-A2-HEXA #1	2018-02-28 07:45:24	0.38977	5.72602	0.000			B	401678791.72	1	80	10	00	24	30	14	4E
107905		2449	0	2018-02-28 10:15:18	MB	N	FORMAT TEMPL. 31X8-A2-HEXA #1	2018-02-28 10:15:18	0.38458	5.73161	0.000			B	401678790.64	1	82	78	09	00	D0	AA	54
107905		2449	88	2018-03-01 07:09:34	NK	N	FORMAT TEMPL. 31X8-A2-HEXA #1	2018-03-01 07:10:17	0.38195	5.74432	0.000			B	401678791.35	1	82	38	11	73	C9	11	D9
107905		2449	88	2018-03-01 07:11:02	NK	N	FORMAT TEMPL. 31X8-A2-HEXA #1	2018-03-01 07:10:17	0.38195	5.74432	0.000			B	401678791.35	1	80	10	10	31	70	DE	9C
107905		2449	0	2018-03-01 07:34:16	NN	N	FORMAT TEMPL. 31X8-A2-HEXA #1	2018-03-01 07:34:16	0.38131	5.74541	0.000			B	401678792.72	1	DE	18	AC
107905		2449	49	2018-03-01 08:50:47	MA	N	FORMAT TEMPL. 31X8-A2-HEXA #1	2018-03-01 08:51:11	0.37249	5.73979	0.000			B	401678792.78	1	82	48	0E	BC	98	C1	DE
107905		2449	49	2018-03-01 08:51:36	MA	N	FORMAT TEMPL. 31X8-A2-HEXA #1	2018-03-01 08:51:11	0.37249	5.73979	0.000			B	401678792.78	1	DE	18	AC
107905		2449	0	2018-03-02 04:41:03	NP	N	FORMAT TEMPL. 31X8-A2-HEXA #1	2018-03-02 04:41:03	0.37046	5.74731	0.000			B	401678789.09	1	82	40	0A	C2	E9	D3	43
107905		2449	0	2018-03-02 06:48:25	NK	N	FORMAT TEMPL. 31X8-A2-HEXA #1	2018-03-02 06:48:24	0.37533	5.74906	0.000			B	401678793.44	1	80	10	00	30	B8	E8	5B
107905		2449	0	2018-03-02 06:48:25	SR	N	FORMAT TEMPL. 31X8-A2-HEXA #1	2018-03-02 06:48:24	0.37605	5.74821	0.000			B	401678792.23	1	80	10	00	30	B8	67	C4
107905		2449	0	2018-03-02 10:18:55	MA	N	FORMAT TEMPL. 31X8-A2-HEXA #1	2018-03-02 10:18:54	0.37498	5.74881	0.000			B	401678791.71	1	80	10	00	1D	C0	3A	1C
107905		2449	0	2018-03-03 06:25:04	NK	N	FORMAT TEMPL. 31X8-A2-HEXA #1	2018-03-03 06:25:03	0.3758	5.74873	0.000			B	401678791.50	1	80	08	10	10	F8	A8	81
107905		2449	0	2018-03-03 07:56:36	NK	N	FORMAT TEMPL. 31X8-A2-HEXA #1	2018-03-03 07:56:35	0.37413	5.75057	0.000			B	401678791.17	1	82	78	1A	89	E9	38	10
107905		2449	47	2018-03-03 09:49:44	MA	N	FORMAT TEMPL. 31X8-A2-HEXA #1	2018-03-03 09:49:43	0.39384	5.71909	0.000			B	401678786.15	1	82	80	29	8B	D8	DB	AE
107905		2449	47	2018-03-03 09:50:31	MA	N	FORMAT TEMPL. 31X8-A2-HEXA #1	2018-03-03 09:49:43	0.39384	5.71909	0.000			B	401678786.15	1	82	80	09	8A	D8	E4	ED
107905		2449	0	2018-03-04 02:33:39	NP	N	FORMAT TEMPL. 31X8-A2-HEXA #1	2018-03-04 02:33:39	0.3852	5.72154	0.000			B	401678782.21	1	82	28	0B	B9	E9	79	D1
107905		2449	0	2018-03-04 05:35:35	SR	N	FORMAT TEMPL. 31X8-A2-HEXA #1	2018-03-04 05:35:34	0.38763	5.73428	0.000			B	401678791.59	1	82	40	19	FA	E9	DC	85
107905		2449	0	2018-03-04 07:05:26	NN	N	FORMAT TEMPL. 31X8-A2-HEXA #1	2018-03-04 07:05:26	0.39281	5.73986	0.000			B	401678790.48	1	DD	D0	AB
107905		2449	41	2018-03-04 07:17:14	SR	N	FORMAT TEMPL. 31X8-A2-HEXA #1	2018-03-04 07:17:34	0.3904	5.74443	0.000			B	401678792.32	1	81	B8	0A	C0	98	AE	EB
107905		2449	41	2018-03-04 07:17:55	SR	N	FORMAT TEMPL. 31X8-A2-HEXA #1	2018-03-04 07:17:34	0.3904	5.74443	0.000			B	401678792.32	1	91	B8	0A	C0	98	29	B7
107905		2449	42	2018-03-04 07:31:02	NK	N	FORMAT TEMPL. 31X8-A2-HEXA #1	2018-03-04 07:31:22	0.39034	5.73514	0.000			B	401678791.34	1	82	80	0C	2F	C8	A1	17
107905		2449	42	2018-03-04 07:31:44	NK	N	FORMAT TEMPL. 31X8-A2-HEXA #1	2018-03-04 07:31:22	0.39034	5.73514	0.000			B	401678791.34	1	DD	D0	AB
107905		2449	0	2018-03-05 05:25:23	NK	N	FORMAT TEMPL. 31X8-A2-HEXA #1	2018-03-05 05:25:22	0.41092	5.78145	0.000			B	401678794.28	1	DD	B8	AA
107905		2449	0	2018-03-06 02:16:00	NP	N	FORMAT TEMPL. 31X8-A2-HEXA #1	2018-03-06 02:15:59	0.38424	5.7482	0.000			B	401678793.57	1	82	18	0D	85	E9	C8	C4
107905		2449	0	2018-03-06 04:00:00	NP	N	FORMAT TEMPL. 31X8-A2-HEXA #1	2018-03-06 03:59:59	0.37628	5.75746	0.000			B	401678793.12	1	DD	E0	AB
107905		2449	0	2018-03-06 06:24:03	SR	N	FORMAT TEMPL. 31X8-A2-HEXA #1	2018-03-06 06:24:03	0.37345	5.75573	0.000			B	401678789.96	1	80	10	10	2C	A8	CF	D7
107905		2449	0	2018-03-06 06:50:14	NK	N	FORMAT TEMPL. 31X8-A2-HEXA #1	2018-03-06 06:50:14	0.37394	5.75137	0.000			B	401678793.02	1	80	10	10	1C	D8	14	DA
107905		2449	43	2018-03-06 08:45:59	MA	N	FORMAT TEMPL. 31X8-A2-HEXA #1	2018-03-06 08:46:20	0.40122	5.71026	0.000			B	401678781.86	1	DD	E0	AB
107905		2449	43	2018-03-06 08:46:42	MA	N	FORMAT TEMPL. 31X8-A2-HEXA #1	2018-03-06 08:46:20	0.40122	5.71026	0.000			B	401678781.86	1	80	08	00	11	F8	FA	F3
107905		2449	0	2018-03-06 10:32:16	MA	N	FORMAT TEMPL. 31X8-A2-HEXA #1	2018-03-06 10:32:15	0.41104	5.70401	0.000			B	401678777.45	1	DD	E0	AB
107905		2449	653	2018-03-07 05:44:36	SR	N	FORMAT TEMPL. 31X8-A2-HEXA #1	2018-03-07 05:43:39	0.39449	5.74964	0.000			1	401678791.54	1	80	30	00	D3	78	FF	A3
107905		2449	653	2018-03-07 05:52:06	SR	N	FORMAT TEMPL. 31X8-A2-HEXA #1	2018-03-07 05:43:39	0.39449	5.74964	0.000			1	401678791.54	1	82	40	06	62	B0	D5	F1
107905		2449	653	2018-03-07 05:53:36	SR	N	FORMAT TEMPL. 31X8-A2-HEXA #1	2018-03-07 05:43:39	0.39449	5.74964	0.000			1	401678791.54	2	DD	B0	AD
107905		2449	0	2018-03-07 06:15:12	NK	N	FORMAT TEMPL. 31X8-A2-HEXA #1	2018-03-07 06:15:12	0.39414	5.74776	0.000			B	401678790.33	1	82	60	07	40	C8	65	48
107905		2449	0	2018-03-07 08:26:34	MA	N	FORMAT TEMPL. 31X8-A2-HEXA #1	2018-03-07 08:26:34	0.39947	5.74237	0.000			B	401678791.04	1	81	C0	1F	29	A8	A9	3B
107905		2449	0	2018-03-07 10:14:14	MA	N	FORMAT TEMPL. 31X8-A2-HEXA #1	2018-03-07 10:14:13	0.39629	5.74471	0.000			B	401678790.76	1	82	C0	27	05	E9	7D	1C
107905		2449	0	2018-03-08 05:21:30	SR	N	FORMAT TEMPL. 31X8-A2-HEXA #1	2018-03-08 05:21:29	0.39469	5.74404	0.000			B	401678791.44	1	DD	C8	B3
107905		2449	93	2018-03-08 05:50:24	NK	N	FORMAT TEMPL. 31X8-A2-HEXA #1	2018-03-08 05:51:10	0.39079	5.7404	0.000			B	401678786.28	1	80	38	01	CD	A0	08	4F
107905		2449	93	2018-03-08 05:51:57	NK	N	FORMAT TEMPL. 31X8-A2-HEXA #1	2018-03-08 05:51:10	0.39079	5.7404	0.000			B	401678786.28	1	DD	C8	B3
107905		2449	42	2018-03-08 08:09:02	MA	N	FORMAT TEMPL. 31X8-A2-HEXA #1	2018-03-08 08:09:22	0.35781	5.73578	0.000			B	401678789.23	1	82	B8	0D	29	B8	50	C0
107905		2449	42	2018-03-08 08:09:44	MA	N	FORMAT TEMPL. 31X8-A2-HEXA #1	2018-03-08 08:09:22	0.35781	5.73578	0.000			B	401678789.23	1	82	38	0D	5D	B0	48	04
107905		2449	0	2018-03-08 09:11:29	MB	N	FORMAT TEMPL. 31X8-A2-HEXA #1	2018-03-08 09:11:29	0.35345	5.73471	0.000			B	401678787.93	1	80	08	00	0C	F8	C8	95
107905		2449	0	2018-03-08 09:43:09	MA	N	FORMAT TEMPL. 31X8-A2-HEXA #1	2018-03-08 09:43:08	0.35321	5.7346	0.000			B	401678785.76	1	82	D0	1A	2B	D0	34	90
107905		2449	553	2018-03-09 06:19:21	SR	N	FORMAT TEMPL. 31X8-A2-HEXA #1	2018-03-09 06:19:44	0.37007	5.75923	0.000			A	401678787.40	1	82	50	0B	1C	D8	10	B9
107905		2449	553	2018-03-09 06:20:09	SR	N	FORMAT TEMPL. 31X8-A2-HEXA #1	2018-03-09 06:19:44	0.37007	5.75923	0.000			A	401678787.40	1	80	10	00	35	F0	5B	85
107905		2449	553	2018-03-09 06:28:34	SR	N	FORMAT TEMPL. 31X8-A2-HEXA #1	2018-03-09 06:19:44	0.37007	5.75923	0.000			A	401678787.40	1	82	38	17	43	90	09	30
107905		2449	45	2018-03-09 07:14:31	NK	N	FORMAT TEMPL. 31X8-A2-HEXA #1	2018-03-09 07:14:53	0.3748	5.74518	0.000			B	401678791.50	1	82	80	0D	47	E0	76	7D
107905		2449	45	2018-03-09 07:15:16	NK	N	FORMAT TEMPL. 31X8-A2-HEXA #1	2018-03-09 07:14:53	0.3748	5.74518	0.000			B	401678791.50	1	DD	C0	B4
107905		2449	90	2018-03-09 09:24:00	MA	N	FORMAT TEMPL. 31X8-A2-HEXA #1	2018-03-09 09:24:45	0.37625	5.74696	0.000			A	401678792.77	1	DD	C0	B4
107905		2449	90	2018-03-09 09:24:46	MA	N	FORMAT TEMPL. 31X8-A2-HEXA #1	2018-03-09 09:24:45	0.37625	5.74696	0.000			A	401678792.77	1	13	BA	8C
107905		2449	90	2018-03-09 09:25:30	MA	N	FORMAT TEMPL. 31X8-A2-HEXA #1	2018-03-09 09:24:45	0.37625	5.74696	0.000			A	401678792.77	1	82	98	22	0B	D9	FE	83
107905		2449	124	2018-03-10 05:48:16	SR	N	FORMAT TEMPL. 31X8-A2-HEXA #1	2018-03-10 05:48:15	0.37677	5.74292	0.000			B	401678789.40	1	DD	B0	AB
107905		2449	124	2018-03-10 05:50:20	SR	N	FORMAT TEMPL. 31X8-A2-HEXA #1	2018-03-10 05:48:15	0.37677	5.74292	0.000			B	401678789.40	1	80	30	01	0A	90	01	64
107905		2449	0	2018-03-10 06:40:14	NK	N	FORMAT TEMPL. 31X8-A2-HEXA #1	2018-03-10 06:40:13	0.37374	5.73986	0.000			B	401678785.58	1	DD	B0	AB
107905		2449	605	2018-03-10 07:29:34	NN	N	FORMAT TEMPL. 31X8-A2-HEXA #1	2018-03-10 07:29:33	0.36667	5.73627	0.000			B	401678788.36	1	82	78	0A	F9	D0	9A	1B
107905		2449	605	2018-03-10 07:39:39	NN	N	FORMAT TEMPL. 31X8-A2-HEXA #1	2018-03-10 07:29:33	0.36667	5.73627	0.000			B	401678788.36	1	DD	B0	AB
107905		2449	42	2018-03-11 06:58:49	SR	N	FORMAT TEMPL. 31X8-A2-HEXA #1	2018-03-11 06:59:10	0.36039	5.74944	0.000			B	401678779.61	1	82	80	07	8E	D0	C9	70
107905		2449	42	2018-03-11 06:59:31	SR	N	FORMAT TEMPL. 31X8-A2-HEXA #1	2018-03-11 06:59:10	0.36039	5.74944	0.000			B	401678779.61	1	82	80	07	8E	D0	3C	2D
107905		2449	0	2018-03-12 02:45:18	NP	N	FORMAT TEMPL. 31X8-A2-HEXA #1	2018-03-12 02:45:18	0.34918	5.73503	0.000			B	401678777.58	1	80	08	00	05	F8	7C	0F
107905		2449	86	2018-03-12 06:27:09	SR	N	FORMAT TEMPL. 31X8-A2-HEXA #1	2018-03-12 06:27:52	0.36721	5.74899	0.000			A	401678786.51	1	80	08	00	05	F8	29	6E
107905		2449	86	2018-03-12 06:27:53	SR	N	FORMAT TEMPL. 31X8-A2-HEXA #1	2018-03-12 06:27:52	0.36721	5.74899	0.000			A	401678786.51	1	80	08	00	05	F8	9B	E0
107905		2449	86	2018-03-12 06:28:35	SR	N	FORMAT TEMPL. 31X8-A2-HEXA #1	2018-03-12 06:27:52	0.36721	5.74899	0.000			A	401678786.51	1	80	08	10	04	F8	35	F0
107905		2449	0	2018-03-12 07:16:13	NN	N	FORMAT TEMPL. 31X8-A2-HEXA #1	2018-03-12 07:16:12	0.36576	5.74803	0.000			B	401678784.30	1	82	40	11	9B	E1	16	70
107905		2449	0	2018-03-12 08:26:11	MA	N	FORMAT TEMPL. 31X8-A2-HEXA #1	2018-03-12 08:26:10	0.3669	5.74894	0.000			B	401678783.90	1	82	28	07	7C	E9	BC	FE
107905		2449	0	2018-03-13 05:31:43	NK	N	FORMAT TEMPL. 31X8-A2-HEXA #1	2018-03-13 05:31:42	0.37039	5.74719	0.000			B	401678784.90	1	80	08	20	15	F8	4C	67
107905		2449	46	2018-03-13 07:07:27	NK	N	FORMAT TEMPL. 31X8-A2-HEXA #1	2018-03-13 07:07:50	0.37984	5.72749	0.000			B	401678780.39	1	82	58	0A	43	90	15	E9
107905		2449	46	2018-03-13 07:08:13	NK	N	FORMAT TEMPL. 31X8-A2-HEXA #1	2018-03-13 07:07:50	0.37984	5.72749	0.000			B	401678780.39	1	DD	B0	A7
107905		2449	0	2018-03-13 08:08:56	MA	N	FORMAT TEMPL. 31X8-A2-HEXA #1	2018-03-13 08:08:55	0.36348	5.74601	0.000			B	401678785.52	1	82	88	13	D9	E1	EF	2D
107905		2449	0	2018-03-13 09:07:17	MB	N	FORMAT TEMPL. 31X8-A2-HEXA #1	2018-03-13 09:07:17	0.36634	5.74646	0.000			B	401678786.26	1	80	18	10	2E	A8	E5	A5
107905		2449	92	2018-03-14 11:01:51	MA	N	FORMAT TEMPL. 31X8-A2-HEXA #1	2018-03-14 11:02:37	0.38731	5.72703	0.000			B	401678788.42	1	82	98	15	D2	E1	38	E3
107905		2449	92	2018-03-14 11:03:23	MA	N	FORMAT TEMPL. 31X8-A2-HEXA #1	2018-03-14 11:02:37	0.38731	5.72703	0.000			B	401678788.42	1	82	98	35	D3	E1	AF	C4
107905		2449	404	2018-03-15 06:34:23	NN	N	FORMAT TEMPL. 31X8-A2-HEXA #1	2018-03-15 06:37:45	0.38632	5.74832	0.000			B	401678790.95	1	82	20	0B	EB	E0	B6	49
107905		2449	0	2018-03-15 06:34:23	SR	N	FORMAT TEMPL. 31X8-A2-HEXA #1	2018-03-15 06:34:23	0.39265	5.7419	0.000			B	401678796.25	1	82	20	0B	EB	E0	30	7F
107905		2449	404	2018-03-15 06:41:07	NN	N	FORMAT TEMPL. 31X8-A2-HEXA #1	2018-03-15 06:37:45	0.38632	5.74832	0.000			B	401678790.95	1	DD	80	AB
107905		2449	0	2018-03-15 09:04:41	MA	N	FORMAT TEMPL. 31X8-A2-HEXA #1	2018-03-15 09:04:41	0.3831	5.74115	0.000			B	401678791.37	1	82	60	0C	F0	E0	76	EC
107905		2449	0	2018-03-15 09:56:04	MB	N	FORMAT TEMPL. 31X8-A2-HEXA #1	2018-03-15 09:56:03	0.38292	5.74126	0.000			B	401678792.40	1	82	68	18	3B	E9	94	5E
107905		2449	0	2018-03-16 04:31:00	SR	N	FORMAT TEMPL. 31X8-A2-HEXA #1	2018-03-16 04:31:00	0.37479	5.73947	0.000			B	401678795.14	1	DD	B0	A8
107905		2449	0	2018-03-16 05:56:51	NK	N	FORMAT TEMPL. 31X8-A2-HEXA #1	2018-03-16 05:56:50	0.38004	5.7488	0.000			B	401678792.92	1	82	38	25	7E	E1	D2	BD
107905		2449	0	2018-03-16 08:11:42	NN	N	FORMAT TEMPL. 31X8-A2-HEXA #1	2018-03-16 08:11:42	0.38594	5.75128	0.000			B	401678795.95	1	82	88	25	1C	E9	B0	67
107905		2449	128	2018-03-16 10:21:22	MA	N	FORMAT TEMPL. 31X8-A2-HEXA #1	2018-03-16 10:21:42	0.3894	5.72797	0.000			A	401678792.07	1	DD	B0	A8
107905		2449	128	2018-03-16 10:22:03	MA	N	FORMAT TEMPL. 31X8-A2-HEXA #1	2018-03-16 10:21:42	0.3894	5.72797	0.000			A	401678792.07	1	80	08	10	08	F8	81	65
107905		2449	128	2018-03-16 10:23:30	MA	N	FORMAT TEMPL. 31X8-A2-HEXA #1	2018-03-16 10:21:42	0.3894	5.72797	0.000			A	401678792.07	1	80	08	20	08	F8	CB	21
107905		2449	0	2018-03-17 07:07:09	NK	N	FORMAT TEMPL. 31X8-A2-HEXA #1	2018-03-17 07:07:09	0.43156	5.69244	0.000			B	401678789.29	1	82	88	02	40	E1	A1	9D
107905		2449	0	2018-03-18 06:39:08	SR	N	FORMAT TEMPL. 31X8-A2-HEXA #1	2018-03-18 06:39:08	0.39181	5.73184	0.000			B	401678797.68	1	82	50	0B	49	90	F5	4C
107905		2449	0	2018-03-18 06:39:08	NK	N	FORMAT TEMPL. 31X8-A2-HEXA #1	2018-03-18 06:39:08	0.44891	5.66139	0.000			B	401678796.00	1	82	50	0B	49	90	8C	48
107905		2449	0	2018-03-19 04:46:18	NP	N	FORMAT TEMPL. 31X8-A2-HEXA #1	2018-03-19 04:46:18	0.39595	5.75192	0.000			B	401678795.83	1	82	40	0F	FE	E9	0B	6C
107905		2449	544	2018-03-19 06:13:10	NK	N	FORMAT TEMPL. 31X8-A2-HEXA #1	2018-03-19 06:22:14	0.38505	5.74637	0.000			B	401678795.21	1	82	58	0B	06	90	57	CE
107905		2449	544	2018-03-19 06:22:14	NK	N	FORMAT TEMPL. 31X8-A2-HEXA #1	2018-03-19 06:22:14	0.38505	5.74637	0.000			B	401678795.21	1	DD	B8	A9
107905		2449	136	2018-03-19 07:30:28	NN	N	FORMAT TEMPL. 31X8-A2-HEXA #1	2018-03-19 07:31:36	0.38578	5.73663	0.000			B	401678793.72	1	82	A8	18	F7	E9	27	15
107905		2449	136	2018-03-19 07:32:44	NN	N	FORMAT TEMPL. 31X8-A2-HEXA #1	2018-03-19 07:31:36	0.38578	5.73663	0.000			B	401678793.72	1	80	08	20	10	F8	EF	26
107905		2449	95	2018-03-20 08:57:38	NN	N	FORMAT TEMPL. 31X8-A2-HEXA #1	2018-03-20 08:58:25	0.3668	5.71969	0.000			B	401678782.99	1	82	60	01	B9	C9	81	00
107905		2449	95	2018-03-20 08:57:38	MA	N	FORMAT TEMPL. 31X8-A2-HEXA #1	2018-03-20 08:59:13	0.385	5.73521	0.000			B	401678790.05	1	82	60	01	B9	C9	BE	D4
107905		2449	95	2018-03-20 08:59:13	NN	N	FORMAT TEMPL. 31X8-A2-HEXA #1	2018-03-20 08:58:25	0.3668	5.71969	0.000			B	401678782.99	1	13	6A	8D
107905		2449	95	2018-03-20 08:59:13	MA	N	FORMAT TEMPL. 31X8-A2-HEXA #1	2018-03-20 08:59:13	0.385	5.73521	0.000			B	401678790.05	1	13	6A	8D
107905		2449	0	2018-03-20 10:39:24	MA	N	FORMAT TEMPL. 31X8-A2-HEXA #1	2018-03-20 10:39:24	0.38218	5.73085	0.000			B	401678790.54	1	80	20	00	41	B0	3A	3D
107905		2449	0	2018-03-21 05:13:07	SR	N	FORMAT TEMPL. 31X8-A2-HEXA #1	2018-03-21 05:13:07	0.37506	5.74378	0.000			B	401678794.13	1	82	40	2F	35	16	0A	1E
107905		2449	84	2018-03-21 06:51:32	SR	N	FORMAT TEMPL. 31X8-A2-HEXA #1	2018-03-21 06:51:31	0.37265	5.73596	0.000			B	401678800.35	1	82	70	26	12	E1	9E	73
107905		2449	84	2018-03-21 06:52:56	SR	N	FORMAT TEMPL. 31X8-A2-HEXA #1	2018-03-21 06:51:31	0.37265	5.73596	0.000			B	401678800.35	1	DD	D0	AD
107905		2449	0	2018-03-21 07:13:49	NN	N	FORMAT TEMPL. 31X8-A2-HEXA #1	2018-03-21 07:13:49	0.37778	5.73996	0.000			B	401678796.34	1	DD	D0	AD
107905		2449	0	2018-03-21 07:13:49	NK	N	FORMAT TEMPL. 31X8-A2-HEXA #1	2018-03-21 07:13:49	0.37483	5.74144	0.000			B	401678797.11	1	DD	D0	AD
107905		2449	43	2018-03-21 08:52:31	NN	N	FORMAT TEMPL. 31X8-A2-HEXA #1	2018-03-21 08:52:52	0.38003	5.75649	0.000			B	401678800.42	1	80	08	10	04	F8	93	B2
107905		2449	43	2018-03-21 08:53:14	NN	N	FORMAT TEMPL. 31X8-A2-HEXA #1	2018-03-21 08:52:52	0.38003	5.75649	0.000			B	401678800.42	1	DD	D0	AD
107905		2449	0	2018-03-21 10:22:59	MA	N	FORMAT TEMPL. 31X8-A2-HEXA #1	2018-03-21 10:22:58	0.38335	5.75997	0.000			B	401678804.20	1	80	10	10	20	08	13	7A
107905		2449	568	2018-03-22 06:45:51	NK	N	FORMAT TEMPL. 31X8-A2-HEXA #1	2018-03-22 06:48:34	0.38554	5.74689	0.000			2	401678799.31	1	80	38	02	0D	A0	03	33
107905		2449	568	2018-03-22 06:47:51	NK	N	FORMAT TEMPL. 31X8-A2-HEXA #1	2018-03-22 06:48:34	0.38554	5.74689	0.000			2	401678799.31	1	80	48	01	CA	78	87	97
107905		2449	568	2018-03-22 06:49:18	NK	N	FORMAT TEMPL. 31X8-A2-HEXA #1	2018-03-22 06:48:34	0.38554	5.74689	0.000			2	401678799.31	2	DD	A8	AD
107905		2449	0	2018-03-22 06:58:37	NN	N	FORMAT TEMPL. 31X8-A2-HEXA #1	2018-03-22 06:58:37	0.38644	5.74672	0.000			B	401678801.84	1	80	88	04	BE	90	1F	98
107905		2449	0	2018-03-22 08:37:03	NN	N	FORMAT TEMPL. 31X8-A2-HEXA #1	2018-03-22 08:37:02	0.3831	5.75358	0.000			B	401678803.84	1	82	88	19	EC	E9	9F	AD
107905		2449	0	2018-03-22 09:20:07	MB	N	FORMAT TEMPL. 31X8-A2-HEXA #1	2018-03-22 09:20:06	0.38822	5.75522	0.000			B	401678801.81	1	DD	A8	AD
107905		2449	0	2018-03-23 05:51:04	SR	N	FORMAT TEMPL. 31X8-A2-HEXA #1	2018-03-23 05:51:04	0.45099	5.77707	0.000			B	401678799.29	1	DD	B8	A9
107905		2449	444	2018-03-23 06:15:01	NK	N	FORMAT TEMPL. 31X8-A2-HEXA #1	2018-03-23 06:21:00	0.38186	5.7458	0.000			A	401678798.43	1	80	70	05	55	68	96	E4
107905		2449	444	2018-03-23 06:19:37	NK	N	FORMAT TEMPL. 31X8-A2-HEXA #1	2018-03-23 06:21:00	0.38186	5.7458	0.000			A	401678798.43	1	80	80	04	45	80	8C	30
107905		2449	444	2018-03-23 06:22:25	NK	N	FORMAT TEMPL. 31X8-A2-HEXA #1	2018-03-23 06:21:00	0.38186	5.7458	0.000			A	401678798.43	1	DD	B8	A9
107905		2449	0	2018-03-23 07:59:10	MA	N	FORMAT TEMPL. 31X8-A2-HEXA #1	2018-03-23 07:59:10	0.40383	5.74322	0.000			B	401678803.55	1	81	48	21	3C	C9	4C	04
107905		2449	0	2018-03-23 07:59:10	NK	N	FORMAT TEMPL. 31X8-A2-HEXA #1	2018-03-23 07:59:10	0.40316	5.74413	0.000			B	401678800.61	1	81	48	21	3C	C9	53	25
107905		2449	0	2018-03-23 08:21:16	NN	N	FORMAT TEMPL. 31X8-A2-HEXA #1	2018-03-23 08:21:16	0.39471	5.74438	0.000			B	401678802.18	1	80	10	00	3C	00	CC	70
107905		2449	0	2018-03-23 09:39:16	MA	N	FORMAT TEMPL. 31X8-A2-HEXA #1	2018-03-23 09:39:16	0.39269	5.74581	0.000			B	401678801.38	1	82	90	17	5E	DB	16	B0
107905		2449	183	2018-03-24 05:19:29	SR	N	FORMAT TEMPL. 31X8-A2-HEXA #1	2018-03-24 05:20:48	0.34902	5.72778	0.000			1	401678792.06	1	82	20	3B	F6	E9	F8	00
107905		2449	183	2018-03-24 05:20:14	SR	N	FORMAT TEMPL. 31X8-A2-HEXA #1	2018-03-24 05:20:48	0.34902	5.72778	0.000			1	401678792.06	1	82	20	0B	F6	E9	02	18
107905		2449	183	2018-03-24 05:20:58	SR	N	FORMAT TEMPL. 31X8-A2-HEXA #1	2018-03-24 05:20:48	0.34902	5.72778	0.000			1	401678792.06	1	82	20	1B	F7	E9	F1	E6
107905		2449	183	2018-03-24 05:22:32	SR	N	FORMAT TEMPL. 31X8-A2-HEXA #1	2018-03-24 05:20:48	0.34902	5.72778	0.000			1	401678792.06	1	82	20	3B	F6	E9	DB	4A
107905		2449	318	2018-03-24 06:55:27	SR	N	FORMAT TEMPL. 31X8-A2-HEXA #1	2018-03-24 06:55:47	0.37991	5.752	0.000			A	401678793.57	1	13	5A	8E
107905		2449	318	2018-03-24 06:56:09	SR	N	FORMAT TEMPL. 31X8-A2-HEXA #1	2018-03-24 06:55:47	0.37991	5.752	0.000			A	401678793.57	1	82	50	0B	8C	E0	84	3B
107905		2449	318	2018-03-24 07:00:45	SR	N	FORMAT TEMPL. 31X8-A2-HEXA #1	2018-03-24 06:55:47	0.37991	5.752	0.000			A	401678793.57	1	82	48	03	7D	90	2E	29
107905		2449	0	2018-03-24 08:12:17	NN	N	FORMAT TEMPL. 31X8-A2-HEXA #1	2018-03-24 08:12:16	0.38448	5.7508	0.000			B	401678804.60	1	DD	90	AC
107905		2449	49	2018-03-24 09:13:14	MA	N	FORMAT TEMPL. 31X8-A2-HEXA #1	2018-03-24 09:13:13	0.38899	5.7228	0.000			B	401678792.75	1	80	10	00	30	C8	34	84
107905		2449	49	2018-03-24 09:14:03	MA	N	FORMAT TEMPL. 31X8-A2-HEXA #1	2018-03-24 09:13:13	0.38899	5.7228	0.000			B	401678792.75	1	80	10	10	31	C8	57	DE
107905		2449	0	2018-03-24 10:20:48	MB	N	FORMAT TEMPL. 31X8-A2-HEXA #1	2018-03-24 10:20:48	0.39403	5.7167	0.000			B	401678790.29	1	80	08	00	14	F8	29	82
107905		2449	0	2018-03-25 03:40:07	NP	N	FORMAT TEMPL. 31X8-A2-HEXA #1	2018-03-25 03:40:07	0.38761	5.71619	0.000			B	401678792.64	1	02	20	06	73	B9	98	CC
107905		2449	0	2018-03-25 04:46:28	SR	N	FORMAT TEMPL. 31X8-A2-HEXA #1	2018-03-25 04:46:28	0.39339	5.74062	0.000			B	401678800.76	1	82	18	09	05	E9	A0	42
107905		2449	141	2018-03-25 05:15:02	NP	N	FORMAT TEMPL. 31X8-A2-HEXA #1	2018-03-25 05:15:02	0.39701	5.75256	0.000			A	401678798.52	1	DD	60	B1
107905		2449	141	2018-03-25 05:16:38	NP	N	FORMAT TEMPL. 31X8-A2-HEXA #1	2018-03-25 05:15:02	0.39701	5.75256	0.000			A	401678798.52	1	82	20	19	6A	E9	D1	B4
107905		2449	141	2018-03-25 05:17:23	NP	N	FORMAT TEMPL. 31X8-A2-HEXA #1	2018-03-25 05:15:02	0.39701	5.75256	0.000			A	401678798.52	1	82	20	29	6A	E9	DB	D0
107905		2449	0	2018-03-25 06:27:42	SR	N	FORMAT TEMPL. 31X8-A2-HEXA #1	2018-03-25 06:27:42	0.38649	5.76422	0.000			B	401678789.89	1	82	28	0C	14	E0	7A	03
107905		2449	0	2018-03-25 07:09:29	NK	N	FORMAT TEMPL. 31X8-A2-HEXA #1	2018-03-25 07:09:28	0.37862	5.76156	0.000			B	401678805.70	1	DD	60	B1
107905		2449	0	2018-03-25 08:08:00	NN	N	FORMAT TEMPL. 31X8-A2-HEXA #1	2018-03-25 08:08:00	0.37276	5.76575	0.000			B	401678798.12	1	80	10	00	1D	D0	E6	64
107905		2449	249	2018-03-25 08:50:17	MA	N	FORMAT TEMPL. 31X8-A2-HEXA #1	2018-03-25 08:50:17	0.38828	5.73226	0.000			B	401678794.61	1	DD	60	B1
107905		2449	249	2018-03-25 08:54:26	MA	N	FORMAT TEMPL. 31X8-A2-HEXA #1	2018-03-25 08:50:17	0.38828	5.73226	0.000			B	401678794.61	1	80	A0	03	1A	C0	13	C4
107905		2449	0	2018-03-25 09:48:15	MB	N	FORMAT TEMPL. 31X8-A2-HEXA #1	2018-03-25 09:48:15	0.37755	5.73286	0.000			B	401678793.61	1	DD	60	B1
107905		2449	133	2018-03-25 10:36:02	MA	N	FORMAT TEMPL. 31X8-A2-HEXA #1	2018-03-25 10:36:01	0.39086	5.72313	0.000			A	401678789.17	1	82	B8	21	ED	E1	9D	CE
107905		2449	133	2018-03-25 10:37:26	MA	N	FORMAT TEMPL. 31X8-A2-HEXA #1	2018-03-25 10:36:01	0.39086	5.72313	0.000			A	401678789.17	1	80	10	10	29	08	3C	33
107905		2449	133	2018-03-25 10:38:15	MA	N	FORMAT TEMPL. 31X8-A2-HEXA #1	2018-03-25 10:36:01	0.39086	5.72313	0.000			A	401678789.17	1	DD	60	B1
107905		2449	0	2018-03-26 03:26:04	NP	N	FORMAT TEMPL. 31X8-A2-HEXA #1	2018-03-26 03:26:04	0.40523	5.72152	0.000			B	401678783.05	1	DD	B8	B1
107905		2449	47	2018-03-26 05:09:26	NP	N	FORMAT TEMPL. 31X8-A2-HEXA #1	2018-03-26 05:09:49	0.41462	5.69874	0.000			B	401678776.48	1	80	10	00	18	F8	30	43
107905		2449	47	2018-03-26 05:10:13	NP	N	FORMAT TEMPL. 31X8-A2-HEXA #1	2018-03-26 05:09:49	0.41462	5.69874	0.000			B	401678776.48	1	DD	B8	B1
107905		2449	0	2018-03-26 06:00:06	SR	N	FORMAT TEMPL. 31X8-A2-HEXA #1	2018-03-26 06:00:05	0.40862	5.69738	0.000			B	401678788.54	1	82	78	D6	0C	08	02	6E
107905		2449	0	2018-03-26 07:52:23	NN	N	FORMAT TEMPL. 31X8-A2-HEXA #1	2018-03-26 07:52:22	0.40272	5.69861	0.000			B	401678777.98	1	80	08	00	30	10	18	D8
107905		2449	43	2018-03-26 08:35:16	MA	N	FORMAT TEMPL. 31X8-A2-HEXA #1	2018-03-26 08:35:37	0.37653	5.71089	0.000			B	401678773.61	1	82	98	0B	06	D8	88	3F
107905		2449	43	2018-03-26 08:35:59	MA	N	FORMAT TEMPL. 31X8-A2-HEXA #1	2018-03-26 08:35:37	0.37653	5.71089	0.000			B	401678773.61	1	DD	B8	B1
107905		2449	0	2018-03-26 10:20:41	MA	N	FORMAT TEMPL. 31X8-A2-HEXA #1	2018-03-26 10:20:40	0.3564	5.71816	0.000			B	401678784.50	1	A2	48	B1
107905		2449	0	2018-03-27 05:18:06	SR	N	FORMAT TEMPL. 31X8-A2-HEXA #1	2018-03-27 05:18:05	0.37324	5.73191	0.000			B	401678794.38	1	82	18	2C	38	E9	CD	F0
107905		2449	0	2018-03-27 06:59:07	SR	N	FORMAT TEMPL. 31X8-A2-HEXA #1	2018-03-27 06:59:06	0.3712	5.73212	0.000			B	401678790.23	1	DD	A8	AE
107905		2449	0	2018-03-27 07:37:10	NN	N	FORMAT TEMPL. 31X8-A2-HEXA #1	2018-03-27 07:37:09	0.3794	5.7343	0.000			B	401678789.55	1	80	78	00	DF	98	89	1A
107905		2449	0	2018-03-27 08:01:29	NK	N	FORMAT TEMPL. 31X8-A2-HEXA #1	2018-03-27 08:01:29	0.38384	5.73514	0.000			B	401678792.66	1	80	10	00	28	B0	44	C0
107905		2449	284	2018-03-27 09:50:08	MA	N	FORMAT TEMPL. 31X8-A2-HEXA #1	2018-03-27 09:50:08	0.38247	5.73643	0.000			A	401678792.05	1	80	30	04	8E	98	37	FE
107905		2449	284	2018-03-27 09:53:17	MA	N	FORMAT TEMPL. 31X8-A2-HEXA #1	2018-03-27 09:50:08	0.38247	5.73643	0.000			A	401678792.05	1	80	48	02	EB	BA	78	7E
107905		2449	284	2018-03-27 09:54:52	MA	N	FORMAT TEMPL. 31X8-A2-HEXA #1	2018-03-27 09:50:08	0.38247	5.73643	0.000			A	401678792.05	1	DD	A8	AE
107905		2449	0	2018-03-28 05:49:08	NK	N	FORMAT TEMPL. 31X8-A2-HEXA #1	2018-03-28 05:49:08	0.38342	5.73552	0.000			B	401678792.44	1	00	10	00	1D	C0	BE	16
107905		2449	0	2018-03-28 07:37:44	NK	N	FORMAT TEMPL. 31X8-A2-HEXA #1	2018-03-28 07:37:43	0.38397	5.73398	0.000			B	401678792.71	1	82	78	0F	C5	E0	13	44
107905		2449	0	2018-03-28 09:38:27	MA	N	FORMAT TEMPL. 31X8-A2-HEXA #1	2018-03-28 09:38:26	0.45254	5.74286	0.000			B	401678790.88	1	82	98	0A	DA	D8	58	B6
107905		2449	0	2018-03-29 07:09:40	NK	N	FORMAT TEMPL. 31X8-A2-HEXA #1	2018-03-29 07:09:39	0.45577	5.73199	0.000			B	401678784.88	1	DD	B8	B7
107905		2449	0	2018-03-29 07:09:40	NN	N	FORMAT TEMPL. 31X8-A2-HEXA #1	2018-03-29 07:09:39	0.49796	5.73971	0.000			B	401678780.08	1	DD	B8	B7
107905		2449	0	2018-03-30 05:33:38	SR	N	FORMAT TEMPL. 31X8-A2-HEXA #1	2018-03-30 05:33:37	0.40031	5.74837	0.000			B	401678796.55	1	82	38	28	3E	E1	B8	BC
107905		2449	46	2018-03-30 09:45:15	MB	N	FORMAT TEMPL. 31X8-A2-HEXA #1	2018-03-30 09:45:14	0.34698	5.69889	0.000			B	401678787.15	1	82	88	26	38	E9	FA	1D
107905		2449	46	2018-03-30 09:46:01	MB	N	FORMAT TEMPL. 31X8-A2-HEXA #1	2018-03-30 09:45:14	0.34698	5.69889	0.000			B	401678787.15	1	80	08	00	14	F8	54	89
107905		2449	0	2018-03-31 04:11:27	NP	N	FORMAT TEMPL. 31X8-A2-HEXA #1	2018-03-31 04:11:27	0.27779	5.63954	0.000			B	401678784.62	1	82	40	18	02	E9	6C	5A
107905		2449	333	2018-03-31 06:13:55	NK	N	FORMAT TEMPL. 31X8-A2-HEXA #1	2018-03-31 06:16:52	0.37288	5.74775	0.000			A	401678793.14	1	DD	58	AE
107905		2449	333	2018-03-31 06:17:13	NK	N	FORMAT TEMPL. 31X8-A2-HEXA #1	2018-03-31 06:16:52	0.37288	5.74775	0.000			A	401678793.14	1	80	30	03	0B	90	D4	AE
107905		2449	333	2018-03-31 06:19:28	NK	N	FORMAT TEMPL. 31X8-A2-HEXA #1	2018-03-31 06:16:52	0.37288	5.74775	0.000			A	401678793.14	1	80	30	02	12	B0	A0	C9
107905		2449	407	2018-03-31 06:36:16	SR	N	FORMAT TEMPL. 31X8-A2-HEXA #1	2018-03-31 06:37:51	0.37497	5.74649	0.000			A	401678791.76	1	80	48	05	67	88	66	00
107905		2449	407	2018-03-31 06:39:26	SR	N	FORMAT TEMPL. 31X8-A2-HEXA #1	2018-03-31 06:37:51	0.37497	5.74649	0.000			A	401678791.76	1	80	50	02	E2	78	07	63
107905		2449	407	2018-03-31 06:43:03	SR	N	FORMAT TEMPL. 31X8-A2-HEXA #1	2018-03-31 06:37:51	0.37497	5.74649	0.000			A	401678791.76	1	DD	58	AE
107905		2449	0	2018-03-31 06:47:51	NN	N	FORMAT TEMPL. 31X8-A2-HEXA #1	2018-03-31 06:47:50	0.37496	5.7465	0.000			B	401678791.64	1	13	AA	8D
107905		2449	0	2018-03-31 07:56:28	NK	N	FORMAT TEMPL. 31X8-A2-HEXA #1	2018-03-31 07:56:28	0.38446	5.75245	0.000			B	401678799.83	1	80	60	04	DB	C0	35	4B
107905		2449	575	2018-03-31 08:26:15	MA	N	FORMAT TEMPL. 31X8-A2-HEXA #1	2018-03-31 08:26:14	0.37936	5.75856	0.000			B	401678796.98	1	DD	58	AE
107905		2449	0	2018-03-31 08:35:50	NN	N	FORMAT TEMPL. 31X8-A2-HEXA #1	2018-03-31 08:35:50	0.37954	5.75765	0.000			B	401678800.34	1	80	80	04	51	88	EF	7A
107905		2449	575	2018-03-31 08:35:50	MA	N	FORMAT TEMPL. 31X8-A2-HEXA #1	2018-03-31 08:26:14	0.37936	5.75856	0.000			B	401678796.98	1	80	80	04	51	88	00	10
107905		2449	89	2018-03-31 09:34:32	MB	N	FORMAT TEMPL. 31X8-A2-HEXA #1	2018-03-31 09:35:15	0.3856	5.73859	0.000			A	401678793.98	1	82	78	1E	A9	E0	B5	E2
107905		2449	89	2018-03-31 09:35:13	MB	N	FORMAT TEMPL. 31X8-A2-HEXA #1	2018-03-31 09:35:15	0.3856	5.73859	0.000			A	401678793.98	1	DD	58	AE
107905		2449	89	2018-03-31 09:36:01	MB	N	FORMAT TEMPL. 31X8-A2-HEXA #1	2018-03-31 09:35:15	0.3856	5.73859	0.000			A	401678793.98	1	82	78	00	30	00	00	00
107905		2449	268	2018-03-31 10:08:05	MA	N	FORMAT TEMPL. 31X8-A2-HEXA #1	2018-03-31 10:08:04	0.38776	5.77164	0.000			B	401678794.46	1	80	90	02	93	88	2F	77
107905		2449	268	2018-03-31 10:12:33	MA	N	FORMAT TEMPL. 31X8-A2-HEXA #1	2018-03-31 10:08:04	0.38776	5.77164	0.000			B	401678794.46	1	DD	58	AE
107905		2449	0	2018-04-01 04:01:02	NP	N	FORMAT TEMPL. 31X8-A2-HEXA #1	2018-04-01 04:01:02	0.47312	5.75715	0.000			B	401678793.10	1	82	38	0A	7F	E9	96	8B
107905		2449	0	2018-04-01 04:27:49	SR	N	FORMAT TEMPL. 31X8-A2-HEXA #1	2018-04-01 04:27:49	0.47558	5.75549	0.000			B	401678793.93	1	82	3C	67	A7	E1	38	A4
107905		2449	0	2018-04-01 05:56:16	NK	N	FORMAT TEMPL. 31X8-A2-HEXA #1	2018-04-01 05:56:16	0.40706	5.73915	0.000			B	401678800.10	1	81	30	09	71	C4	6E	CD
107905		2449	148	2018-04-01 06:07:53	SR	N	FORMAT TEMPL. 31X8-A2-HEXA #1	2018-04-01 06:09:06	0.40305	5.74819	0.000			B	401678785.69	1	80	58	00	D1	98	57	87
107905		2449	148	2018-04-01 06:10:21	SR	N	FORMAT TEMPL. 31X8-A2-HEXA #1	2018-04-01 06:09:06	0.40305	5.74819	0.000			B	401678785.69	1	80	50	02	3F	88	4C	DA
107905		2449	0	2018-04-01 07:29:59	NK	N	FORMAT TEMPL. 31X8-A2-HEXA #1	2018-04-01 07:29:59	0.37891	5.74042	0.000			B	401678792.79	1	80	20	00	99	B0	45	9D
107905		2449	0	2018-04-01 08:12:02	MA	N	FORMAT TEMPL. 31X8-A2-HEXA #1	2018-04-01 08:12:02	0.37685	5.73937	0.000			B	401678793.46	1	80	10	07	BE	68	47	AF
107905		2449	43	2018-04-01 09:05:30	MB	N	FORMAT TEMPL. 31X8-A2-HEXA #1	2018-04-01 09:05:51	0.38886	5.71856	0.000			B	401678789.27	1	5E	18	2C
107905		2449	43	2018-04-01 09:06:13	MB	N	FORMAT TEMPL. 31X8-A2-HEXA #1	2018-04-01 09:05:51	0.38886	5.71856	0.000			B	401678789.27	1	80	30	00	6E	A0	C5	E9
107905		2449	228	2018-04-01 09:47:27	MA	N	FORMAT TEMPL. 31X8-A2-HEXA #1	2018-04-01 09:47:47	0.38012	5.73451	0.000			A	401678790.76	1	82	88	10	C8	F1	BD	FB
107905		2449	228	2018-04-01 09:48:07	MA	N	FORMAT TEMPL. 31X8-A2-HEXA #1	2018-04-01 09:47:47	0.38012	5.73451	0.000			A	401678790.76	1	82	88	00	F0	E1	CA	B9
107905		2449	228	2018-04-01 09:51:15	MA	N	FORMAT TEMPL. 31X8-A2-HEXA #1	2018-04-01 09:47:47	0.38012	5.73451	0.000			A	401678790.76	1	80	08	00	05	F8	2E	E7
107905		2449	0	2018-04-02 03:39:47	NP	N	FORMAT TEMPL. 31X8-A2-HEXA #1	2018-04-02 03:39:46	0.31994	5.75987	0.000			B	401678795.27	1	82	38	2D	92	E9	AB	1E
107905		2449	98	2018-04-02 05:33:58	SR	N	FORMAT TEMPL. 31X8-A2-HEXA #1	2018-04-02 05:34:47	0.35322	5.7448	0.000			B	401678798.22	1	82	48	14	74	E1	24	6F
107905		2449	98	2018-04-02 05:35:36	SR	N	FORMAT TEMPL. 31X8-A2-HEXA #1	2018-04-02 05:34:47	0.35322	5.7448	0.000			B	401678798.22	1	82	48	14	A5	E1	09	67
107905		2449	0	2018-04-02 07:48:51	MA	N	FORMAT TEMPL. 31X8-A2-HEXA #1	2018-04-02 07:48:51	0.35586	5.74546	0.000			B	401678796.90	1	88	18	08	47	CB	CD	1B
107905		2449	42	2018-04-02 08:06:20	NN	N	FORMAT TEMPL. 31X8-A2-HEXA #1	2018-04-02 08:06:41	0.36604	5.73607	0.000			B	401678783.62	1	82	88	07	25	B0	B1	28
107905		2449	42	2018-04-02 08:07:02	NN	N	FORMAT TEMPL. 31X8-A2-HEXA #1	2018-04-02 08:06:41	0.36604	5.73607	0.000			B	401678783.62	1	82	88	07	25	B0	F6	B8
107905		2449	0	2018-04-02 09:25:18	MA	N	FORMAT TEMPL. 31X8-A2-HEXA #1	2018-04-02 09:25:17	0.37095	5.7334	0.000			B	401678791.32	1	82	98	04	06	E1	06	C1
107905		2449	46	2018-04-03 05:04:25	SR	N	FORMAT TEMPL. 31X8-A2-HEXA #1	2018-04-03 05:04:48	0.37172	5.74608	0.000			B	401678793.13	1	82	60	09	65	D0	7D	EB
107905		2449	46	2018-04-03 05:05:11	SR	N	FORMAT TEMPL. 31X8-A2-HEXA #1	2018-04-03 05:04:48	0.37172	5.74608	0.000			B	401678793.13	1	80	18	00	4F	B8	0F	00
107905		2449	383	2018-04-03 07:51:27	NN	N	FORMAT TEMPL. 31X8-A2-HEXA #1	2018-04-03 07:51:26	0.37263	5.73507	0.000			B	401678793.44	1	80	08	00	0C	F8	F6	A2
107905		2449	383	2018-04-03 07:57:50	NN	N	FORMAT TEMPL. 31X8-A2-HEXA #1	2018-04-03 07:51:26	0.37263	5.73507	0.000			B	401678793.44	1	DD	B0	AB
107905		2449	0	2018-04-03 10:48:20	MA	N	FORMAT TEMPL. 31X8-A2-HEXA #1	2018-04-03 10:48:19	0.37461	5.73116	0.000			B	401678791.72	1	82	88	18	24	E9	3D	E8
107905		2449	135	2018-04-04 04:33:22	SR	N	FORMAT TEMPL. 31X8-A2-HEXA #1	2018-04-04 04:34:29	0.37425	5.76178	0.000			0	401678784.92	1	82	38	29	63	E9	CE	C9
107905		2449	135	2018-04-04 04:34:07	SR	N	FORMAT TEMPL. 31X8-A2-HEXA #1	2018-04-04 04:34:29	0.37425	5.76178	0.000			0	401678784.92	1	82	38	09	62	E9	89	8A
107905		2449	135	2018-04-04 04:34:51	SR	N	FORMAT TEMPL. 31X8-A2-HEXA #1	2018-04-04 04:34:29	0.37425	5.76178	0.000			0	401678784.92	1	DD	C0	8C
107905		2449	135	2018-04-04 04:35:37	SR	N	FORMAT TEMPL. 31X8-A2-HEXA #1	2018-04-04 04:34:29	0.37425	5.76178	0.000			0	401678784.92	1	13	9A	8C
107905		2449	0	2018-04-04 07:46:40	NN	N	FORMAT TEMPL. 31X8-A2-HEXA #1	2018-04-04 07:46:40	0.37448	5.74125	0.000			B	401678794.33	1	80	08	10	08	F8	39	8E
107905		2449	139	2018-04-04 10:29:06	MA	N	FORMAT TEMPL. 31X8-A2-HEXA #1	2018-04-04 10:29:05	0.4028	5.72234	0.000			1	401678786.95	1	DD	C0	AC
107905		2449	139	2018-04-04 10:29:55	MA	N	FORMAT TEMPL. 31X8-A2-HEXA #1	2018-04-04 10:29:05	0.4028	5.72234	0.000			1	401678786.95	1	80	08	00	18	F8	FE	73
107905		2449	139	2018-04-04 10:30:38	MA	N	FORMAT TEMPL. 31X8-A2-HEXA #1	2018-04-04 10:29:05	0.4028	5.72234	0.000			1	401678786.95	1	80	10	00	14	F8	00	BF
107905		2449	139	2018-04-04 10:31:25	MA	N	FORMAT TEMPL. 31X8-A2-HEXA #1	2018-04-04 10:29:05	0.4028	5.72234	0.000			1	401678786.95	1	80	10	10	15	F8	28	42
107905		2449	41	2018-04-05 05:41:36	SR	N	FORMAT TEMPL. 31X8-A2-HEXA #1	2018-04-05 05:41:56	0.39744	5.75481	0.000			B	401678789.69	1	82	48	05	50	A8	4E	7C
107905		2449	41	2018-04-05 05:42:17	SR	N	FORMAT TEMPL. 31X8-A2-HEXA #1	2018-04-05 05:41:56	0.39744	5.75481	0.000			B	401678789.69	1	82	48	05	50	A8	88	77
107905		2449	0	2018-04-05 07:29:11	NN	N	FORMAT TEMPL. 31X8-A2-HEXA #1	2018-04-05 07:29:10	0.39996	5.75212	0.000			B	401678793.93	1	82	98	10	7B	A1	AE	0C
107905		2449	93	2018-04-05 08:23:11	MA	N	FORMAT TEMPL. 31X8-A2-HEXA #1	2018-04-05 08:23:57	0.39082	5.73358	0.000			B	401678795.14	1	80	08	00	18	F9	00	26
107905		2449	93	2018-04-05 08:24:44	MA	N	FORMAT TEMPL. 31X8-A2-HEXA #1	2018-04-05 08:23:57	0.39082	5.73358	0.000			B	401678795.14	1	80	08	20	19	F8	F0	94
107905		2449	0	2018-04-06 02:54:24	NP	N	FORMAT TEMPL. 31X8-A2-HEXA #1	2018-04-06 02:54:23	0.32287	5.64733	0.000			B	401678778.04	1	DD	B8	AA
107905		2449	0	2018-04-06 04:34:33	NP	N	FORMAT TEMPL. 31X8-A2-HEXA #1	2018-04-06 04:34:33	0.35682	5.67759	0.000			B	401678778.87	1	82	30	2F	8F	E9	BE	22
107905		2449	175	2018-04-06 05:10:23	SR	N	FORMAT TEMPL. 31X8-A2-HEXA #1	2018-04-06 05:11:50	0.37888	5.74008	0.000			B	401678799.68	1	82	38	2F	4E	E9	E4	01
107905		2449	175	2018-04-06 05:13:18	SR	N	FORMAT TEMPL. 31X8-A2-HEXA #1	2018-04-06 05:11:50	0.37888	5.74008	0.000			B	401678799.68	1	13	8A	8C
107905		2449	0	2018-04-06 06:51:52	SR	N	FORMAT TEMPL. 31X8-A2-HEXA #1	2018-04-06 06:51:52	0.39906	5.77541	0.000			B	401678779.85	1	82	58	15	9A	E1	8E	3D
107905		2449	0	2018-04-06 07:26:30	NN	N	FORMAT TEMPL. 31X8-A2-HEXA #1	2018-04-06 07:26:29	0.40141	5.7702	0.000			B	401678802.95	1	82	58	1E	CB	E9	0D	95
107905		2449	48	2018-04-06 08:09:44	MA	N	FORMAT TEMPL. 31X8-A2-HEXA #1	2018-04-06 08:10:08	0.39379	5.74969	0.000			B	401678802.42	1	DD	B8	AA
107905		2449	48	2018-04-06 08:10:32	MA	N	FORMAT TEMPL. 31X8-A2-HEXA #1	2018-04-06 08:10:08	0.39379	5.74969	0.000			B	401678802.42	1	82	70	01	7E	A9	6B	44
107905		2449	41	2018-04-06 09:46:43	MA	N	FORMAT TEMPL. 31X8-A2-HEXA #1	2018-04-06 09:47:03	0.40646	5.73966	0.000			B	401678805.50	1	DD	B8	AA
107905		2449	41	2018-04-06 09:47:24	MA	N	FORMAT TEMPL. 31X8-A2-HEXA #1	2018-04-06 09:47:03	0.40646	5.73966	0.000			B	401678805.50	1	82	98	0A	1A	E9	E5	45
107905		2449	392	2018-04-07 07:05:40	NN	N	FORMAT TEMPL. 31X8-A2-HEXA #1	2018-04-07 07:05:39	0.38614	5.74238	0.000			B	401678795.20	1	80	58	01	5D	B0	76	C1
107905		2449	392	2018-04-07 07:12:12	NN	N	FORMAT TEMPL. 31X8-A2-HEXA #1	2018-04-07 07:05:39	0.38614	5.74238	0.000			B	401678795.20	1	DD	C0	A9
107905		2449	0	2018-04-07 08:51:52	NN	N	FORMAT TEMPL. 31X8-A2-HEXA #1	2018-04-07 08:51:51	0.39712	5.74068	0.000			B	401678798.78	1	80	50	02	5A	A8	DC	F0
107905		2449	120	2018-04-07 09:31:06	MA	N	FORMAT TEMPL. 31X8-A2-HEXA #1	2018-04-07 09:32:06	0.39116	5.74432	0.000			B	401678797.04	1	80	A0	04	03	98	7C	D2
107905		2449	120	2018-04-07 09:33:06	MA	N	FORMAT TEMPL. 31X8-A2-HEXA #1	2018-04-07 09:32:06	0.39116	5.74432	0.000			B	401678797.04	1	DD	C0	A9
107905		2449	0	2018-04-08 02:39:41	NP	N	FORMAT TEMPL. 31X8-A2-HEXA #1	2018-04-08 02:39:40	0.33438	5.67428	0.000			B	401678772.34	1	82	28	09	48	E9	78	6F
107905		2449	84	2018-04-08 04:21:09	NP	N	FORMAT TEMPL. 31X8-A2-HEXA #1	2018-04-08 04:21:50	0.36231	5.73974	0.000			B	401678798.91	1	80	08	10	11	F8	4E	3A
107905		2449	84	2018-04-08 04:22:33	NP	N	FORMAT TEMPL. 31X8-A2-HEXA #1	2018-04-08 04:21:50	0.36231	5.73974	0.000			B	401678798.91	1	80	08	10	10	F8	47	95
107905		2449	41	2018-04-08 07:57:49	NK	N	FORMAT TEMPL. 31X8-A2-HEXA #1	2018-04-08 07:58:09	0.41767	5.74521	0.000			B	401678803.89	1	80	10	00	24	20	8F	45
107905		2449	41	2018-04-08 07:58:30	NK	N	FORMAT TEMPL. 31X8-A2-HEXA #1	2018-04-08 07:58:09	0.41767	5.74521	0.000			B	401678803.89	1	80	10	10	25	20	34	92
107905		2449	41	2018-04-08 08:43:17	NN	N	FORMAT TEMPL. 31X8-A2-HEXA #1	2018-04-08 08:43:37	0.41429	5.7406	0.000			B	401678793.54	1	DD	F0	AA
107905		2449	41	2018-04-08 08:43:58	NN	N	FORMAT TEMPL. 31X8-A2-HEXA #1	2018-04-08 08:43:37	0.41429	5.7406	0.000			B	401678793.54	1	82	98	03	C7	E1	DE	96
107905		2449	42	2018-04-08 09:06:19	MA	N	FORMAT TEMPL. 31X8-A2-HEXA #1	2018-04-08 09:06:40	0.37707	5.73864	0.000			B	401678796.81	1	13	5A	8C
107905		2449	42	2018-04-08 09:07:01	MA	N	FORMAT TEMPL. 31X8-A2-HEXA #1	2018-04-08 09:06:40	0.37707	5.73864	0.000			B	401678796.81	1	80	08	00	28	E0	97	D0
107905		2449	0	2018-04-08 10:09:02	MB	N	FORMAT TEMPL. 31X8-A2-HEXA #1	2018-04-08 10:09:02	0.37509	5.7409	0.000			B	401678799.75	1	DD	F0	AA
107905		2449	49	2018-04-09 02:22:16	NP	N	FORMAT TEMPL. 31X8-A2-HEXA #1	2018-04-09 02:22:40	0.38645	5.74777	0.000			B	401678798.19	1	82	28	17	A0	E1	8C	74
107905		2449	49	2018-04-09 02:23:05	NP	N	FORMAT TEMPL. 31X8-A2-HEXA #1	2018-04-09 02:22:40	0.38645	5.74777	0.000			B	401678798.19	1	DD	A0	AA
107905		2449	411	2018-04-09 05:50:29	NK	N	FORMAT TEMPL. 31X8-A2-HEXA #1	2018-04-09 05:53:02	0.36752	5.73141	0.000			A	401678794.11	1	82	48	09	71	98	2E	A6
107905		2449	411	2018-04-09 05:51:18	NK	N	FORMAT TEMPL. 31X8-A2-HEXA #1	2018-04-09 05:53:02	0.36752	5.73141	0.000			A	401678794.11	1	DD	A0	AA
107905		2449	411	2018-04-09 05:57:20	NK	N	FORMAT TEMPL. 31X8-A2-HEXA #1	2018-04-09 05:53:02	0.36752	5.73141	0.000			A	401678794.11	1	13	8A	8C
107905		2449	117	2018-04-09 06:45:18	NN	N	FORMAT TEMPL. 31X8-A2-HEXA #1	2018-04-09 06:46:20	0.38619	5.7193	0.000			A	401678788.32	1	82	80	0A	EA	C8	41	63
107905		2449	117	2018-04-09 06:46:28	NN	N	FORMAT TEMPL. 31X8-A2-HEXA #1	2018-04-09 06:46:20	0.38619	5.7193	0.000			A	401678788.32	1	80	48	00	8A	98	B0	BA
107905		2449	117	2018-04-09 06:47:15	NN	N	FORMAT TEMPL. 31X8-A2-HEXA #1	2018-04-09 06:46:20	0.38619	5.7193	0.000			A	401678788.32	1	80	48	00	8F	98	D2	76
107905		2449	0	2018-04-09 07:34:02	NK	N	FORMAT TEMPL. 31X8-A2-HEXA #1	2018-04-09 07:34:02	0.3748	5.74813	0.000			B	401678803.78	1	82	90	01	15	D9	C7	06
107905		2449	0	2018-04-09 08:45:16	MA	N	FORMAT TEMPL. 31X8-A2-HEXA #1	2018-04-09 08:45:16	0.37227	5.74118	0.000			B	401678802.04	1	82	A0	05	ED	C9	97	9C
107905		2449	0	2018-04-09 09:46:40	MB	N	FORMAT TEMPL. 31X8-A2-HEXA #1	2018-04-09 09:46:40	0.3761	5.74028	0.000			B	401678801.16	1	82	B8	06	B7	E1	44	1F
107905		2449	0	2018-04-09 10:26:08	MA	N	FORMAT TEMPL. 31X8-A2-HEXA #1	2018-04-09 10:26:08	0.37631	5.74093	0.000			B	401678800.08	1	81	A1	0D	CA	A7	73	E2
107905		2449	0	2018-04-10 04:44:33	SR	N	FORMAT TEMPL. 31X8-A2-HEXA #1	2018-04-10 04:44:32	0.37687	5.74055	0.000			B	401678800.00	1	82	20	2A	3F	E9	F5	8E
107905		2449	92	2018-04-10 06:29:14	SR	N	FORMAT TEMPL. 31X8-A2-HEXA #1	2018-04-10 06:29:58	0.42847	5.73538	0.000			A	401678791.54	1	82	48	00	28	E1	80	AB
107905		2449	92	2018-04-10 06:29:57	SR	N	FORMAT TEMPL. 31X8-A2-HEXA #1	2018-04-10 06:29:58	0.42847	5.73538	0.000			A	401678791.54	1	82	48	00	28	E1	F7	08
107905		2449	92	2018-04-10 06:30:46	SR	N	FORMAT TEMPL. 31X8-A2-HEXA #1	2018-04-10 06:29:58	0.42847	5.73538	0.000			A	401678791.54	1	82	48	10	29	E1	78	D0
107905		2449	0	2018-04-10 08:22:05	NN	N	FORMAT TEMPL. 31X8-A2-HEXA #1	2018-04-10 08:22:04	0.44814	5.73312	0.000			B	401678788.44	1	DD	A8	AD
107905		2449	279	2018-04-10 08:22:05	MA	N	FORMAT TEMPL. 31X8-A2-HEXA #1	2018-04-10 08:24:40	0.38237	5.72854	0.000			A	401678791.81	1	DD	A8	AD
107905		2449	279	2018-04-10 08:25:14	MA	N	FORMAT TEMPL. 31X8-A2-HEXA #1	2018-04-10 08:24:40	0.38237	5.72854	0.000			A	401678791.81	1	80	70	02	E9	78	1F	41
107905		2449	279	2018-04-10 08:26:44	MA	N	FORMAT TEMPL. 31X8-A2-HEXA #1	2018-04-10 08:24:40	0.38237	5.72854	0.000			A	401678791.81	1	80	78	01	4E	88	5D	FF
107905		2449	185	2018-04-11 05:19:26	NP	N	FORMAT TEMPL. 31X8-A2-HEXA #1	2018-04-11 05:19:25	0.37227	5.7207	0.000			B	401678786.13	1	82	28	25	89	E1	B3	4E
107905		2449	185	2018-04-11 05:22:31	NP	N	FORMAT TEMPL. 31X8-A2-HEXA #1	2018-04-11 05:19:25	0.37227	5.7207	0.000			B	401678786.13	1	80	60	01	0F	B8	EA	75
107905		2449	0	2018-04-11 05:51:26	SR	N	FORMAT TEMPL. 31X8-A2-HEXA #1	2018-04-11 05:51:25	0.3785	5.73237	0.000			B	401678797.90	1	DD	90	AF
107905		2449	218	2018-04-11 06:20:17	NN	N	FORMAT TEMPL. 31X8-A2-HEXA #1	2018-04-11 06:20:16	0.38352	5.7406	0.000			B	401678796.84	1	DD	90	AF
107905		2449	218	2018-04-11 06:23:55	NN	N	FORMAT TEMPL. 31X8-A2-HEXA #1	2018-04-11 06:20:16	0.38352	5.7406	0.000			B	401678796.84	1	80	68	01	9D	B0	42	B9
107905		2449	48	2018-04-11 07:59:42	NN	N	FORMAT TEMPL. 31X8-A2-HEXA #1	2018-04-11 07:59:42	0.3874	5.74818	0.000			B	401678796.89	1	82	80	1F	53	E0	2A	9C
107905		2449	0	2018-04-11 08:00:30	MA	N	FORMAT TEMPL. 31X8-A2-HEXA #1	2018-04-11 08:00:30	0.37463	5.72923	0.000			B	401678797.59	1	DD	10	AF
107905		2449	48	2018-04-11 08:00:30	NN	N	FORMAT TEMPL. 31X8-A2-HEXA #1	2018-04-11 07:59:42	0.3874	5.74818	0.000			B	401678796.89	1	DD	90	AF
107905		2449	44	2018-04-12 05:12:35	NP	N	FORMAT TEMPL. 31X8-A2-HEXA #1	2018-04-12 05:12:57	0.39282	5.75471	0.000			B	401678800.51	1	13	8A	8C
107905		2449	44	2018-04-12 05:13:19	NP	N	FORMAT TEMPL. 31X8-A2-HEXA #1	2018-04-12 05:12:57	0.39282	5.75471	0.000			B	401678800.51	1	82	30	2A	15	E9	63	DF
107905		2449	455	2018-04-12 06:13:55	NK	N	FORMAT TEMPL. 31X8-A2-HEXA #1	2018-04-12 06:17:42	0.37404	5.76355	0.000			B	401678800.94	1	80	58	02	75	98	BE	19
107905		2449	455	2018-04-12 06:21:30	NK	N	FORMAT TEMPL. 31X8-A2-HEXA #1	2018-04-12 06:17:42	0.37404	5.76355	0.000			B	401678800.94	1	DD	B0	AE
107905		2449	0	2018-04-12 11:00:56	MA	N	FORMAT TEMPL. 31X8-A2-HEXA #1	2018-04-12 11:00:55	0.34903	5.77507	0.000			B	401678805.36	1	80	10	10	15	F8	79	BD
107905		2449	0	2018-04-13 05:02:10	NP	N	FORMAT TEMPL. 31X8-A2-HEXA #1	2018-04-13 05:02:10	0.35706	5.76827	0.000			B	401678805.84	1	82	28	15	75	E9	66	2C
107905		2449	101	2018-04-13 05:52:50	NK	N	FORMAT TEMPL. 31X8-A2-HEXA #1	2018-04-13 05:53:40	0.38301	5.74482	0.000			B	401678800.68	1	81	50	0B	54	C0	31	53
107905		2449	101	2018-04-13 05:54:31	NK	N	FORMAT TEMPL. 31X8-A2-HEXA #1	2018-04-13 05:53:40	0.38301	5.74482	0.000			B	401678800.68	1	DD	E8	AF
107905		2449	329	2018-04-13 06:28:06	SR	N	FORMAT TEMPL. 31X8-A2-HEXA #1	2018-04-13 06:30:14	0.37712	5.73512	0.000			1	401678797.03	1	DD	E8	AF
107905		2449	329	2018-04-13 06:29:03	SR	N	FORMAT TEMPL. 31X8-A2-HEXA #1	2018-04-13 06:30:14	0.37712	5.73512	0.000			1	401678797.03	1	80	30	00	67	B0	FD	1E
107905		2449	329	2018-04-13 06:30:15	SR	N	FORMAT TEMPL. 31X8-A2-HEXA #1	2018-04-13 06:30:14	0.37712	5.73512	0.000			1	401678797.03	1	80	50	01	0F	88	46	62
107905		2449	329	2018-04-13 06:33:35	SR	N	FORMAT TEMPL. 31X8-A2-HEXA #1	2018-04-13 06:30:14	0.37712	5.73512	0.000			1	401678797.03	1	80	70	03	11	A8	90	8C
107905		2449	0	2018-04-13 07:46:04	NN	N	FORMAT TEMPL. 31X8-A2-HEXA #1	2018-04-13 07:46:04	0.38596	5.72692	0.000			B	401678796.23	1	82	98	01	D2	E1	40	19
107905		2449	94	2018-04-13 09:04:49	MA	N	FORMAT TEMPL. 31X8-A2-HEXA #1	2018-04-13 09:05:36	0.39697	5.73102	0.000			B	401678800.29	1	82	A0	02	8C	E1	68	60
107905		2449	94	2018-04-13 09:06:23	MA	N	FORMAT TEMPL. 31X8-A2-HEXA #1	2018-04-13 09:05:36	0.39697	5.73102	0.000			B	401678800.29	1	80	10	00	24	38	8E	A3
107905		2449	0	2018-04-14 06:05:02	SR	N	FORMAT TEMPL. 31X8-A2-HEXA #1	2018-04-14 06:05:01	0.56241	5.6661	0.000			B	401678805.83	1	82	50	0A	30	90	C0	EB
107905		2449	46	2018-04-14 07:08:19	NK	N	FORMAT TEMPL. 31X8-A2-HEXA #1	2018-04-14 07:08:41	0.39274	5.7392	0.000			B	401678796.03	1	82	78	1B	FC	E0	9C	AE
107905		2449	46	2018-04-14 07:09:05	NK	N	FORMAT TEMPL. 31X8-A2-HEXA #1	2018-04-14 07:08:41	0.39274	5.7392	0.000			B	401678796.03	1	DD	90	AC
107905		2449	49	2018-04-14 07:24:33	NN	N	FORMAT TEMPL. 31X8-A2-HEXA #1	2018-04-14 07:24:57	0.4025	5.72338	0.000			B	401678793.45	1	82	78	1D	C0	D0	70	B4
107905		2449	49	2018-04-14 07:25:22	NN	N	FORMAT TEMPL. 31X8-A2-HEXA #1	2018-04-14 07:24:57	0.4025	5.72338	0.000			B	401678793.45	1	80	18	00	37	E8	B1	A7
107905		2449	41	2018-04-14 08:39:57	MA	N	FORMAT TEMPL. 31X8-A2-HEXA #1	2018-04-14 08:40:17	0.40727	5.72364	0.000			B	401678789.20	1	80	70	04	F4	B8	C9	FF
107905		2449	41	2018-04-14 08:40:38	MA	N	FORMAT TEMPL. 31X8-A2-HEXA #1	2018-04-14 08:40:17	0.40727	5.72364	0.000			B	401678789.20	1	DD	90	AC
107905		2449	0	2018-04-14 09:35:25	MB	N	FORMAT TEMPL. 31X8-A2-HEXA #1	2018-04-14 09:35:24	0.39455	5.72725	0.000			B	401678797.88	1	DD	90	AC
107905		2449	0	2018-04-15 04:35:10	NP	N	FORMAT TEMPL. 31X8-A2-HEXA #1	2018-04-15 04:35:09	0.18503	5.81058	0.000			B	401678795.58	1	82	40	18	E3	E9	F0	C0
107905		2449	133	2018-04-15 05:30:22	SR	N	FORMAT TEMPL. 31X8-A2-HEXA #1	2018-04-15 05:31:28	0.38237	5.74773	0.000			B	401678796.62	1	82	38	28	A2	E9	CD	A2
107905		2449	133	2018-04-15 05:32:35	SR	N	FORMAT TEMPL. 31X8-A2-HEXA #1	2018-04-15 05:31:28	0.38237	5.74773	0.000			B	401678796.62	1	82	38	28	A2	E9	6C	D6
107905		2449	84	2018-04-15 07:16:54	NN	N	FORMAT TEMPL. 31X8-A2-HEXA #1	2018-04-15 07:17:35	0.38437	5.73076	0.000			B	401678786.79	1	82	70	00	4A	E9	62	EA
107905		2449	84	2018-04-15 07:18:18	NN	N	FORMAT TEMPL. 31X8-A2-HEXA #1	2018-04-15 07:17:35	0.38437	5.73076	0.000			B	401678786.79	1	DD	B8	AF
107905		2449	0	2018-04-15 08:17:14	MA	N	FORMAT TEMPL. 31X8-A2-HEXA #1	2018-04-15 08:17:13	0.44008	5.73451	0.000			B	401678787.25	1	13	AA	8D
107905		2449	141	2018-04-15 10:04:00	MA	N	FORMAT TEMPL. 31X8-A2-HEXA #1	2018-04-15 10:05:10	0.47622	5.74741	0.000			B	401678784.86	1	DD	B8	AF
107905		2449	141	2018-04-15 10:06:21	MA	N	FORMAT TEMPL. 31X8-A2-HEXA #1	2018-04-15 10:05:10	0.47622	5.74741	0.000			B	401678784.86	1	80	08	10	08	F8	A5	E3
107905		2449	0	2018-04-16 04:20:21	NP	N	FORMAT TEMPL. 31X8-A2-HEXA #1	2018-04-16 04:20:21	0.41179	5.72843	0.000			B	401678799.25	1	DD	98	AD
107905		2449	0	2018-04-16 05:04:53	SR	N	FORMAT TEMPL. 31X8-A2-HEXA #1	2018-04-16 05:04:53	0.4286	5.73482	0.000			B	401678806.11	1	DD	98	AD
107905		2449	0	2018-04-16 06:43:05	SR	N	FORMAT TEMPL. 31X8-A2-HEXA #1	2018-04-16 06:43:05	0.36983	5.75792	0.000			B	401678791.15	1	82	80	07	B7	D0	78	32
107905		2449	0	2018-04-16 09:44:22	MA	N	FORMAT TEMPL. 31X8-A2-HEXA #1	2018-04-16 09:44:22	0.3364	5.76451	0.000			B	401678805.84	1	80	08	00	05	F8	1D	68
107905		2449	0	2018-04-17 04:10:26	NP	N	FORMAT TEMPL. 31X8-A2-HEXA #1	2018-04-17 04:10:25	0.11727	5.93865	0.000			B	401678797.82	1	82	48	08	85	E1	3E	7C
107905		2449	0	2018-04-17 06:11:08	SR	N	FORMAT TEMPL. 31X8-A2-HEXA #1	2018-04-17 06:11:07	0.33017	5.7754	0.000			B	401678789.63	1	81	10	09	6E	B0	DB	07
107905		2449	0	2018-04-17 06:56:06	NN	N	FORMAT TEMPL. 31X8-A2-HEXA #1	2018-04-17 06:56:06	0.36104	5.75268	0.000			B	401678795.31	1	13	AA	C9
107905		2449	0	2018-04-17 07:31:14	NK	N	FORMAT TEMPL. 31X8-A2-HEXA #1	2018-04-17 07:31:14	0.35855	5.75155	0.000			B	401678795.27	1	82	A8	0E	36	78	28	DD
107905		2449	0	2018-04-17 08:33:38	NN	N	FORMAT TEMPL. 31X8-A2-HEXA #1	2018-04-17 08:33:37	0.36934	5.74262	0.000			B	401678793.43	1	82	80	09	6E	80	1D	14
107905		2449	0	2018-04-17 09:24:21	MA	N	FORMAT TEMPL. 31X8-A2-HEXA #1	2018-04-17 09:24:21	0.36083	5.74604	0.000			B	401678793.71	1	DD	B0	AE
107905		2449	46	2018-04-17 10:59:07	MA	N	FORMAT TEMPL. 31X8-A2-HEXA #1	2018-04-17 10:59:06	0.38646	5.72838	0.000			B	401678794.14	1	80	10	00	1D	C0	95	75
107905		2449	46	2018-04-17 10:59:53	MA	N	FORMAT TEMPL. 31X8-A2-HEXA #1	2018-04-17 10:59:06	0.38646	5.72838	0.000			B	401678794.14	1	80	10	10	1C	C0	0F	89
107905		2449	43	2018-04-18 09:02:17	MA	N	FORMAT TEMPL. 31X8-A2-HEXA #1	2018-04-18 09:02:38	0.57354	5.62554	0.000			B	401678822.45	1	82	98	0E	27	D8	9C	37
107905		2449	43	2018-04-18 09:03:00	MA	N	FORMAT TEMPL. 31X8-A2-HEXA #1	2018-04-18 09:02:38	0.57354	5.62554	0.000			B	401678822.45	1	DE	28	AF
107905		2449	0	2018-04-18 09:52:48	MB	N	FORMAT TEMPL. 31X8-A2-HEXA #1	2018-04-18 09:52:48	0.54811	5.54928	0.000			B	401678815.66	1	80	10	10	29	60	00	CC
107905		2449	0	2018-04-18 10:34:24	MA	N	FORMAT TEMPL. 31X8-A2-HEXA #1	2018-04-18 10:34:23	0.53069	5.65211	0.000			B	401678820.83	1	80	10	00	1D	B0	7C	27
107905		2449	0	2018-04-19 06:40:26	NK	N	FORMAT TEMPL. 31X8-A2-HEXA #1	2018-04-19 06:40:26	0.48219	5.71673	0.000			B	401678806.10	1	82	90	0E	9D	70	B1	B1
107905		2449	0	2018-04-19 08:13:58	NN	N	FORMAT TEMPL. 31X8-A2-HEXA #1	2018-04-19 08:13:58	0.40526	5.75313	0.000			B	401678802.00	1	82	90	07	08	C8	59	08
107905		2449	46	2018-04-19 08:40:08	MA	N	FORMAT TEMPL. 31X8-A2-HEXA #1	2018-04-19 08:40:30	0.3992	5.75894	0.000			B	401678807.12	1	82	88	0D	40	E0	FA	2C
107905		2449	46	2018-04-19 08:40:54	MA	N	FORMAT TEMPL. 31X8-A2-HEXA #1	2018-04-19 08:40:30	0.3992	5.75894	0.000			B	401678807.12	1	82	88	0D	40	E0	5F	A4
107905		2449	44	2018-04-20 06:19:18	NK	N	FORMAT TEMPL. 31X8-A2-HEXA #1	2018-04-20 06:19:39	0.43032	5.73905	0.000			B	401678811.52	1	82	58	08	7E	D8	7A	36
107905		2449	44	2018-04-20 06:19:18	SR	N	FORMAT TEMPL. 31X8-A2-HEXA #1	2018-04-20 06:19:39	0.41567	5.73182	0.000			B	401678794.46	1	82	58	08	7E	D8	50	73
107905		2449	44	2018-04-20 06:20:02	NK	N	FORMAT TEMPL. 31X8-A2-HEXA #1	2018-04-20 06:19:39	0.43032	5.73905	0.000			B	401678811.52	1	DE	48	AA
107905		2449	44	2018-04-20 06:20:02	SR	N	FORMAT TEMPL. 31X8-A2-HEXA #1	2018-04-20 06:19:39	0.41567	5.73182	0.000			B	401678794.46	1	DE	48	A2
107905		2449	0	2018-04-20 09:22:33	MB	N	FORMAT TEMPL. 31X8-A2-HEXA #1	2018-04-20 09:22:33	0.39298	5.73677	0.000			B	401678799.39	1	DE	48	AA
107905		2449	0	2018-04-21 05:41:09	SR	N	FORMAT TEMPL. 31X8-A2-HEXA #1	2018-04-21 05:41:08	0.41213	5.71653	0.000			B	401678803.61	1	82	40	16	9A	B8	E0	BB
107905		2449	0	2018-04-21 05:50:54	NK	N	FORMAT TEMPL. 31X8-A2-HEXA #1	2018-04-21 05:50:54	0.38552	5.74604	0.000			B	401678796.66	1	C5	90	A5
107905		2449	93	2018-04-21 07:33:20	NK	N	FORMAT TEMPL. 31X8-A2-HEXA #1	2018-04-21 07:34:06	0.38345	5.74107	0.000			B	401678797.51	1	82	80	0F	7A	D8	27	D9
107905		2449	93	2018-04-21 07:34:53	NK	N	FORMAT TEMPL. 31X8-A2-HEXA #1	2018-04-21 07:34:06	0.38345	5.74107	0.000			B	401678797.51	1	C5	90	A5
107905		2449	44	2018-04-21 08:50:48	MB	N	FORMAT TEMPL. 31X8-A2-HEXA #1	2018-04-21 08:51:10	0.41812	5.7127	0.000			B	401678787.87	1	82	90	0A	9C	D0	71	77
107905		2449	44	2018-04-21 08:51:32	MB	N	FORMAT TEMPL. 31X8-A2-HEXA #1	2018-04-21 08:51:10	0.41812	5.7127	0.000			B	401678787.87	1	82	90	0A	9C	D0	B0	56
107905		2449	47	2018-04-21 09:42:57	MA	N	FORMAT TEMPL. 31X8-A2-HEXA #1	2018-04-21 09:43:20	0.41536	5.70834	0.000			B	401678795.81	1	82	A0	26	3D	E1	B7	F1
107905		2449	47	2018-04-21 09:43:44	MA	N	FORMAT TEMPL. 31X8-A2-HEXA #1	2018-04-21 09:43:20	0.41536	5.70834	0.000			B	401678795.81	1	C5	90	A5
107905		2449	47	2018-04-22 03:19:33	NP	N	FORMAT TEMPL. 31X8-A2-HEXA #1	2018-04-22 03:19:56	0.425	5.7323	0.000			B	401678807.37	1	82	18	0F	1D	E0	98	A8
107905		2449	47	2018-04-22 03:20:20	NP	N	FORMAT TEMPL. 31X8-A2-HEXA #1	2018-04-22 03:19:56	0.425	5.7323	0.000			B	401678807.37	1	83	18	0F	1D	E0	BE	6C
107905		2449	175	2018-04-22 04:53:58	NP	N	FORMAT TEMPL. 31X8-A2-HEXA #1	2018-04-22 04:55:39	0.39145	5.73511	0.000			A	401678795.06	1	82	20	0F	FE	E9	CD	FE
107905		2449	175	2018-04-22 04:56:08	NP	N	FORMAT TEMPL. 31X8-A2-HEXA #1	2018-04-22 04:55:39	0.39145	5.73511	0.000			A	401678795.06	1	82	20	2F	FF	E9	B9	2F
107905		2449	175	2018-04-22 04:56:53	NP	N	FORMAT TEMPL. 31X8-A2-HEXA #1	2018-04-22 04:55:39	0.39145	5.73511	0.000			A	401678795.06	1	82	20	2F	FF	E9	5B	2E
107905		2449	48	2018-04-22 05:32:01	NK	N	FORMAT TEMPL. 31X8-A2-HEXA #1	2018-04-22 05:32:24	0.38565	5.73752	0.000			B	401678802.30	1	82	28	29	A4	D0	B1	E2
107905		2449	48	2018-04-22 05:32:49	NK	N	FORMAT TEMPL. 31X8-A2-HEXA #1	2018-04-22 05:32:24	0.38565	5.73752	0.000			B	401678802.30	1	82	2A	09	A5	D0	D2	5C
107905		2449	41	2018-04-22 06:51:26	SR	N	FORMAT TEMPL. 31X8-A2-HEXA #1	2018-04-22 06:51:46	0.38641	5.7514	0.000			B	401678798.88	1	82	60	0C	9C	A0	E3	2F
107905		2449	41	2018-04-22 06:52:07	SR	N	FORMAT TEMPL. 31X8-A2-HEXA #1	2018-04-22 06:51:46	0.38641	5.7514	0.000			B	401678798.88	1	80	08	00	14	F8	4C	33
107905		2449	84	2018-04-22 09:11:43	MA	N	FORMAT TEMPL. 31X8-A2-HEXA #1	2018-04-22 09:12:45	0.38119	5.71829	0.000			A	401678799.24	1	DD	C8	AB
107905		2449	84	2018-04-22 09:12:24	MA	N	FORMAT TEMPL. 31X8-A2-HEXA #1	2018-04-22 09:12:45	0.38119	5.71829	0.000			A	401678799.24	1	80	38	00	4D	A8	4C	BA
107905		2449	84	2018-04-22 09:13:07	MA	N	FORMAT TEMPL. 31X8-A2-HEXA #1	2018-04-22 09:12:45	0.38119	5.71829	0.000			A	401678799.24	1	80	38	10	4C	A8	20	59
107905		2449	0	2018-04-23 03:05:17	NP	N	FORMAT TEMPL. 31X8-A2-HEXA #1	2018-04-23 03:05:16	0.33002	5.74151	0.000			B	401678786.59	1	82	20	0F	FE	E9	57	46
107905		2449	0	2018-04-23 07:20:24	NN	N	FORMAT TEMPL. 31X8-A2-HEXA #1	2018-04-23 07:20:23	0.36673	5.72604	0.000			B	401678804.47	1	80	08	00	11	F8	3F	05
107905		2449	0	2018-04-24 02:52:40	NP	N	FORMAT TEMPL. 31X8-A2-HEXA #1	2018-04-24 02:52:40	0.34419	5.73895	0.000			B	401678799.11	1	82	28	2F	FD	E9	7C	71
107905		2449	99	2018-04-24 05:44:03	SR	N	FORMAT TEMPL. 31X8-A2-HEXA #1	2018-04-24 05:44:02	0.33477	5.76164	0.000			B	401678810.27	1	82	18	7E	2C	E0	97	4F
107905		2449	99	2018-04-24 05:45:42	SR	N	FORMAT TEMPL. 31X8-A2-HEXA #1	2018-04-24 05:44:02	0.33477	5.76164	0.000			B	401678810.27	1	80	10	00	3C	B8	13	63
107905		2449	41	2018-04-24 06:13:41	NK	N	FORMAT TEMPL. 31X8-A2-HEXA #1	2018-04-24 06:14:01	0.44558	5.72217	0.000			B	401678796.69	1	82	40	1A	56	D8	7C	4F
107905		2449	41	2018-04-24 06:14:22	NK	N	FORMAT TEMPL. 31X8-A2-HEXA #1	2018-04-24 06:14:01	0.44558	5.72217	0.000			B	401678796.69	1	C0	00	A9
107905		2449	0	2018-04-24 07:20:05	NN	N	FORMAT TEMPL. 31X8-A2-HEXA #1	2018-04-24 07:20:05	0.34544	5.7651	0.000			B	401678811.08	1	80	10	10	29	A0	01	90
107905		2449	175	2018-04-24 09:36:44	MB	N	FORMAT TEMPL. 31X8-A2-HEXA #1	2018-04-24 09:38:09	0.35602	5.75948	0.000			0	401678809.97	1	12	CA	8A
107905		2449	175	2018-04-24 09:37:25	MB	N	FORMAT TEMPL. 31X8-A2-HEXA #1	2018-04-24 09:38:09	0.35602	5.75948	0.000			0	401678809.97	1	82	90	06	C9	E1	28	07
107905		2449	175	2018-04-24 09:38:50	MB	N	FORMAT TEMPL. 31X8-A2-HEXA #1	2018-04-24 09:38:09	0.35602	5.75948	0.000			0	401678809.97	1	82	90	26	C8	E1	94	D9
107905		2449	175	2018-04-24 09:39:39	MB	N	FORMAT TEMPL. 31X8-A2-HEXA #1	2018-04-24 09:38:09	0.35602	5.75948	0.000			0	401678809.97	1	C0	00	A9
107905		2449	0	2018-04-24 10:10:22	MA	N	FORMAT TEMPL. 31X8-A2-HEXA #1	2018-04-24 10:10:21	0.34472	5.7702	0.000			B	401678806.03	1	82	98	1B	2A	E9	76	F9
107905		2449	111	2018-04-24 15:41:19	NP	N	FORMAT TEMPL. 31X8-A2-HEXA #1	2018-04-24 15:42:14	0.41074	5.75052	0.000			B	401678811.63	1	80	68	01	98	88	B7	90
107905		2449	111	2018-04-24 15:43:10	NP	N	FORMAT TEMPL. 31X8-A2-HEXA #1	2018-04-24 15:42:14	0.41074	5.75052	0.000			B	401678811.63	1	80	50	01	96	98	6C	EE
107905		2449	0	2018-04-24 16:42:00	SR	N	FORMAT TEMPL. 31X8-A2-HEXA #1	2018-04-24 16:42:00	0.40497	5.74452	0.000			B	401678812.16	1	80	90	0E	66	98	26	BE
107905		2449	0	2018-04-24 17:17:50	NK	N	FORMAT TEMPL. 31X8-A2-HEXA #1	2018-04-24 17:17:50	0.40526	5.7442	0.000			B	401678811.91	1	82	10	07	2E	C0	EB	87
107905		2449	0	2018-04-24 17:17:50	NP	N	FORMAT TEMPL. 31X8-A2-HEXA #1	2018-04-24 17:17:50	0.40754	5.74661	0.000			B	401678815.62	1	82	10	07	2E	C0	64	91
107905		2449	0	2018-04-24 21:21:26	MA	N	FORMAT TEMPL. 31X8-A2-HEXA #1	2018-04-24 21:21:26	0.42968	5.74783	0.000			B	401678810.02	1	82	28	2F	FD	E9	36	6E
107905		2449	241	2018-04-25 06:57:44	SR	N	FORMAT TEMPL. 31X8-A2-HEXA #1	2018-04-25 06:59:49	0.37911	5.74637	0.000			0	401678806.60	1	C0	00	AA
107905		2449	241	2018-04-25 06:58:55	SR	N	FORMAT TEMPL. 31X8-A2-HEXA #1	2018-04-25 06:59:49	0.37911	5.74637	0.000			0	401678806.60	1	80	10	01	04	70	31	4A
107905		2449	490	2018-04-25 06:58:55	NN	N	FORMAT TEMPL. 31X8-A2-HEXA #1	2018-04-25 06:58:19	0.37839	5.74277	0.000			2	401678806.91	1	80	10	01	04	70	BC	2F
107905		2449	241	2018-04-25 07:00:53	SR	N	FORMAT TEMPL. 31X8-A2-HEXA #1	2018-04-25 06:59:49	0.37911	5.74637	0.000			0	401678806.60	1	80	38	01	C8	60	62	69
107905		2449	490	2018-04-25 07:00:53	NN	N	FORMAT TEMPL. 31X8-A2-HEXA #1	2018-04-25 06:58:19	0.37839	5.74277	0.000			2	401678806.91	1	81	3C	61	C8	60	6E	DE
107905		2449	241	2018-04-25 07:01:45	SR	N	FORMAT TEMPL. 31X8-A2-HEXA #1	2018-04-25 06:59:49	0.37911	5.74637	0.000			0	401678806.60	1	80	10	00	B8	A0	3C	18
107905		2449	490	2018-04-25 07:01:45	NN	N	FORMAT TEMPL. 31X8-A2-HEXA #1	2018-04-25 06:58:19	0.37839	5.74277	0.000			2	401678806.91	1	A4	90	00	B8	A0	5A	E3
107905		2449	490	2018-04-25 07:03:12	NN	N	FORMAT TEMPL. 31X8-A2-HEXA #1	2018-04-25 06:58:19	0.37839	5.74277	0.000			2	401678806.91	2	C0	00	AA
107905		2449	490	2018-04-25 07:04:19	NN	N	FORMAT TEMPL. 31X8-A2-HEXA #1	2018-04-25 06:58:19	0.37839	5.74277	0.000			2	401678806.91	1	80	10	00	ED	70	15	A6
107905		2449	490	2018-04-25 07:05:54	NN	N	FORMAT TEMPL. 31X8-A2-HEXA #1	2018-04-25 06:58:19	0.37839	5.74277	0.000			2	401678806.91	1	80	18	01	4B	68	D8	8C
107905		2449	0	2018-04-25 07:37:30	NK	N	FORMAT TEMPL. 31X8-A2-HEXA #1	2018-04-25 07:37:30	0.38233	5.74692	0.000			B	401678804.09	1	13	3A	8C
107905		2449	0	2018-04-25 18:27:13	NK	N	FORMAT TEMPL. 31X8-A2-HEXA #1	2018-04-25 18:27:13	0.43777	5.75189	0.000			B	401678803.83	1	82	20	09	62	E9	6D	60
107905		2449	0	2018-04-26 05:29:24	NK	N	FORMAT TEMPL. 31X8-A2-HEXA #1	2018-04-26 05:29:23	0.40361	5.74191	0.000			B	401678804.41	1	82	28	06	55	E1	75	33
107905		2449	571	2018-04-26 06:22:07	SR	N	FORMAT TEMPL. 31X8-A2-HEXA #1	2018-04-26 06:25:33	0.37946	5.72356	0.000			A	401678808.42	1	C0	00	90
107905		2449	571	2018-04-26 06:22:55	SR	N	FORMAT TEMPL. 31X8-A2-HEXA #1	2018-04-26 06:25:33	0.37946	5.72356	0.000			A	401678808.42	1	80	10	00	09	F8	11	42
107905		2449	571	2018-04-26 06:31:38	SR	N	FORMAT TEMPL. 31X8-A2-HEXA #1	2018-04-26 06:25:33	0.37946	5.72356	0.000			A	401678808.42	1	82	48	07	DC	90	C6	27
107905		2449	0	2018-04-26 06:55:13	NN	N	FORMAT TEMPL. 31X8-A2-HEXA #1	2018-04-26 06:55:12	0.38094	5.72479	0.000			B	401678799.19	1	82	68	05	DF	E1	26	CA
107905		2449	45	2018-04-26 07:04:49	NK	N	FORMAT TEMPL. 31X8-A2-HEXA #1	2018-04-26 07:05:11	0.38067	5.72277	0.000			B	401678795.65	1	82	60	17	11	D0	9F	55
107905		2449	45	2018-04-26 07:05:34	NK	N	FORMAT TEMPL. 31X8-A2-HEXA #1	2018-04-26 07:05:11	0.38067	5.72277	0.000			B	401678795.65	1	80	08	00	0C	F8	A6	68
107905		2449	85	2018-04-26 15:11:41	NP	N	FORMAT TEMPL. 31X8-A2-HEXA #1	2018-04-26 15:12:23	0.4254	5.73011	0.000			A	401678800.53	1	82	A8	07	BB	C8	0E	5E
107905		2449	85	2018-04-26 15:12:23	NP	N	FORMAT TEMPL. 31X8-A2-HEXA #1	2018-04-26 15:12:23	0.4254	5.73011	0.000			A	401678800.53	1	80	08	00	05	F8	45	62
107905		2449	85	2018-04-26 15:13:06	NP	N	FORMAT TEMPL. 31X8-A2-HEXA #1	2018-04-26 15:12:23	0.4254	5.73011	0.000			A	401678800.53	1	80	08	00	05	F8	1A	DF
107905		2449	316	2018-04-26 16:52:14	NP	N	FORMAT TEMPL. 31X8-A2-HEXA #1	2018-04-26 16:55:17	0.38501	5.74955	0.000			0	401678809.41	1	80	80	04	4C	88	DF	A7
107905		2449	316	2018-04-26 16:54:43	NP	N	FORMAT TEMPL. 31X8-A2-HEXA #1	2018-04-26 16:55:17	0.38501	5.74955	0.000			0	401678809.41	1	80	58	02	49	A0	E0	8D
107905		2449	316	2018-04-26 16:56:45	NP	N	FORMAT TEMPL. 31X8-A2-HEXA #1	2018-04-26 16:55:17	0.38501	5.74955	0.000			0	401678809.41	1	8E	1C	1E	0F	CF	87	8F
107905		2449	316	2018-04-26 16:57:30	NP	N	FORMAT TEMPL. 31X8-A2-HEXA #1	2018-04-26 16:55:17	0.38501	5.74955	0.000			0	401678809.41	1	C0	00	90
107905		2449	154	2018-04-26 17:14:20	SR	N	FORMAT TEMPL. 31X8-A2-HEXA #1	2018-04-26 17:15:37	0.38639	5.74158	0.000			1	401678804.57	1	82	38	0A	02	D0	FA	F5
107905		2449	154	2018-04-26 17:15:06	SR	N	FORMAT TEMPL. 31X8-A2-HEXA #1	2018-04-26 17:15:37	0.38639	5.74158	0.000			1	401678804.57	1	80	18	00	6B	C8	70	A4
107905		2449	154	2018-04-26 17:16:08	SR	N	FORMAT TEMPL. 31X8-A2-HEXA #1	2018-04-26 17:15:37	0.38639	5.74158	0.000			1	401678804.57	1	C0	00	90
107905		2449	154	2018-04-26 17:16:54	SR	N	FORMAT TEMPL. 31X8-A2-HEXA #1	2018-04-26 17:15:37	0.38639	5.74158	0.000			1	401678804.57	1	80	08	00	09	F8	41	9F
107905		2449	135	2018-04-26 18:11:05	NK	N	FORMAT TEMPL. 31X8-A2-HEXA #1	2018-04-26 18:12:12	0.38002	5.74784	0.000			B	401678805.13	1	82	28	0C	E4	E9	54	7E
107905		2449	135	2018-04-26 18:13:20	NK	N	FORMAT TEMPL. 31X8-A2-HEXA #1	2018-04-26 18:12:12	0.38002	5.74784	0.000			B	401678805.13	1	80	08	00	05	F8	BF	C9
107905		2449	95	2018-04-26 21:30:06	MB	N	FORMAT TEMPL. 31X8-A2-HEXA #1	2018-04-26 21:30:53	0.36999	5.75652	0.000			B	401678802.98	1	82	30	0E	2C	E1	DC	0D
107905		2449	95	2018-04-26 21:31:41	MB	N	FORMAT TEMPL. 31X8-A2-HEXA #1	2018-04-26 21:30:53	0.36999	5.75652	0.000			B	401678802.98	1	13	3A	8C
107905		2449	84	2018-04-27 03:51:08	NP	N	FORMAT TEMPL. 31X8-A2-HEXA #1	2018-04-27 03:51:08	0.37245	5.75781	0.000			B	401678806.57	1	82	38	0D	0A	E9	DB	D4
107905		2449	84	2018-04-27 03:52:32	NP	N	FORMAT TEMPL. 31X8-A2-HEXA #1	2018-04-27 03:51:08	0.37245	5.75781	0.000			B	401678806.57	1	80	08	00	05	F8	C6	09
107905		2449	0	2018-04-27 05:58:22	SR	N	FORMAT TEMPL. 31X8-A2-HEXA #1	2018-04-27 05:58:21	0.36161	5.75477	0.000			B	401678798.03	1	81	48	07	D0	A0	E6	6B
107905		2449	105	2018-04-27 06:46:39	NK	N	FORMAT TEMPL. 31X8-A2-HEXA #1	2018-04-27 06:47:31	0.36361	5.76969	0.000			B	401678807.93	1	DC	38	B1
107905		2449	105	2018-04-27 06:48:24	NK	N	FORMAT TEMPL. 31X8-A2-HEXA #1	2018-04-27 06:47:31	0.36361	5.76969	0.000			B	401678807.93	1	80	38	00	69	98	33	32
107905		2449	90	2018-04-27 09:16:10	MA	N	FORMAT TEMPL. 31X8-A2-HEXA #1	2018-04-27 09:16:53	0.364	5.78788	0.000			A	401678808.94	1	82	98	0E	77	A8	04	05
107905		2449	90	2018-04-27 09:16:51	MA	N	FORMAT TEMPL. 31X8-A2-HEXA #1	2018-04-27 09:16:53	0.364	5.78788	0.000			A	401678808.94	1	80	10	00	0C	CE	66	33
107905		2449	90	2018-04-27 09:17:40	MA	N	FORMAT TEMPL. 31X8-A2-HEXA #1	2018-04-27 09:16:53	0.364	5.78788	0.000			A	401678808.94	1	DC	38	B1
107905		2449	0	2018-04-27 10:49:50	MA	N	FORMAT TEMPL. 31X8-A2-HEXA #1	2018-04-27 10:49:50	0.36285	5.79517	0.000			B	401678815.67	1	80	00	1F	FF	FF	FF	FF
107905		2449	130	2018-04-28 03:39:12	NP	N	FORMAT TEMPL. 31X8-A2-HEXA #1	2018-04-28 03:39:11	0.39014	5.7217	0.000			A	401678802.00	1	DE	18	AF
107905		2449	130	2018-04-28 03:40:33	NP	N	FORMAT TEMPL. 31X8-A2-HEXA #1	2018-04-28 03:39:11	0.39014	5.7217	0.000			A	401678802.00	1	80	08	00	05	F8	DF	07
107905		2449	130	2018-04-28 03:41:22	NP	N	FORMAT TEMPL. 31X8-A2-HEXA #1	2018-04-28 03:39:11	0.39014	5.7217	0.000			A	401678802.00	1	80	08	00	05	F8	96	04
107905		2449	95	2018-04-28 05:25:38	NP	N	FORMAT TEMPL. 31X8-A2-HEXA #1	2018-04-28 05:25:38	0.40713	5.73394	0.000			B	401678799.85	1	DE	18	AF
107905		2449	142	2018-04-28 05:25:38	SR	N	FORMAT TEMPL. 31X8-A2-HEXA #1	2018-04-28 05:26:56	0.38033	5.75367	0.000			A	401678799.22	1	DE	18	AF
107905		2449	95	2018-04-28 05:27:13	NP	N	FORMAT TEMPL. 31X8-A2-HEXA #1	2018-04-28 05:25:38	0.40713	5.73394	0.000			B	401678799.85	1	80	08	00	05	F8	AA	72
107905		2449	142	2018-04-28 05:27:13	SR	N	FORMAT TEMPL. 31X8-A2-HEXA #1	2018-04-28 05:26:56	0.38033	5.75367	0.000			A	401678799.22	1	80	08	00	05	F8	F0	12
107905		2449	142	2018-04-28 05:28:00	SR	N	FORMAT TEMPL. 31X8-A2-HEXA #1	2018-04-28 05:26:56	0.38033	5.75367	0.000			A	401678799.22	1	83	11	00	98	A3	61	67
107905		2449	0	2018-04-28 06:18:24	NK	N	FORMAT TEMPL. 31X8-A2-HEXA #1	2018-04-28 06:18:24	0.3799	5.75081	0.000			B	401678812.55	1	80	08	00	05	F8	60	F3
107905		2449	0	2018-04-28 07:57:33	NK	N	FORMAT TEMPL. 31X8-A2-HEXA #1	2018-04-28 07:57:32	0.38142	5.75265	0.000			B	401678812.17	1	80	10	00	05	F8	20	A3
107905		2449	390	2018-04-28 08:47:44	MA	N	FORMAT TEMPL. 31X8-A2-HEXA #1	2018-04-28 08:47:44	0.37358	5.74992	0.000			B	401678808.18	1	80	50	01	96	98	5D	85
107905		2449	390	2018-04-28 08:54:14	MA	N	FORMAT TEMPL. 31X8-A2-HEXA #1	2018-04-28 08:47:44	0.37358	5.74992	0.000			B	401678808.18	1	80	C0	06	16	A0	5A	FC
107905		2449	0	2018-04-28 09:53:55	MB	N	FORMAT TEMPL. 31X8-A2-HEXA #1	2018-04-28 09:53:55	0.37258	5.74976	0.000			B	401678810.32	1	DE	18	AF
107905		2449	44	2018-04-28 10:32:50	MA	N	FORMAT TEMPL. 31X8-A2-HEXA #1	2018-04-28 10:33:11	0.37656	5.75068	0.000			B	401678814.95	1	80	10	00	0C	F8	F9	45
107905		2449	44	2018-04-28 10:33:34	MA	N	FORMAT TEMPL. 31X8-A2-HEXA #1	2018-04-28 10:33:11	0.37656	5.75068	0.000			B	401678814.95	1	80	10	00	05	F8	28	51
107905		2449	47	2018-04-29 04:52:34	SR	N	FORMAT TEMPL. 31X8-A2-HEXA #1	2018-04-29 04:52:57	0.36776	5.75617	0.000			B	401678806.49	1	82	48	0B	51	D0	28	90
107905		2449	47	2018-04-29 04:53:21	SR	N	FORMAT TEMPL. 31X8-A2-HEXA #1	2018-04-29 04:52:57	0.36776	5.75617	0.000			B	401678806.49	1	80	10	00	05	F8	43	E9
107905		2449	56	2018-04-29 05:55:27	NK	N	FORMAT TEMPL. 31X8-A2-HEXA #1	2018-04-29 05:55:26	0.36573	5.75578	0.000			B	401678807.82	1	DE	88	B2
107905		2449	56	2018-04-29 05:56:23	NK	N	FORMAT TEMPL. 31X8-A2-HEXA #1	2018-04-29 05:55:26	0.36573	5.75578	0.000			B	401678807.82	1	13	7A	8D
107905		2449	0	2018-04-29 07:35:19	NK	N	FORMAT TEMPL. 31X8-A2-HEXA #1	2018-04-29 07:35:18	0.37325	5.75394	0.000			B	401678819.02	1	81	48	06	AC	B8	6D	69
107905		2449	41	2018-04-29 07:58:28	NN	N	FORMAT TEMPL. 31X8-A2-HEXA #1	2018-04-29 07:58:48	0.37145	5.74599	0.000			B	401678811.52	1	DE	88	B2
107905		2449	41	2018-04-29 07:59:09	NN	N	FORMAT TEMPL. 31X8-A2-HEXA #1	2018-04-29 07:58:48	0.37145	5.74599	0.000			B	401678811.52	1	80	10	00	09	F8	2C	96
107905		2449	47	2018-04-30 06:03:04	SR	N	FORMAT TEMPL. 31X8-A2-HEXA #1	2018-04-30 06:03:04	0.3778	5.75944	0.000			B	401678809.80	1	DE	B8	B2
107905		2449	47	2018-04-30 06:03:51	SR	N	FORMAT TEMPL. 31X8-A2-HEXA #1	2018-04-30 06:03:04	0.3778	5.75944	0.000			B	401678809.80	1	13	8A	8C
107905		2449	0	2018-04-30 07:10:44	NK	N	FORMAT TEMPL. 31X8-A2-HEXA #1	2018-04-30 07:10:43	0.38016	5.76203	0.000			B	401678805.69	1	81	E8	08	B9	C8	D9	D6
107905		2449	46	2018-04-30 08:12:49	MA	N	FORMAT TEMPL. 31X8-A2-HEXA #1	2018-04-30 08:13:12	0.37411	5.80745	0.000			B	401678824.63	1	DE	B8	92
107905		2449	46	2018-04-30 08:13:35	MA	N	FORMAT TEMPL. 31X8-A2-HEXA #1	2018-04-30 08:13:12	0.37411	5.80745	0.000			B	401678824.63	1	80	18	00	07	F8	90	03
107905		2449	45	2018-04-30 09:23:05	NN	N	FORMAT TEMPL. 31X8-A2-HEXA #1	2018-04-30 09:23:27	0.4137	5.73791	0.000			B	401678832.76	1	81	A0	0C	AC	C8	C4	A4
107905		2449	45	2018-04-30 09:23:50	NN	N	FORMAT TEMPL. 31X8-A2-HEXA #1	2018-04-30 09:23:27	0.4137	5.73791	0.000			B	401678832.76	1	80	18	00	07	F8	B6	32
107905		2449	41	2018-04-30 14:31:00	NP	N	FORMAT TEMPL. 31X8-A2-HEXA #1	2018-04-30 14:31:20	0.40353	5.73407	0.000			B	401678820.17	1	81	B0	0B	F6	D8	7A	5F
107905		2449	41	2018-04-30 14:31:41	NP	N	FORMAT TEMPL. 31X8-A2-HEXA #1	2018-04-30 14:31:20	0.40353	5.73407	0.000			B	401678820.17	1	C0	00	B2
107905		2449	0	2018-04-30 16:59:14	SR	N	FORMAT TEMPL. 31X8-A2-HEXA #1	2018-04-30 16:59:14	0.42717	5.74368	0.000			B	401678813.35	1	81	C8	0E	BE	D8	D5	8D
107905		2449	0	2018-04-30 18:52:45	NN	N	FORMAT TEMPL. 31X8-A2-HEXA #1	2018-04-30 18:52:44	0.42544	5.76365	0.000			B	401678818.64	1	81	C8	0F	37	E1	DE	AD
107905		2449	0	2018-05-01 04:56:28	NP	N	FORMAT TEMPL. 31X8-A2-HEXA #1	2018-05-01 04:56:27	0.48409	5.82164	0.000			B	401678806.81	1	81	18	09	C9	B8	81	52
107905		2449	0	2018-05-01 05:33:51	SR	N	FORMAT TEMPL. 31X8-A2-HEXA #1	2018-05-01 05:33:51	0.44145	5.79727	0.000			B	401678808.27	1	81	D0	0C	DF	A0	6F	42
107905		2449	467	2018-05-01 06:37:37	NK	N	FORMAT TEMPL. 31X8-A2-HEXA #1	2018-05-01 06:45:24	0.42264	5.76687	0.000			B	401678809.42	1	81	F8	0B	77	98	3E	1F
107905		2449	467	2018-05-01 06:45:24	NK	N	FORMAT TEMPL. 31X8-A2-HEXA #1	2018-05-01 06:45:24	0.42264	5.76687	0.000			B	401678809.42	1	81	88	06	B4	B0	88	ED
107905		2449	0	2018-05-01 07:30:00	NN	N	FORMAT TEMPL. 31X8-A2-HEXA #1	2018-05-01 07:30:00	0.42223	5.76408	0.000			B	401678809.11	1	C0	00	6C
107905		2449	0	2018-05-01 07:46:50	MA	N	FORMAT TEMPL. 31X8-A2-HEXA #1	2018-05-01 07:46:50	0.4432	5.79304	0.000			B	401678815.69	1	02	00	05	CE	94	C9	0F
107905		2449	0	2018-05-01 09:13:42	NN	N	FORMAT TEMPL. 31X8-A2-HEXA #1	2018-05-01 09:13:42	0.41516	5.77235	0.000			B	401678820.12	1	82	A0	05	FC	E1	BF	32
107905		2449	43	2018-05-01 18:35:39	NN	N	FORMAT TEMPL. 31X8-A2-HEXA #1	2018-05-01 18:36:00	0.37182	5.74334	0.000			B	401678815.09	1	C0	00	6C
107905		2449	43	2018-05-01 18:36:22	NN	N	FORMAT TEMPL. 31X8-A2-HEXA #1	2018-05-01 18:36:00	0.37182	5.74334	0.000			B	401678815.09	1	80	10	00	05	F8	F0	56
107905		2449	514	2018-05-01 19:18:42	NK	N	FORMAT TEMPL. 31X8-A2-HEXA #1	2018-05-01 19:19:02	0.38282	5.73643	0.000			A	401678813.98	1	C0	00	6C
107905		2449	514	2018-05-01 19:19:23	NK	N	FORMAT TEMPL. 31X8-A2-HEXA #1	2018-05-01 19:19:02	0.38282	5.73643	0.000			A	401678813.98	1	80	10	00	05	F8	5E	E2
107905		2449	514	2018-05-01 19:27:16	NK	N	FORMAT TEMPL. 31X8-A2-HEXA #1	2018-05-01 19:19:02	0.38282	5.73643	0.000			A	401678813.98	1	82	38	07	12	D0	63	86
107905		2449	0	2018-05-02 02:55:56	NP	N	FORMAT TEMPL. 31X8-A2-HEXA #1	2018-05-02 02:55:56	0.35367	5.72803	0.000			B	401678804.56	1	81	C8	04	5F	E1	36	6A
107905		2449	133	2018-05-02 05:02:20	SR	N	FORMAT TEMPL. 31X8-A2-HEXA #1	2018-05-02 05:03:25	0.33461	5.76396	0.000			0	401678798.63	1	C0	00	A6
107905		2449	133	2018-05-02 05:03:05	SR	N	FORMAT TEMPL. 31X8-A2-HEXA #1	2018-05-02 05:03:25	0.33461	5.76396	0.000			0	401678798.63	1	13	0A	8D
107905		2449	133	2018-05-02 05:03:46	SR	N	FORMAT TEMPL. 31X8-A2-HEXA #1	2018-05-02 05:03:25	0.33461	5.76396	0.000			0	401678798.63	1	80	10	00	05	F8	7F	EE
107905		2449	133	2018-05-02 05:04:33	SR	N	FORMAT TEMPL. 31X8-A2-HEXA #1	2018-05-02 05:03:25	0.33461	5.76396	0.000			0	401678798.63	1	80	18	00	07	F8	17	F4
107905		2449	44	2018-05-02 06:13:45	NK	N	FORMAT TEMPL. 31X8-A2-HEXA #1	2018-05-02 06:14:07	0.33759	5.74977	0.000			B	401678814.65	1	81	E8	0C	3C	98	C0	2E
107905		2449	44	2018-05-02 06:14:29	NK	N	FORMAT TEMPL. 31X8-A2-HEXA #1	2018-05-02 06:14:07	0.33759	5.74977	0.000			B	401678814.65	1	C0	00	A6
107905		2449	0	2018-05-02 06:37:59	SR	N	FORMAT TEMPL. 31X8-A2-HEXA #1	2018-05-02 06:37:59	0.3264	5.76538	0.000			B	401678792.41	1	C0	00	A6
107905		2449	41	2018-05-02 07:19:10	NN	N	FORMAT TEMPL. 31X8-A2-HEXA #1	2018-05-02 07:19:30	0.3419	5.75133	0.000			B	401678818.74	1	82	28	0D	A1	A8	23	7B
107905		2449	41	2018-05-02 07:19:51	NN	N	FORMAT TEMPL. 31X8-A2-HEXA #1	2018-05-02 07:19:30	0.3419	5.75133	0.000			B	401678818.74	1	80	18	00	07	F8	6C	28
107905		2449	156	2018-05-02 08:56:34	NN	N	FORMAT TEMPL. 31X8-A2-HEXA #1	2018-05-02 08:59:09	0.31259	5.74417	0.000			B	401678794.27	1	80	20	00	11	20	DC	5F
107905		2449	156	2018-05-02 08:59:10	NN	N	FORMAT TEMPL. 31X8-A2-HEXA #1	2018-05-02 08:59:09	0.31259	5.74417	0.000			B	401678794.27	1	80	D8	02	22	A8	9F	33
107905		2449	0	2018-05-02 17:27:07	SR	N	FORMAT TEMPL. 31X8-A2-HEXA #1	2018-05-02 17:27:07	0.29963	5.71767	0.000			B	401678820.81	1	80	18	00	07	F8	29	65
107905		2449	0	2018-05-02 17:27:07	NP	N	FORMAT TEMPL. 31X8-A2-HEXA #1	2018-05-02 17:27:07	0.26062	5.74008	0.000			B	401678815.91	1	80	18	00	07	F8	B7	9C
107905		2449	133	2018-05-02 18:26:51	NN	N	FORMAT TEMPL. 31X8-A2-HEXA #1	2018-05-02 18:27:57	0.36759	5.7355	0.000			B	401678816.41	1	82	60	0F	FC	E9	43	96
107905		2449	133	2018-05-02 18:29:04	NN	N	FORMAT TEMPL. 31X8-A2-HEXA #1	2018-05-02 18:27:57	0.36759	5.7355	0.000			B	401678816.41	1	80	10	00	05	F8	4A	2F
107905		2449	0	2018-05-02 19:15:50	SR	N	FORMAT TEMPL. 31X8-A2-HEXA #1	2018-05-02 19:15:50	0.31495	5.72056	0.000			B	401678812.73	1	82	60	0F	FC	E9	39	F1
107905		2449	0	2018-05-03 05:58:11	NK	N	FORMAT TEMPL. 31X8-A2-HEXA #1	2018-05-03 05:58:11	0.31137	5.72223	0.000			B	401678797.27	1	80	20	00	09	F8	C3	41
107905		2449	46	2018-05-03 07:13:02	NN	N	FORMAT TEMPL. 31X8-A2-HEXA #1	2018-05-03 07:13:24	0.34803	5.74821	0.000			B	401678805.31	1	82	30	0D	8C	A0	E7	E5
107905		2449	46	2018-05-03 07:13:48	NN	N	FORMAT TEMPL. 31X8-A2-HEXA #1	2018-05-03 07:13:24	0.34803	5.74821	0.000			B	401678805.31	1	80	20	00	14	88	AF	7A
107905		2449	133	2018-05-03 15:29:40	NP	N	FORMAT TEMPL. 31X8-A2-HEXA #1	2018-05-03 15:30:46	0.37841	5.74729	0.000			B	401678815.76	1	80	58	01	03	B7	70	38
107905		2449	133	2018-05-03 15:31:53	NP	N	FORMAT TEMPL. 31X8-A2-HEXA #1	2018-05-03 15:30:46	0.37841	5.74729	0.000			B	401678815.76	1	C0	00	B1
107905		2449	0	2018-05-03 20:46:43	MB	N	FORMAT TEMPL. 31X8-A2-HEXA #1	2018-05-03 20:46:42	0.37888	5.76225	0.000			B	401678811.68	1	82	60	0D	D9	E1	00	10
107905		2449	0	2018-05-03 22:29:23	MB	N	FORMAT TEMPL. 31X8-A2-HEXA #1	2018-05-03 22:29:22	0.38874	5.75613	0.000			B	401678811.60	1	C0	00	B1
107905		2449	0	2018-05-04 06:53:09	NN	N	FORMAT TEMPL. 31X8-A2-HEXA #1	2018-05-04 06:53:08	0.41966	5.76835	0.000			B	401678815.19	1	C0	00	95
107905		2449	0	2018-05-04 07:11:36	NK	N	FORMAT TEMPL. 31X8-A2-HEXA #1	2018-05-04 07:11:36	0.40469	5.75905	0.000			B	401678818.14	1	80	28	00	07	F8	0E	38
107905		2449	0	2018-05-04 08:34:33	NN	N	FORMAT TEMPL. 31X8-A2-HEXA #1	2018-05-04 08:34:32	0.40046	5.75816	0.000			B	401678820.79	1	82	D0	1B	5E	E9	24	C7
107905		2449	95	2018-05-04 09:30:09	MB	N	FORMAT TEMPL. 31X8-A2-HEXA #1	2018-05-04 09:30:56	0.39206	5.74599	0.000			B	401678816.49	1	82	D0	0A	B3	E1	F6	4A
107905		2449	95	2018-05-04 09:31:44	MB	N	FORMAT TEMPL. 31X8-A2-HEXA #1	2018-05-04 09:30:56	0.39206	5.74599	0.000			B	401678816.49	1	C0	00	95
107905		2449	0	2018-05-04 10:03:30	MA	N	FORMAT TEMPL. 31X8-A2-HEXA #1	2018-05-04 10:03:30	0.39021	5.74517	0.000			B	401678818.46	1	81	00	02	D0	A0	22	D9
107905		2449	0	2018-05-04 17:01:07	NP	N	FORMAT TEMPL. 31X8-A2-HEXA #1	2018-05-04 17:01:07	0.3801	5.73432	0.000			B	401678820.87	1	80	90	03	5E	A0	99	CB
107905		2449	0	2018-05-04 21:10:17	MA	N	FORMAT TEMPL. 31X8-A2-HEXA #1	2018-05-04 21:10:17	0.38342	5.75593	0.000			B	401678820.36	1	80	30	00	07	F8	DC	D4
107905		2449	0	2018-05-05 03:59:26	NP	N	FORMAT TEMPL. 31X8-A2-HEXA #1	2018-05-05 03:59:25	0.3697	5.75625	0.000			B	401678812.69	1	80	30	00	07	F8	8C	59
107905		2449	0	2018-05-05 05:03:07	SR	N	FORMAT TEMPL. 31X8-A2-HEXA #1	2018-05-05 05:03:06	0.37228	5.75718	0.000			B	401678812.75	1	81	F0	0D	91	E0	D7	F7
107905		2449	0	2018-05-05 05:03:07	NK	N	FORMAT TEMPL. 31X8-A2-HEXA #1	2018-05-05 05:03:06	0.37366	5.75824	0.000			B	401678811.82	1	81	F0	0D	91	E1	AE	A0
107905		2449	0	2018-05-05 06:46:15	NK	N	FORMAT TEMPL. 31X8-A2-HEXA #1	2018-05-05 06:46:14	0.37133	5.75784	0.000			B	401678811.66	1	81	A0	0C	1D	C0	63	71
107905		2449	0	2018-05-05 06:46:15	NN	N	FORMAT TEMPL. 31X8-A2-HEXA #1	2018-05-05 06:46:14	0.37341	5.76052	0.000			B	401678809.47	1	81	A0	0C	1D	C0	62	54
107905		2449	0	2018-05-05 06:46:15	SR	N	FORMAT TEMPL. 31X8-A2-HEXA #1	2018-05-05 06:46:14	0.36911	5.76001	0.000			B	401678812.93	1	81	A0	0C	1D	C0	30	53
107905		2449	0	2018-05-05 09:11:40	MB	N	FORMAT TEMPL. 31X8-A2-HEXA #1	2018-05-05 09:11:40	0.36521	5.7625	0.000			B	401678808.98	1	82	28	0D	20	A0	E4	BC
107905		2449	660	2018-05-05 09:40:37	MA	N	FORMAT TEMPL. 31X8-A2-HEXA #1	2018-05-05 09:40:37	0.38177	5.75212	0.000			A	401678809.51	1	82	20	07	4B	A0	33	2B
107905		2449	660	2018-05-05 09:50:51	MA	N	FORMAT TEMPL. 31X8-A2-HEXA #1	2018-05-05 09:40:37	0.38177	5.75212	0.000			A	401678809.51	1	DA	F0	B9
107905		2449	660	2018-05-05 09:51:37	MA	N	FORMAT TEMPL. 31X8-A2-HEXA #1	2018-05-05 09:40:37	0.38177	5.75212	0.000			A	401678809.51	1	80	38	00	05	F8	0E	65
107905		2449	91	2018-05-06 03:49:06	NP	N	FORMAT TEMPL. 31X8-A2-HEXA #1	2018-05-06 03:49:05	0.3478	5.75425	0.000			B	401678807.90	1	82	08	05	52	E1	2E	D8
107905		2449	91	2018-05-06 03:50:37	NP	N	FORMAT TEMPL. 31X8-A2-HEXA #1	2018-05-06 03:49:05	0.3478	5.75425	0.000			B	401678807.90	1	80	38	00	05	F8	64	57
107905		2449	0	2018-05-06 05:34:51	NP	N	FORMAT TEMPL. 31X8-A2-HEXA #1	2018-05-06 05:34:51	0.36308	5.75495	0.000			B	401678805.84	1	81	08	03	52	C0	2E	22
107905		2449	279	2018-05-06 06:09:55	SR	N	FORMAT TEMPL. 31X8-A2-HEXA #1	2018-05-06 06:09:54	0.36837	5.75423	0.000			B	401678807.47	1	80	88	00	C2	B0	2D	A9
107905		2449	279	2018-05-06 06:14:34	SR	N	FORMAT TEMPL. 31X8-A2-HEXA #1	2018-05-06 06:09:54	0.36837	5.75423	0.000			B	401678807.47	1	DE	D8	B8
107905		2449	532	2018-05-06 06:14:34	NK	N	FORMAT TEMPL. 31X8-A2-HEXA #1	2018-05-06 06:18:59	0.35804	5.75062	0.000			B	401678807.05	1	DE	D8	B8
107905		2449	532	2018-05-06 06:23:26	NK	N	FORMAT TEMPL. 31X8-A2-HEXA #1	2018-05-06 06:18:59	0.35804	5.75062	0.000			B	401678807.05	1	13	8A	8D
107905		2449	0	2018-05-06 07:56:01	NK	N	FORMAT TEMPL. 31X8-A2-HEXA #1	2018-05-06 07:56:00	0.36849	5.75329	0.000			B	401678808.54	1	82	00	03	7D	A0	5A	06
107905		2449	0	2018-05-06 08:15:43	NN	N	FORMAT TEMPL. 31X8-A2-HEXA #1	2018-05-06 08:15:42	0.36543	5.74806	0.000			B	401678810.86	1	DE	D8	B8
107905		2449	0	2018-05-06 09:25:03	MA	N	FORMAT TEMPL. 31X8-A2-HEXA #1	2018-05-06 09:25:03	0.36482	5.74704	0.000			B	401678810.97	1	DE	D8	B8
107905		2449	195	2018-05-07 05:42:36	SR	N	FORMAT TEMPL. 31X8-A2-HEXA #1	2018-05-07 05:43:17	0.37957	5.74175	0.000			A	401678809.66	1	81	E0	08	7B	98	FC	A8
107905		2449	195	2018-05-07 05:43:59	SR	N	FORMAT TEMPL. 31X8-A2-HEXA #1	2018-05-07 05:43:17	0.37957	5.74175	0.000			A	401678809.66	1	DE	D8	BE
107905		2449	195	2018-05-07 05:45:51	SR	N	FORMAT TEMPL. 31X8-A2-HEXA #1	2018-05-07 05:43:17	0.37957	5.74175	0.000			A	401678809.66	1	80	B8	01	B7	B8	3E	2F
107905		2449	0	2018-05-07 05:57:32	NK	N	FORMAT TEMPL. 31X8-A2-HEXA #1	2018-05-07 05:57:32	0.37973	5.74181	0.000			B	401678806.21	1	81	F0	0A	B8	A0	D0	15
107905		2449	0	2018-05-07 07:24:40	SR	N	FORMAT TEMPL. 31X8-A2-HEXA #1	2018-05-07 07:24:40	0.38048	5.73812	0.000			B	401678803.40	1	82	E0	0D	AF	E0	BB	E8
107905		2449	90	2018-05-07 09:02:58	MA	N	FORMAT TEMPL. 31X8-A2-HEXA #1	2018-05-07 09:02:58	0.37881	5.73241	0.000			B	401678801.70	1	82	F8	03	92	E1	45	A6
107905		2449	90	2018-05-07 09:04:28	MA	N	FORMAT TEMPL. 31X8-A2-HEXA #1	2018-05-07 09:02:58	0.37881	5.73241	0.000			B	401678801.70	1	80	48	00	0B	70	63	9A
107905		2449	91	2018-05-07 10:44:05	MA	N	FORMAT TEMPL. 31X8-A2-HEXA #1	2018-05-07 10:44:27	0.40143	5.71762	0.000			A	401678800.68	1	82	F8	08	1B	E9	EF	E5
107905		2449	91	2018-05-07 10:44:51	MA	N	FORMAT TEMPL. 31X8-A2-HEXA #1	2018-05-07 10:44:27	0.40143	5.71762	0.000			A	401678800.68	1	80	48	00	0B	68	C2	22
107905		2449	91	2018-05-07 10:45:36	MA	N	FORMAT TEMPL. 31X8-A2-HEXA #1	2018-05-07 10:44:27	0.40143	5.71762	0.000			A	401678800.68	1	DE	D8	BE
107905		2449	0	2018-05-07 20:54:48	NN	N	FORMAT TEMPL. 31X8-A2-HEXA #1	2018-05-07 20:54:47	0.45279	5.69547	0.000			B	401678811.15	1	C0	00	BE
107905		2449	44	2018-05-08 03:24:25	NP	N	FORMAT TEMPL. 31X8-A2-HEXA #1	2018-05-08 03:24:24	0.3914	5.75817	0.000			B	401678807.70	1	80	48	00	07	D8	27	7B
107905		2449	44	2018-05-08 03:25:09	NP	N	FORMAT TEMPL. 31X8-A2-HEXA #1	2018-05-08 03:24:24	0.3914	5.75817	0.000			B	401678807.70	1	C6	D8	A6
107905		2449	0	2018-05-08 05:10:21	SR	N	FORMAT TEMPL. 31X8-A2-HEXA #1	2018-05-08 05:10:21	0.39193	5.75358	0.000			B	401678804.07	1	C6	D8	A6
107905		2449	0	2018-05-08 05:10:21	NP	N	FORMAT TEMPL. 31X8-A2-HEXA #1	2018-05-08 05:10:21	0.38191	5.74821	0.000			B	401678809.94	1	C6	D8	A6
107905		2449	140	2018-05-08 07:03:54	NK	N	FORMAT TEMPL. 31X8-A2-HEXA #1	2018-05-08 07:05:11	0.34649	5.73756	0.000			A	401678793.70	1	82	E8	04	89	E1	82	8F
107905		2449	140	2018-05-08 07:05:27	NK	N	FORMAT TEMPL. 31X8-A2-HEXA #1	2018-05-08 07:05:11	0.34649	5.73756	0.000			A	401678793.70	1	80	40	00	05	F8	DD	13
107905		2449	140	2018-05-08 07:06:14	NK	N	FORMAT TEMPL. 31X8-A2-HEXA #1	2018-05-08 07:05:11	0.34649	5.73756	0.000			A	401678793.70	1	C6	D8	A6
107905		2449	0	2018-05-08 08:50:04	MA	N	FORMAT TEMPL. 31X8-A2-HEXA #1	2018-05-08 08:50:03	0.38429	5.74475	0.000			B	401678808.29	1	83	00	04	03	E1	4B	08
107905		2449	133	2018-05-08 10:26:06	MA	N	FORMAT TEMPL. 31X8-A2-HEXA #1	2018-05-08 10:27:19	0.39612	5.75041	0.000			A	401678811.59	1	83	08	09	6C	E9	BF	EA
107905		2449	133	2018-05-08 10:27:35	MA	N	FORMAT TEMPL. 31X8-A2-HEXA #1	2018-05-08 10:27:19	0.39612	5.75041	0.000			A	401678811.59	1	C6	D8	A6
107905		2449	133	2018-05-08 10:28:19	MA	N	FORMAT TEMPL. 31X8-A2-HEXA #1	2018-05-08 10:27:19	0.39612	5.75041	0.000			A	401678811.59	1	80	48	00	07	F8	3E	8E
107905		2449	95	2018-05-09 03:22:59	NP	N	FORMAT TEMPL. 31X8-A2-HEXA #1	2018-05-09 03:23:46	0.39693	5.75375	0.000			B	401678812.54	1	82	90	0E	15	E9	B0	68
107905		2449	95	2018-05-09 03:24:34	NP	N	FORMAT TEMPL. 31X8-A2-HEXA #1	2018-05-09 03:23:46	0.39693	5.75375	0.000			B	401678812.54	1	DE	80	C2
107905		2449	137	2018-05-09 04:58:16	NP	N	FORMAT TEMPL. 31X8-A2-HEXA #1	2018-05-09 04:59:25	0.38348	5.73688	0.000			1	401678801.62	1	82	80	08	4E	E9	FA	B6
107905		2449	137	2018-05-09 04:59:03	NP	N	FORMAT TEMPL. 31X8-A2-HEXA #1	2018-05-09 04:59:25	0.38348	5.73688	0.000			1	401678801.62	1	80	58	00	05	F8	2D	7C
107905		2449	137	2018-05-09 04:59:51	NP	N	FORMAT TEMPL. 31X8-A2-HEXA #1	2018-05-09 04:59:25	0.38348	5.73688	0.000			1	401678801.62	1	DE	80	C2
107905		2449	137	2018-05-09 05:00:33	NP	N	FORMAT TEMPL. 31X8-A2-HEXA #1	2018-05-09 04:59:25	0.38348	5.73688	0.000			1	401678801.62	1	80	58	00	05	F8	3E	3A
107905		2449	0	2018-05-09 06:18:04	SR	N	FORMAT TEMPL. 31X8-A2-HEXA #1	2018-05-09 06:18:03	0.37857	5.73623	0.000			B	401678809.02	1	82	C0	07	CD	A0	36	A0
107905		2449	47	2018-05-09 09:28:46	MB	N	FORMAT TEMPL. 31X8-A2-HEXA #1	2018-05-09 09:29:09	0.37051	5.73434	0.000			B	401678807.84	1	80	58	00	09	C0	69	85
107905		2449	47	2018-05-09 09:29:33	MB	N	FORMAT TEMPL. 31X8-A2-HEXA #1	2018-05-09 09:29:09	0.37051	5.73434	0.000			B	401678807.84	1	80	58	00	05	F8	FD	FE
107905		2449	48	2018-05-10 04:49:14	NP	N	FORMAT TEMPL. 31X8-A2-HEXA #1	2018-05-10 04:49:13	0.38571	5.7505	0.000			B	401678807.68	1	80	50	00	07	F8	3C	B8
107905		2449	48	2018-05-10 04:50:02	NP	N	FORMAT TEMPL. 31X8-A2-HEXA #1	2018-05-10 04:49:13	0.38571	5.7505	0.000			B	401678807.68	1	80	50	00	07	F8	48	28
107905		2449	0	2018-05-10 09:10:32	NN	N	FORMAT TEMPL. 31X8-A2-HEXA #1	2018-05-10 09:10:32	0.3724	5.75131	0.000			B	401678809.56	1	80	5F	F0	07	F8	0B	94
107905		2449	86	2018-05-11 05:15:13	SR	N	FORMAT TEMPL. 31X8-A2-HEXA #1	2018-05-11 05:15:13	0.3261	5.75214	0.000			A	401678811.87	1	CE	58	C0
107905		2449	86	2018-05-11 05:15:57	SR	N	FORMAT TEMPL. 31X8-A2-HEXA #1	2018-05-11 05:15:13	0.3261	5.75214	0.000			A	401678811.87	1	80	58	00	05	F8	C0	9E
107905		2449	86	2018-05-11 05:16:39	SR	N	FORMAT TEMPL. 31X8-A2-HEXA #1	2018-05-11 05:15:13	0.3261	5.75214	0.000			A	401678811.87	1	80	58	00	05	F8	DC	CF
107905		2449	0	2018-05-11 07:19:05	NN	N	FORMAT TEMPL. 31X8-A2-HEXA #1	2018-05-11 07:19:04	0.36889	5.74051	0.000			B	401678802.51	1	CE	58	C0
107905		2449	92	2018-05-12 08:40:53	NN	N	FORMAT TEMPL. 31X8-A2-HEXA #1	2018-05-12 08:41:38	0.45159	5.71049	0.000			A	401678816.53	1	90	78	00	13	20	54	D8
107905		2449	92	2018-05-12 08:41:36	NN	N	FORMAT TEMPL. 31X8-A2-HEXA #1	2018-05-12 08:41:38	0.45159	5.71049	0.000			A	401678816.53	1	80	78	00	1A	F8	01	49
107905		2449	92	2018-05-12 08:42:25	NN	N	FORMAT TEMPL. 31X8-A2-HEXA #1	2018-05-12 08:41:38	0.45159	5.71049	0.000			A	401678816.53	1	80	78	00	07	30	4D	52
107905		2449	0	2018-05-12 10:03:13	MB	N	FORMAT TEMPL. 31X8-A2-HEXA #1	2018-05-12 10:03:13	0.4039	5.73215	0.000			B	401678800.13	1	80	78	00	07	28	CD	38
107905		2449	0	2018-05-12 10:38:50	MA	N	FORMAT TEMPL. 31X8-A2-HEXA #1	2018-05-12 10:38:50	0.39104	5.73605	0.000			B	401678807.40	1	80	80	00	11	E8	E2	F6
107905		2449	88	2018-05-13 04:09:14	NP	N	FORMAT TEMPL. 31X8-A2-HEXA #1	2018-05-13 04:09:14	0.23392	5.83922	0.000			A	401678794.95	1	80	68	00	05	00	CC	5F
107905		2449	88	2018-05-13 04:09:57	NP	N	FORMAT TEMPL. 31X8-A2-HEXA #1	2018-05-13 04:09:14	0.23392	5.83922	0.000			A	401678794.95	1	80	68	00	05	00	27	8B
107905		2449	88	2018-05-13 04:10:42	NP	N	FORMAT TEMPL. 31X8-A2-HEXA #1	2018-05-13 04:09:14	0.23392	5.83922	0.000			A	401678794.95	1	80	68	00	05	00	13	15
107905		2449	43	2018-05-13 06:56:40	NN	N	FORMAT TEMPL. 31X8-A2-HEXA #1	2018-05-13 06:57:23	0.39544	5.72839	0.000			B	401678804.28	1	80	60	00	07	F8	69	37
107905		2449	43	2018-05-13 06:57:23	NN	N	FORMAT TEMPL. 31X8-A2-HEXA #1	2018-05-13 06:57:23	0.39544	5.72839	0.000			B	401678804.28	1	CF	50	D4
107905		2449	0	2018-05-13 09:46:18	MB	N	FORMAT TEMPL. 31X8-A2-HEXA #1	2018-05-13 09:46:18	0.39629	5.71915	0.000			B	401678801.63	1	CF	50	D4
107905		2449	45	2018-05-13 10:17:14	MA	N	FORMAT TEMPL. 31X8-A2-HEXA #1	2018-05-13 10:17:36	0.38988	5.72963	0.000			B	401678804.42	1	CF	50	D4
107905		2449	45	2018-05-13 10:17:59	MA	N	FORMAT TEMPL. 31X8-A2-HEXA #1	2018-05-13 10:17:36	0.38988	5.72963	0.000			B	401678804.42	1	13	8A	8C
107905		2449	0	2018-05-14 06:22:00	NK	N	FORMAT TEMPL. 31X8-A2-HEXA #1	2018-05-14 06:21:59	0.37053	5.74679	0.000			B	401678802.23	1	80	60	00	07	F8	48	15
107905		2449	0	2018-05-14 07:09:15	SR	N	FORMAT TEMPL. 31X8-A2-HEXA #1	2018-05-14 07:09:14	0.37963	5.7431	0.000			B	401678803.94	1	80	68	00	05	00	6D	6F
107905		2449	47	2018-05-14 08:18:03	MA	N	FORMAT TEMPL. 31X8-A2-HEXA #1	2018-05-14 08:18:26	0.38149	5.73996	0.000			B	401678805.80	1	C8	10	CA
107905		2449	47	2018-05-14 08:18:50	MA	N	FORMAT TEMPL. 31X8-A2-HEXA #1	2018-05-14 08:18:26	0.38149	5.73996	0.000			B	401678805.80	1	80	68	00	05	00	66	6E
107905		2449	47	2018-05-14 08:18:03	NN	N	FORMAT TEMPL. 31X8-A2-HEXA #1	2018-05-14 08:18:26	0.3935	5.74018	0.000			B	401678805.85	1	C8	10	CA
107905		2449	47	2018-05-14 08:18:50	NN	N	FORMAT TEMPL. 31X8-A2-HEXA #1	2018-05-14 08:18:26	0.3935	5.74018	0.000			B	401678805.85	1	80	68	00	05	00	35	C6
107905		2449	0	2018-05-14 10:04:31	MA	N	FORMAT TEMPL. 31X8-A2-HEXA #1	2018-05-14 10:04:30	0.39754	5.75142	0.000			B	401678808.47	1	C8	10	CA
107905		2449	46	2018-05-15 05:31:02	NP	N	FORMAT TEMPL. 31X8-A2-HEXA #1	2018-05-15 05:31:25	0.37178	5.76931	0.000			B	401678821.64	1	C0	00	00
107905		2449	46	2018-05-15 05:31:48	NP	N	FORMAT TEMPL. 31X8-A2-HEXA #1	2018-05-15 05:31:25	0.37178	5.76931	0.000			B	401678821.64	1	80	58	00	05	F8	42	B8
107905		2449	0	2018-05-15 05:53:26	NK	N	FORMAT TEMPL. 31X8-A2-HEXA #1	2018-05-15 05:53:26	0.37114	5.75701	0.000			B	401678817.20	1	80	58	C0	05	F8	16	08
107905		2449	46	2018-05-15 08:09:45	NN	N	FORMAT TEMPL. 31X8-A2-HEXA #1	2018-05-15 08:10:08	0.37803	5.7369	0.000			B	401678810.52	1	C0	00	00
107905		2449	46	2018-05-15 08:10:31	NN	N	FORMAT TEMPL. 31X8-A2-HEXA #1	2018-05-15 08:10:08	0.37803	5.7369	0.000			B	401678810.52	1	80	5F	F0	07	F8	F0	CA
107905		2449	134	2018-05-15 14:59:47	NP	N	FORMAT TEMPL. 31X8-A2-HEXA #1	2018-05-15 15:01:37	0.32664	5.7129	0.000			A	401678809.66	1	82	F4	B8	99	01	4B	7F
107905		2449	134	2018-05-15 15:01:15	NP	N	FORMAT TEMPL. 31X8-A2-HEXA #1	2018-05-15 15:01:37	0.32664	5.7129	0.000			A	401678809.66	1	82	F4	D0	0A	00	F9	D7
107905		2449	134	2018-05-15 15:02:01	NP	N	FORMAT TEMPL. 31X8-A2-HEXA #1	2018-05-15 15:01:37	0.32664	5.7129	0.000			A	401678809.66	1	82	F4	D0	0A	00	AF	16
107905		2449	0	2018-05-15 16:32:36	NP	N	FORMAT TEMPL. 31X8-A2-HEXA #1	2018-05-15 16:32:35	0.32822	5.71124	0.000			B	401678813.67	1	82	F7	F0	0B	00	33	2C
107905		2449	0	2018-05-15 17:32:21	SR	N	FORMAT TEMPL. 31X8-A2-HEXA #1	2018-05-15 17:32:20	0.32843	5.71157	0.000			B	401678808.38	1	C0	00	00
107905		2449	90	2018-05-16 05:16:11	NP	N	FORMAT TEMPL. 31X8-A2-HEXA #1	2018-05-16 05:16:55	0.34018	5.72879	0.000			B	401678803.28	1	80	E0	01	91	C0	9D	13
107905		2449	90	2018-05-16 05:17:41	NP	N	FORMAT TEMPL. 31X8-A2-HEXA #1	2018-05-16 05:16:55	0.34018	5.72879	0.000			B	401678803.28	1	C5	40	BF
107905		2449	0	2018-05-16 06:04:31	SR	N	FORMAT TEMPL. 31X8-A2-HEXA #1	2018-05-16 06:04:30	0.37358	5.74644	0.000			B	401678827.11	1	80	58	00	05	F8	FE	3F
107905		2449	145	2018-05-16 07:03:34	NK	N	FORMAT TEMPL. 31X8-A2-HEXA #1	2018-05-16 07:04:46	0.38702	5.74711	0.000			B	401678816.88	1	82	88	0F	FC	E9	B5	52
107905		2449	145	2018-05-16 07:05:59	NK	N	FORMAT TEMPL. 31X8-A2-HEXA #1	2018-05-16 07:04:46	0.38702	5.74711	0.000			B	401678816.88	1	C5	40	BF
107905		2449	808	2018-05-16 07:52:14	NN	N	FORMAT TEMPL. 31X8-A2-HEXA #1	2018-05-16 07:52:14	0.41822	5.74814	0.000			B	401678821.70	1	C5	40	BF
107905		2449	808	2018-05-16 08:05:42	NN	N	FORMAT TEMPL. 31X8-A2-HEXA #1	2018-05-16 07:52:14	0.41822	5.74814	0.000			B	401678821.70	1	82	78	0B	70	A0	AF	B0
107905		2449	123	2018-05-16 09:20:55	MA	N	FORMAT TEMPL. 31X8-A2-HEXA #1	2018-05-16 09:21:56	0.44346	5.72822	0.000			B	401678825.16	1	82	48	00	E4	A9	C7	A6
107905		2449	123	2018-05-16 09:22:58	MA	N	FORMAT TEMPL. 31X8-A2-HEXA #1	2018-05-16 09:21:56	0.44346	5.72822	0.000			B	401678825.16	1	C5	40	BF
107905		2449	91	2018-05-17 03:22:50	NP	N	FORMAT TEMPL. 31X8-A2-HEXA #1	2018-05-17 03:23:36	0.62003	5.77967	0.000			A	401678785.72	1	82	00	80	C4	F0	EE	0D
107905		2449	91	2018-05-17 03:23:36	NP	N	FORMAT TEMPL. 31X8-A2-HEXA #1	2018-05-17 03:23:36	0.62003	5.77967	0.000			A	401678785.72	1	DD	40	C4
107905		2449	91	2018-05-17 03:24:21	NP	N	FORMAT TEMPL. 31X8-A2-HEXA #1	2018-05-17 03:23:36	0.62003	5.77967	0.000			A	401678785.72	1	80	48	00	07	F8	72	46
107905		2449	92	2018-05-17 05:35:59	SR	N	FORMAT TEMPL. 31X8-A2-HEXA #1	2018-05-17 05:36:45	0.36678	5.75265	0.000			A	401678821.52	1	80	48	00	07	F8	3A	7E
107905		2449	92	2018-05-17 05:36:45	SR	N	FORMAT TEMPL. 31X8-A2-HEXA #1	2018-05-17 05:36:45	0.36678	5.75265	0.000			A	401678821.52	1	80	48	00	07	F8	31	E6
107905		2449	92	2018-05-17 05:37:31	SR	N	FORMAT TEMPL. 31X8-A2-HEXA #1	2018-05-17 05:36:45	0.36678	5.75265	0.000			A	401678821.52	1	80	48	00	07	F8	83	F4
107905		2449	0	2018-05-17 07:09:53	SR	N	FORMAT TEMPL. 31X8-A2-HEXA #1	2018-05-17 07:09:53	0.33769	5.74529	0.000			B	401678810.85	1	80	50	00	07	F8	09	FC
107905		2449	0	2018-05-18 03:09:23	NP	N	FORMAT TEMPL. 31X8-A2-HEXA #1	2018-05-18 03:09:22	0.36997	5.72112	0.000			B	401678830.29	1	80	40	00	05	F8	E5	0A
107905		2449	92	2018-05-18 04:54:08	NP	N	FORMAT TEMPL. 31X8-A2-HEXA #1	2018-05-18 04:54:07	0.38064	5.75102	0.000			A	401678830.22	1	80	48	00	07	F8	9E	2D
107905		2449	92	2018-05-18 04:54:55	NP	N	FORMAT TEMPL. 31X8-A2-HEXA #1	2018-05-18 04:54:07	0.38064	5.75102	0.000			A	401678830.22	1	C1	28	A4
107905		2449	92	2018-05-18 04:55:40	NP	N	FORMAT TEMPL. 31X8-A2-HEXA #1	2018-05-18 04:54:07	0.38064	5.75102	0.000			A	401678830.22	1	80	48	00	07	F8	85	27
107905		2449	0	2018-05-18 06:12:48	NK	N	FORMAT TEMPL. 31X8-A2-HEXA #1	2018-05-18 06:12:47	0.4049	5.76597	0.000			B	401678830.96	1	C1	28	A4
107905		2449	46	2018-05-18 06:44:10	SR	N	FORMAT TEMPL. 31X8-A2-HEXA #1	2018-05-18 06:44:32	0.40498	5.73642	0.000			B	401678824.88	1	C1	28	A4
107905		2449	46	2018-05-18 06:44:56	SR	N	FORMAT TEMPL. 31X8-A2-HEXA #1	2018-05-18 06:44:32	0.40498	5.73642	0.000			B	401678824.88	1	80	50	00	07	F8	74	2C
107905		2449	0	2018-05-18 07:42:05	NN	N	FORMAT TEMPL. 31X8-A2-HEXA #1	2018-05-18 07:42:04	0.41836	5.74125	0.000			B	401678831.20	1	80	48	00	07	F8	AC	AE
107905		2449	0	2018-05-19 05:54:10	NK	N	FORMAT TEMPL. 31X8-A2-HEXA #1	2018-05-19 05:54:09	0.41589	5.74351	0.000			B	401678829.72	1	81	A8	0B	F3	B8	E7	ED
107905		2449	0	2018-05-19 07:22:30	NN	N	FORMAT TEMPL. 31X8-A2-HEXA #1	2018-05-19 07:22:29	0.40206	5.76614	0.000			B	401678822.77	1	81	E0	09	8F	C8	41	68
107905		2449	0	2018-05-19 07:32:24	NK	N	FORMAT TEMPL. 31X8-A2-HEXA #1	2018-05-19 07:32:24	0.41712	5.76255	0.000			B	401678825.33	1	C4	18	7C
107905		2449	0	2018-05-19 09:12:23	MB	N	FORMAT TEMPL. 31X8-A2-HEXA #1	2018-05-19 09:12:23	0.42569	5.76394	0.000			B	401678818.17	1	81	B0	09	5B	C0	0B	D7
107905		2449	0	2018-05-19 09:51:24	MA	N	FORMAT TEMPL. 31X8-A2-HEXA #1	2018-05-19 09:51:23	0.39539	5.76369	0.000			B	401678824.61	1	C4	18	7C
107905		2449	452	2018-05-20 05:35:16	SR	N	FORMAT TEMPL. 31X8-A2-HEXA #1	2018-05-20 05:35:16	0.39342	5.87949	0.000			B	401678804.14	1	81	D0	00	13	D1	1F	BF
107905		2449	452	2018-05-20 05:42:48	SR	N	FORMAT TEMPL. 31X8-A2-HEXA #1	2018-05-20 05:35:16	0.39342	5.87949	0.000			B	401678804.14	1	13	2A	87
107905		2449	465	2018-05-20 07:10:24	NN	N	FORMAT TEMPL. 31X8-A2-HEXA #1	2018-05-20 07:15:05	0.369	5.75982	0.000			A	401678818.34	1	80	70	04	A1	C8	D6	BC
107905		2449	465	2018-05-20 07:16:44	NN	N	FORMAT TEMPL. 31X8-A2-HEXA #1	2018-05-20 07:15:05	0.369	5.75982	0.000			A	401678818.34	1	C6	98	7A
107905		2449	465	2018-05-20 07:18:09	NN	N	FORMAT TEMPL. 31X8-A2-HEXA #1	2018-05-20 07:15:05	0.369	5.75982	0.000			A	401678818.34	1	80	58	01	4C	B0	97	11
107905		2449	0	2018-05-20 07:18:09	SR	N	FORMAT TEMPL. 31X8-A2-HEXA #1	2018-05-20 07:18:08	0.37991	5.77896	0.000			B	401678812.00	1	80	58	01	4C	B0	08	3D
107905		2449	0	2018-05-20 07:56:45	MA	N	FORMAT TEMPL. 31X8-A2-HEXA #1	2018-05-20 07:56:44	0.37723	5.76074	0.000			B	401678819.14	1	C6	98	7A
107905		2449	0	2018-05-20 08:53:53	MB	N	FORMAT TEMPL. 31X8-A2-HEXA #1	2018-05-20 08:53:53	0.37277	5.75344	0.000			B	401678814.20	1	C6	98	7A
107905		2449	48	2018-05-20 08:53:53	NN	N	FORMAT TEMPL. 31X8-A2-HEXA #1	2018-05-20 08:54:16	0.38953	5.76775	0.000			B	401678821.06	1	C6	98	7A
107905		2449	48	2018-05-20 08:54:41	NN	N	FORMAT TEMPL. 31X8-A2-HEXA #1	2018-05-20 08:54:16	0.38953	5.76775	0.000			B	401678821.06	1	80	20	00	05	F8	E5	1E
107905		2449	83	2018-05-21 08:42:17	NN	N	FORMAT TEMPL. 31X8-A2-HEXA #1	2018-05-21 08:42:17	0.37888	5.75635	0.000			B	401678820.73	1	DE	C8	A4
107905		2449	83	2018-05-21 08:43:40	NN	N	FORMAT TEMPL. 31X8-A2-HEXA #1	2018-05-21 08:42:17	0.37888	5.75635	0.000			B	401678820.73	1	80	18	00	07	F8	CE	82
107905		2449	0	2018-05-21 09:15:38	MA	N	FORMAT TEMPL. 31X8-A2-HEXA #1	2018-05-21 09:15:38	0.3702	5.7473	0.000			B	401678816.92	1	82	A8	02	4F	E1	C2	50
107905		2449	0	2018-05-21 10:19:50	MB	N	FORMAT TEMPL. 31X8-A2-HEXA #1	2018-05-21 10:19:50	0.37887	5.74553	0.000			B	401678818.18	1	80	18	00	07	F8	27	2B
107905		2449	90	2018-05-22 04:12:08	NP	N	FORMAT TEMPL. 31X8-A2-HEXA #1	2018-05-22 04:12:53	0.57446	5.75013	0.000			A	401678808.12	1	DE	C8	B0
107905		2449	90	2018-05-22 04:12:53	NP	N	FORMAT TEMPL. 31X8-A2-HEXA #1	2018-05-22 04:12:53	0.57446	5.75013	0.000			A	401678808.12	1	80	18	00	07	F8	47	8E
107905		2449	90	2018-05-22 04:13:38	NP	N	FORMAT TEMPL. 31X8-A2-HEXA #1	2018-05-22 04:12:53	0.57446	5.75013	0.000			A	401678808.12	1	80	18	00	07	F8	FF	79
107905		2449	0	2018-05-22 06:23:25	NK	N	FORMAT TEMPL. 31X8-A2-HEXA #1	2018-05-22 06:23:25	0.50364	5.75435	0.000			B	401678828.18	1	DE	C8	B0
107905		2449	327	2018-05-22 06:47:35	NN	N	FORMAT TEMPL. 31X8-A2-HEXA #1	2018-05-22 06:49:37	0.35471	5.74448	0.000			A	401678810.76	1	81	E0	0B	4B	D8	C8	1C
107905		2449	327	2018-05-22 06:48:16	NN	N	FORMAT TEMPL. 31X8-A2-HEXA #1	2018-05-22 06:49:37	0.35471	5.74448	0.000			A	401678810.76	1	DE	C8	B0
107905		2449	327	2018-05-22 06:53:02	NN	N	FORMAT TEMPL. 31X8-A2-HEXA #1	2018-05-22 06:49:37	0.35471	5.74448	0.000			A	401678810.76	1	12	FA	8D
107905		2449	62	2018-05-22 08:51:03	MA	N	FORMAT TEMPL. 31X8-A2-HEXA #1	2018-05-22 08:51:02	0.52857	5.756	0.000			B	401678793.79	1	82	30	0F	41	B0	A0	12
107905		2449	62	2018-05-22 08:52:05	MA	N	FORMAT TEMPL. 31X8-A2-HEXA #1	2018-05-22 08:51:02	0.52857	5.756	0.000			B	401678793.79	1	80	70	00	F0	B0	21	2C
107905		2449	94	2018-05-23 04:02:34	NP	N	FORMAT TEMPL. 31X8-A2-HEXA #1	2018-05-23 04:03:21	0.45133	5.74396	0.000			B	401678823.55	1	81	A8	0F	FE	E1	D2	61
107905		2449	94	2018-05-23 04:04:08	NP	N	FORMAT TEMPL. 31X8-A2-HEXA #1	2018-05-23 04:03:21	0.45133	5.74396	0.000			B	401678823.55	1	DE	C0	B4
107905		2449	0	2018-05-23 05:46:50	SR	N	FORMAT TEMPL. 31X8-A2-HEXA #1	2018-05-23 05:46:49	0.40457	5.76726	0.000			B	401678828.24	1	DE	C0	B4
107905		2449	0	2018-05-23 05:46:50	NK	N	FORMAT TEMPL. 31X8-A2-HEXA #1	2018-05-23 05:46:49	0.3983	5.76883	0.000			B	401678821.67	1	DE	C0	B4
107905		2449	301	2018-05-23 06:35:44	NN	N	FORMAT TEMPL. 31X8-A2-HEXA #1	2018-05-23 06:40:44	0.39952	5.77298	0.000			B	401678822.19	1	81	70	07	7E	D0	7C	16
107905		2449	301	2018-05-23 06:40:45	NN	N	FORMAT TEMPL. 31X8-A2-HEXA #1	2018-05-23 06:40:44	0.39952	5.77298	0.000			B	401678822.19	1	81	58	04	B2	C8	99	01
107905		2449	0	2018-05-23 07:25:42	SR	N	FORMAT TEMPL. 31X8-A2-HEXA #1	2018-05-23 07:25:42	0.38977	5.7713	0.000			B	401678813.34	1	81	A8	07	E2	D0	B3	08
107905		2449	0	2018-05-23 07:36:05	NK	N	FORMAT TEMPL. 31X8-A2-HEXA #1	2018-05-23 07:36:05	0.3933	5.76723	0.000			B	401678820.37	1	81	A8	09	1F	D8	00	EC
107905		2449	289	2018-05-23 08:12:10	NN	N	FORMAT TEMPL. 31X8-A2-HEXA #1	2018-05-23 08:12:10	0.38099	5.77135	0.000			B	401678816.15	1	81	C0	04	5D	C0	BE	85
107905		2449	289	2018-05-23 08:16:59	NN	N	FORMAT TEMPL. 31X8-A2-HEXA #1	2018-05-23 08:12:10	0.38099	5.77135	0.000			B	401678816.15	1	DE	C0	B4
107905		2449	0	2018-05-23 08:33:08	MA	N	FORMAT TEMPL. 31X8-A2-HEXA #1	2018-05-23 08:33:07	0.38922	5.76802	0.000			B	401678822.08	1	81	C0	0E	F1	D8	41	98
107905		2449	0	2018-05-23 09:33:05	MB	N	FORMAT TEMPL. 31X8-A2-HEXA #1	2018-05-23 09:33:04	0.37351	5.77378	0.000			B	401678821.88	1	DE	C0	B4
107905		2449	235	2018-05-23 10:11:35	MA	N	FORMAT TEMPL. 31X8-A2-HEXA #1	2018-05-23 10:11:34	0.39921	5.76474	0.000			B	401678817.70	1	DE	C0	B4
107905		2449	235	2018-05-23 10:15:30	MA	N	FORMAT TEMPL. 31X8-A2-HEXA #1	2018-05-23 10:11:34	0.39921	5.76474	0.000			B	401678817.70	1	81	80	03	A7	A8	DE	70
107905		2449	44	2018-05-24 05:15:07	SR	N	FORMAT TEMPL. 31X8-A2-HEXA #1	2018-05-24 05:15:29	0.38253	5.76771	0.000			B	401678817.39	1	81	78	0A	78	88	14	E3
107905		2449	44	2018-05-24 05:15:51	SR	N	FORMAT TEMPL. 31X8-A2-HEXA #1	2018-05-24 05:15:29	0.38253	5.76771	0.000			B	401678817.39	1	DE	D8	95
107905		2449	278	2018-05-24 07:05:22	NK	N	FORMAT TEMPL. 31X8-A2-HEXA #1	2018-05-24 07:10:00	0.38516	5.77078	0.000			B	401678818.09	1	81	98	06	BA	D0	4C	12
107905		2449	278	2018-05-24 07:10:00	NK	N	FORMAT TEMPL. 31X8-A2-HEXA #1	2018-05-24 07:10:00	0.38516	5.77078	0.000			B	401678818.09	1	81	A8	0B	12	C0	F6	BF
107905		2449	44	2018-05-24 08:05:24	NN	N	FORMAT TEMPL. 31X8-A2-HEXA #1	2018-05-24 08:05:45	0.3994	5.74989	0.000			B	401678807.88	1	81	F8	07	C6	C8	B3	A6
107905		2449	44	2018-05-24 08:06:08	NN	N	FORMAT TEMPL. 31X8-A2-HEXA #1	2018-05-24 08:05:45	0.3994	5.74989	0.000			B	401678807.88	1	DE	D8	95
107905		2449	0	2018-05-24 09:57:07	MA	N	FORMAT TEMPL. 31X8-A2-HEXA #1	2018-05-24 09:57:07	0.41001	5.73979	0.000			B	401678810.96	1	DE	D8	95
107905		2449	92	2018-05-25 06:38:51	NK	N	FORMAT TEMPL. 31X8-A2-HEXA #1	2018-05-25 06:39:37	0.40414	5.73249	0.000			B	401678811.27	1	82	80	0B	9F	C0	46	77
107905		2449	92	2018-05-25 06:40:23	NK	N	FORMAT TEMPL. 31X8-A2-HEXA #1	2018-05-25 06:39:37	0.40414	5.73249	0.000			B	401678811.27	1	DE	38	AD
107905		2449	382	2018-05-26 05:00:30	NP	N	FORMAT TEMPL. 31X8-A2-HEXA #1	2018-05-26 05:00:29	0.36688	5.75795	0.000			B	401678807.63	1	81	80	09	B3	60	2D	09
107905		2449	382	2018-05-26 05:06:52	NP	N	FORMAT TEMPL. 31X8-A2-HEXA #1	2018-05-26 05:00:29	0.36688	5.75795	0.000			B	401678807.63	1	DE	00	B2
107905		2449	350	2018-05-26 06:14:13	NK	N	FORMAT TEMPL. 31X8-A2-HEXA #1	2018-05-26 06:20:03	0.36013	5.73633	0.000			B	401678800.89	1	81	28	05	DD	A8	4D	4D
107905		2449	350	2018-05-26 06:20:03	NK	N	FORMAT TEMPL. 31X8-A2-HEXA #1	2018-05-26 06:20:03	0.36013	5.73633	0.000			B	401678800.89	1	DE	00	B2
107905		2449	647	2018-05-26 07:37:45	NN	N	FORMAT TEMPL. 31X8-A2-HEXA #1	2018-05-26 07:38:27	0.37845	5.75802	0.000			1	401678810.76	1	5E	00	B2
107905		2449	647	2018-05-26 07:39:10	NN	N	FORMAT TEMPL. 31X8-A2-HEXA #1	2018-05-26 07:38:27	0.37845	5.75802	0.000			1	401678810.76	1	80	40	00	D1	88	85	6A
107905		2449	647	2018-05-26 07:41:39	NN	N	FORMAT TEMPL. 31X8-A2-HEXA #1	2018-05-26 07:38:27	0.37845	5.75802	0.000			1	401678810.76	1	80	98	03	28	80	FD	9E
107905		2449	647	2018-05-26 07:48:32	NN	N	FORMAT TEMPL. 31X8-A2-HEXA #1	2018-05-26 07:38:27	0.37845	5.75802	0.000			1	401678810.76	1	81	D8	06	65	70	6D	11
107905		2449	254	2018-05-26 07:53:02	NK	N	FORMAT TEMPL. 31X8-A2-HEXA #1	2018-05-26 07:53:01	0.3874	5.75265	0.000			A	401678811.70	1	80	58	01	2C	90	EA	AA
107905		2449	254	2018-05-26 07:56:29	NK	N	FORMAT TEMPL. 31X8-A2-HEXA #1	2018-05-26 07:53:01	0.3874	5.75265	0.000			A	401678811.70	1	80	98	04	68	A0	B5	2E
107905		2449	254	2018-05-26 07:57:16	NK	N	FORMAT TEMPL. 31X8-A2-HEXA #1	2018-05-26 07:53:01	0.3874	5.75265	0.000			A	401678811.70	1	80	60	00	AE	A0	47	B6
107905		2449	52	2018-05-26 10:05:40	MB	N	FORMAT TEMPL. 31X8-A2-HEXA #1	2018-05-26 10:05:40	0.40071	5.7562	0.000			B	401678806.21	1	82	A0	0E	D9	D0	04	20
107905		2449	52	2018-05-26 10:06:32	MB	N	FORMAT TEMPL. 31X8-A2-HEXA #1	2018-05-26 10:05:40	0.40071	5.7562	0.000			B	401678806.21	1	DE	00	B2
107905		2449	89	2018-05-27 03:06:35	NP	N	FORMAT TEMPL. 31X8-A2-HEXA #1	2018-05-27 03:06:34	0.39683	5.69393	0.000			B	401678813.01	1	DE	00	B1
107905		2449	89	2018-05-27 03:08:04	NP	N	FORMAT TEMPL. 31X8-A2-HEXA #1	2018-05-27 03:06:34	0.39683	5.69393	0.000			B	401678813.01	1	82	40	2D	7A	E1	2B	C1
107905		2449	0	2018-05-27 10:31:59	MA	N	FORMAT TEMPL. 31X8-A2-HEXA #1	2018-05-27 10:31:59	0.39623	5.75181	0.000			B	401678817.19	1	82	88	06	8A	6E	9E	F2
107905		2449	0	2018-05-28 03:00:31	NP	N	FORMAT TEMPL. 31X8-A2-HEXA #1	2018-05-28 03:00:31	0.41998	5.7587	0.000			B	401678813.44	1	80	10	10	04	F8	00	2D
107905		2449	45	2018-05-28 06:30:48	SR	N	FORMAT TEMPL. 31X8-A2-HEXA #1	2018-05-28 06:31:10	0.40005	5.75757	0.000			B	401678810.50	1	81	50	09	F5	B8	6D	D2
107905		2449	45	2018-05-28 06:31:33	SR	N	FORMAT TEMPL. 31X8-A2-HEXA #1	2018-05-28 06:31:10	0.40005	5.75757	0.000			B	401678810.50	1	81	50	0A	21	B8	00	01
107905		2449	0	2018-05-28 08:32:19	MA	N	FORMAT TEMPL. 31X8-A2-HEXA #1	2018-05-28 08:32:19	0.39512	5.75203	0.000			B	401678814.92	1	82	28	08	D9	D0	DE	3F
107905		2449	94	2018-05-28 10:09:56	MA	N	FORMAT TEMPL. 31X8-A2-HEXA #1	2018-05-28 10:09:56	0.39277	5.74878	0.000			B	401678816.86	1	82	88	02	B9	D9	27	00
107905		2449	94	2018-05-28 10:11:30	MA	N	FORMAT TEMPL. 31X8-A2-HEXA #1	2018-05-28 10:09:56	0.39277	5.74878	0.000			B	401678816.86	1	82	88	12	B8	D9	D6	99
107905		2449	0	2018-05-29 06:45:41	NK	N	FORMAT TEMPL. 31X8-A2-HEXA #1	2018-05-29 06:45:40	0.38259	5.71349	0.000			B	401678807.60	1	DD	D8	B2
107905		2449	0	2018-05-29 07:13:45	NN	N	FORMAT TEMPL. 31X8-A2-HEXA #1	2018-05-29 07:13:45	0.385	5.73104	0.000			B	401678810.02	1	DD	D8	B2
107905		2449	0	2018-05-29 08:05:42	MA	N	FORMAT TEMPL. 31X8-A2-HEXA #1	2018-05-29 08:05:42	0.38235	5.73281	0.000			B	401678809.02	1	82	80	1D	7F	D8	F7	8F
107905		2449	45	2018-05-30 02:36:05	NP	N	FORMAT TEMPL. 31X8-A2-HEXA #1	2018-05-30 02:36:27	0.341	5.73656	0.000			B	401678804.09	1	82	40	0B	36	E1	5B	57
107905		2449	45	2018-05-30 02:36:50	NP	N	FORMAT TEMPL. 31X8-A2-HEXA #1	2018-05-30 02:36:27	0.341	5.73656	0.000			B	401678804.09	1	DD	A8	B5
107905		2449	42	2018-05-30 04:11:28	NP	N	FORMAT TEMPL. 31X8-A2-HEXA #1	2018-05-30 04:11:49	0.34478	5.76248	0.000			B	401678808.26	1	80	08	00	05	F8	76	0E
107905		2449	42	2018-05-30 04:12:10	NP	N	FORMAT TEMPL. 31X8-A2-HEXA #1	2018-05-30 04:11:49	0.34478	5.76248	0.000			B	401678808.26	1	80	10	00	05	F8	06	F5
107905		2449	0	2018-05-30 06:51:47	NN	N	FORMAT TEMPL. 31X8-A2-HEXA #1	2018-05-30 06:51:47	0.35478	5.75861	0.000			B	401678819.59	1	80	08	00	05	F8	57	07
107905		2449	0	2018-05-30 07:05:43	SR	N	FORMAT TEMPL. 31X8-A2-HEXA #1	2018-05-30 07:05:43	0.36323	5.73442	0.000			B	401678805.42	1	DD	A8	B5
107905		2449	97	2018-05-30 07:56:01	NK	N	FORMAT TEMPL. 31X8-A2-HEXA #1	2018-05-30 07:56:49	0.39321	5.74374	0.000			B	401678811.42	1	82	B8	06	59	D9	8D	E6
107905		2449	97	2018-05-30 07:57:38	NK	N	FORMAT TEMPL. 31X8-A2-HEXA #1	2018-05-30 07:56:49	0.39321	5.74374	0.000			B	401678811.42	1	DD	A8	B5
107905		2449	0	2018-05-30 10:27:01	MB	N	FORMAT TEMPL. 31X8-A2-HEXA #1	2018-05-30 10:27:00	0.41489	5.74735	0.000			B	401678825.19	1	80	10	00	05	F8	1B	01
107905		2449	43	2018-05-31 05:48:51	NK	N	FORMAT TEMPL. 31X8-A2-HEXA #1	2018-05-31 05:49:12	0.37575	5.73609	0.000			B	401678811.80	1	82	70	09	7A	D8	D7	4F
107905		2449	43	2018-05-31 05:49:34	NK	N	FORMAT TEMPL. 31X8-A2-HEXA #1	2018-05-31 05:49:12	0.37575	5.73609	0.000			B	401678811.80	1	DE	38	B9
107905		2449	47	2018-05-31 07:34:35	NK	N	FORMAT TEMPL. 31X8-A2-HEXA #1	2018-05-31 07:34:58	0.41263	5.72827	0.000			B	401678809.55	1	82	98	0A	CB	B8	C7	2F
107905		2449	47	2018-05-31 07:35:22	NK	N	FORMAT TEMPL. 31X8-A2-HEXA #1	2018-05-31 07:34:58	0.41263	5.72827	0.000			B	401678809.55	1	80	18	00	07	F8	24	74
107905		2449	0	2018-05-31 09:04:13	MA	N	FORMAT TEMPL. 31X8-A2-HEXA #1	2018-05-31 09:04:13	0.41604	5.72984	0.000			B	401678811.03	1	80	20	00	0C	F8	AB	AC
107905		2449	40	2018-06-01 03:57:25	NP	N	FORMAT TEMPL. 31X8-A2-HEXA #1	2018-06-01 03:57:45	0.4136	5.74022	0.000			B	401678812.81	1	82	40	0A	AB	D8	81	B7
107905		2449	40	2018-06-01 03:58:05	NP	N	FORMAT TEMPL. 31X8-A2-HEXA #1	2018-06-01 03:57:45	0.4136	5.74022	0.000			B	401678812.81	1	DE	48	B4
107905		2449	58	2018-06-01 06:31:02	NN	N	FORMAT TEMPL. 31X8-A2-HEXA #1	2018-06-01 06:31:31	0.37205	5.75627	0.000			B	401678816.36	1	82	30	0B	75	98	76	49
107905		2449	58	2018-06-01 06:32:00	NN	N	FORMAT TEMPL. 31X8-A2-HEXA #1	2018-06-01 06:31:31	0.37205	5.75627	0.000			B	401678816.36	1	80	40	00	71	B8	D4	A7
107905		2449	0	2018-06-01 08:08:34	NN	N	FORMAT TEMPL. 31X8-A2-HEXA #1	2018-06-01 08:08:34	0.46253	5.72048	0.000			B	401678819.08	1	80	10	00	05	F8	C9	88
107905		2449	43	2018-06-01 08:43:16	MA	N	FORMAT TEMPL. 31X8-A2-HEXA #1	2018-06-01 08:43:37	0.42777	5.72731	0.000			B	401678801.25	1	82	B0	0B	3F	B8	2E	4E
107905		2449	43	2018-06-01 08:43:59	MA	N	FORMAT TEMPL. 31X8-A2-HEXA #1	2018-06-01 08:43:37	0.42777	5.72731	0.000			B	401678801.25	1	80	18	00	07	F8	5B	D3
107905		2449	0	2018-06-01 09:42:29	MB	N	FORMAT TEMPL. 31X8-A2-HEXA #1	2018-06-01 09:42:29	0.39942	5.72831	0.000			B	401678808.86	1	82	D0	04	2B	D9	B7	FD
107905		2449	0	2018-06-01 10:22:50	MA	N	FORMAT TEMPL. 31X8-A2-HEXA #1	2018-06-01 10:22:49	0.39104	5.72809	0.000			B	401678811.06	1	80	20	00	05	F8	FA	A5
107905		2449	94	2018-06-02 03:37:43	NP	N	FORMAT TEMPL. 31X8-A2-HEXA #1	2018-06-02 03:37:42	0.39017	5.72956	0.000			B	401678809.07	1	82	60	0A	3C	E1	5D	8D
107905		2449	94	2018-06-02 03:39:17	NP	N	FORMAT TEMPL. 31X8-A2-HEXA #1	2018-06-02 03:37:42	0.39017	5.72956	0.000			B	401678809.07	1	80	28	00	07	F8	93	F3
107905		2449	86	2018-06-02 05:35:01	SR	N	FORMAT TEMPL. 31X8-A2-HEXA #1	2018-06-02 05:35:43	0.32652	5.73518	0.000			A	401678797.65	1	82	60	04	E9	E9	09	CB
107905		2449	86	2018-06-02 05:35:42	SR	N	FORMAT TEMPL. 31X8-A2-HEXA #1	2018-06-02 05:35:43	0.32652	5.73518	0.000			A	401678797.65	1	80	28	00	07	F8	20	86
107905		2449	86	2018-06-02 05:36:27	SR	N	FORMAT TEMPL. 31X8-A2-HEXA #1	2018-06-02 05:35:43	0.32652	5.73518	0.000			A	401678797.65	1	DE	50	B4
107905		2449	89	2018-06-02 06:43:48	NK	N	FORMAT TEMPL. 31X8-A2-HEXA #1	2018-06-02 06:44:31	0.32608	5.74889	0.000			A	401678811.22	1	DE	50	B4
107905		2449	89	2018-06-02 06:44:30	NK	N	FORMAT TEMPL. 31X8-A2-HEXA #1	2018-06-02 06:44:31	0.32608	5.74889	0.000			A	401678811.22	1	80	20	00	05	F8	F2	BB
107905		2449	89	2018-06-02 06:45:17	NK	N	FORMAT TEMPL. 31X8-A2-HEXA #1	2018-06-02 06:44:31	0.32608	5.74889	0.000			A	401678811.22	1	80	28	00	07	F8	14	38
107905		2449	134	2018-06-03 03:29:18	NP	N	FORMAT TEMPL. 31X8-A2-HEXA #1	2018-06-03 03:31:31	0.37292	5.75019	0.000			A	401678811.53	1	82	90	0A	C0	D9	C9	25
107905		2449	134	2018-06-03 03:30:44	NP	N	FORMAT TEMPL. 31X8-A2-HEXA #1	2018-06-03 03:31:31	0.37292	5.75019	0.000			A	401678811.53	1	13	9A	8C
107905		2449	134	2018-06-03 03:31:32	NP	N	FORMAT TEMPL. 31X8-A2-HEXA #1	2018-06-03 03:31:31	0.37292	5.75019	0.000			A	401678811.53	1	80	38	00	05	F8	2D	9F
107905		2449	41	2018-06-03 07:46:34	NN	N	FORMAT TEMPL. 31X8-A2-HEXA #1	2018-06-03 07:46:54	0.37137	5.73909	0.000			B	401678809.73	1	80	40	00	05	F8	03	B5
107905		2449	41	2018-06-03 07:47:15	NN	N	FORMAT TEMPL. 31X8-A2-HEXA #1	2018-06-03 07:46:54	0.37137	5.73909	0.000			B	401678809.73	1	DE	38	BA
107905		2449	0	2018-06-03 08:02:26	MA	N	FORMAT TEMPL. 31X8-A2-HEXA #1	2018-06-03 08:02:25	0.36667	5.74014	0.000			B	401678814.13	1	80	38	00	05	F8	C6	38
107905		2449	97	2018-06-03 09:42:29	MA	N	FORMAT TEMPL. 31X8-A2-HEXA #1	2018-06-03 09:43:17	0.35126	5.75321	0.000			A	401678803.79	1	82	F0	02	34	E1	87	7F
107905		2449	97	2018-06-03 09:43:18	MA	N	FORMAT TEMPL. 31X8-A2-HEXA #1	2018-06-03 09:43:17	0.35126	5.75321	0.000			A	401678803.79	1	DE	38	BA
107905		2449	97	2018-06-03 09:44:06	MA	N	FORMAT TEMPL. 31X8-A2-HEXA #1	2018-06-03 09:43:17	0.35126	5.75321	0.000			A	401678803.79	1	80	48	00	07	F8	1C	C2
107905		2449	130	2018-06-04 03:14:24	NP	N	FORMAT TEMPL. 31X8-A2-HEXA #1	2018-06-04 03:15:21	0.3789	5.73011	0.000			A	401678808.81	1	DE	10	C2
107905		2449	130	2018-06-04 03:15:06	NP	N	FORMAT TEMPL. 31X8-A2-HEXA #1	2018-06-04 03:15:21	0.3789	5.73011	0.000			A	401678808.81	1	13	9A	8B
107905		2449	130	2018-06-04 03:16:34	NP	N	FORMAT TEMPL. 31X8-A2-HEXA #1	2018-06-04 03:15:21	0.3789	5.73011	0.000			A	401678808.81	1	80	50	00	0E	30	92	AF
107905		2449	49	2018-06-04 05:46:03	NK	N	FORMAT TEMPL. 31X8-A2-HEXA #1	2018-06-04 05:46:27	0.35455	5.73154	0.000			B	401678812.19	1	DE	10	C2
107905		2449	49	2018-06-04 05:46:52	NK	N	FORMAT TEMPL. 31X8-A2-HEXA #1	2018-06-04 05:46:27	0.35455	5.73154	0.000			B	401678812.19	1	13	9A	8C
107905		2449	0	2018-06-04 06:05:53	SR	N	FORMAT TEMPL. 31X8-A2-HEXA #1	2018-06-04 06:05:53	0.35672	5.73536	0.000			B	401678808.41	1	82	60	01	A8	B9	9A	79
107905		2449	44	2018-06-04 07:43:44	NN	N	FORMAT TEMPL. 31X8-A2-HEXA #1	2018-06-04 07:44:05	0.37549	5.73729	0.000			B	401678809.60	1	80	58	00	05	F8	88	99
107905		2449	44	2018-06-04 07:44:28	NN	N	FORMAT TEMPL. 31X8-A2-HEXA #1	2018-06-04 07:44:05	0.37549	5.73729	0.000			B	401678809.60	1	80	58	00	05	F8	F4	B9
107905		2449	0	2018-06-04 07:43:44	MA	N	FORMAT TEMPL. 31X8-A2-HEXA #1	2018-06-04 07:43:44	0.35673	5.73421	0.000			B	401678810.69	1	80	58	00	05	F8	20	0E
107905		2449	0	2018-06-05 03:03:06	NP	N	FORMAT TEMPL. 31X8-A2-HEXA #1	2018-06-05 03:03:05	0.33269	5.77119	0.000			B	401678816.89	1	DE	28	CF
107905		2449	45	2018-06-05 05:40:54	SR	N	FORMAT TEMPL. 31X8-A2-HEXA #1	2018-06-05 05:41:16	0.36543	5.75942	0.000			B	401678808.61	1	80	78	00	07	28	27	99
107905		2449	45	2018-06-05 05:41:39	SR	N	FORMAT TEMPL. 31X8-A2-HEXA #1	2018-06-05 05:41:16	0.36543	5.75942	0.000			B	401678808.61	1	80	70	00	05	20	85	87
107905		2449	0	2018-06-05 07:25:18	NN	N	FORMAT TEMPL. 31X8-A2-HEXA #1	2018-06-05 07:25:18	0.36618	5.76109	0.000			B	401678811.96	1	81	A0	09	41	B0	26	1E
107905		2449	664	2018-06-05 08:58:47	MA	N	FORMAT TEMPL. 31X8-A2-HEXA #1	2018-06-05 08:58:47	0.40854	5.75284	0.000			A	401678808.77	1	81	78	07	08	B0	6F	7F
107905		2449	664	2018-06-05 09:08:55	MA	N	FORMAT TEMPL. 31X8-A2-HEXA #1	2018-06-05 08:58:47	0.40854	5.75284	0.000			A	401678808.77	1	82	48	09	55	78	94	E0
107905		2449	664	2018-06-05 09:09:51	MA	N	FORMAT TEMPL. 31X8-A2-HEXA #1	2018-06-05 08:58:47	0.40854	5.75284	0.000			A	401678808.77	1	80	B0	00	DD	D8	1E	18
107905		2449	0	2018-06-05 09:09:51	NN	N	FORMAT TEMPL. 31X8-A2-HEXA #1	2018-06-05 09:09:50	0.40829	5.75471	0.000			B	401678804.98	1	80	B0	00	DD	D8	99	B7
107905		2449	0	2018-06-05 10:01:04	MB	N	FORMAT TEMPL. 31X8-A2-HEXA #1	2018-06-05 10:01:04	0.36525	5.77407	0.000			B	401678796.04	1	82	40	05	23	B0	5E	45
107905		2449	0	2018-06-05 10:42:05	MA	N	FORMAT TEMPL. 31X8-A2-HEXA #1	2018-06-05 10:42:04	0.3674	5.7711	0.000			B	401678797.71	1	82	30	05	F5	C8	5B	FD
107905		2449	92	2018-06-06 04:37:55	NP	N	FORMAT TEMPL. 31X8-A2-HEXA #1	2018-06-06 04:38:41	0.38084	5.75237	0.000			B	401678801.70	1	82	50	04	08	E9	84	92
107905		2449	92	2018-06-06 04:39:27	NP	N	FORMAT TEMPL. 31X8-A2-HEXA #1	2018-06-06 04:38:41	0.38084	5.75237	0.000			B	401678801.70	1	80	98	00	05	78	A1	FE
107905		2449	0	2018-06-06 05:04:26	SR	N	FORMAT TEMPL. 31X8-A2-HEXA #1	2018-06-06 05:04:25	0.37663	5.75815	0.000			B	401678807.10	1	DE	D8	9C
107905		2449	48	2018-06-06 06:47:06	SR	N	FORMAT TEMPL. 31X8-A2-HEXA #1	2018-06-06 06:47:30	0.37723	5.75328	0.000			B	401678805.31	1	82	A8	06	F7	98	2D	0F
107905		2449	48	2018-06-06 06:47:54	SR	N	FORMAT TEMPL. 31X8-A2-HEXA #1	2018-06-06 06:47:30	0.37723	5.75328	0.000			B	401678805.31	1	80	A0	00	07	90	40	9D
107905		2449	0	2018-06-06 06:47:06	NK	N	FORMAT TEMPL. 31X8-A2-HEXA #1	2018-06-06 06:47:06	0.37668	5.75985	0.000			B	401678808.23	1	82	A8	06	F7	98	9B	BD
107905		2449	242	2018-06-06 07:15:50	NN	N	FORMAT TEMPL. 31X8-A2-HEXA #1	2018-06-06 07:17:51	0.38255	5.74547	0.000			B	401678808.75	1	81	E0	07	4E	C8	C0	13
107905		2449	242	2018-06-06 07:19:52	NN	N	FORMAT TEMPL. 31X8-A2-HEXA #1	2018-06-06 07:17:51	0.38255	5.74547	0.000			B	401678808.75	1	DE	D8	9C
107905		2449	44	2018-06-06 08:47:49	MA	N	FORMAT TEMPL. 31X8-A2-HEXA #1	2018-06-06 08:48:11	0.36471	5.73833	0.000			B	401678804.40	1	80	B0	00	09	18	28	10
107905		2449	44	2018-06-06 08:48:33	MA	N	FORMAT TEMPL. 31X8-A2-HEXA #1	2018-06-06 08:48:11	0.36471	5.73833	0.000			B	401678804.40	1	DE	D8	9C
107905		2449	551	2018-06-07 06:10:27	NK	N	FORMAT TEMPL. 31X8-A2-HEXA #1	2018-06-07 06:10:27	0.38196	5.70629	0.000			B	401678802.65	1	81	C8	00	BF	E0	A4	1E
107905		2449	551	2018-06-07 06:19:38	NK	N	FORMAT TEMPL. 31X8-A2-HEXA #1	2018-06-07 06:10:27	0.38196	5.70629	0.000			B	401678802.65	1	82	48	08	94	E0	42	1B
107905		2449	0	2018-06-07 06:19:38	SR	N	FORMAT TEMPL. 31X8-A2-HEXA #1	2018-06-07 06:19:37	0.32947	5.76161	0.000			B	401678814.73	1	82	48	08	94	E0	5E	81
107905		2449	0	2018-06-07 07:00:54	NN	N	FORMAT TEMPL. 31X8-A2-HEXA #1	2018-06-07 07:00:54	0.35113	5.76037	0.000			B	401678812.07	1	DE	80	EC
107905		2449	396	2018-06-07 08:20:30	MA	N	FORMAT TEMPL. 31X8-A2-HEXA #1	2018-06-07 08:23:47	0.37669	5.75347	0.000			B	401678808.31	1	83	00	09	7A	B0	76	D2
107905		2449	396	2018-06-07 08:27:06	MA	N	FORMAT TEMPL. 31X8-A2-HEXA #1	2018-06-07 08:23:47	0.37669	5.75347	0.000			B	401678808.31	1	DE	80	EC
107905		2449	0	2018-06-07 08:45:08	NN	N	FORMAT TEMPL. 31X8-A2-HEXA #1	2018-06-07 08:45:08	0.37741	5.75252	0.000			B	401678810.82	1	82	98	08	56	D8	B1	D0
107905		2449	0	2018-06-07 09:25:29	MB	N	FORMAT TEMPL. 31X8-A2-HEXA #1	2018-06-07 09:25:29	0.3611	5.75282	0.000			B	401678808.13	1	DE	80	EC
107905		2449	220	2018-06-07 10:05:36	MA	N	FORMAT TEMPL. 31X8-A2-HEXA #1	2018-06-07 10:07:25	0.3769	5.73831	0.000			B	401678808.62	1	84	48	07	C1	D8	7C	7B
107905		2449	220	2018-06-07 10:09:16	MA	N	FORMAT TEMPL. 31X8-A2-HEXA #1	2018-06-07 10:07:25	0.3769	5.73831	0.000			B	401678808.62	1	82	40	02	BB	E0	F6	77
107905		2449	0	2018-06-08 04:20:24	NP	N	FORMAT TEMPL. 31X8-A2-HEXA #1	2018-06-08 04:20:23	0.55012	5.59471	0.000			B	401678793.52	1	84	40	02	42	E9	C1	C5
107905		2449	0	2018-06-08 05:47:52	SR	N	FORMAT TEMPL. 31X8-A2-HEXA #1	2018-06-08 05:47:51	0.38099	5.7452	0.000			B	401678813.32	1	DF	01	27
107905		2449	496	2018-06-08 05:50:42	NK	N	FORMAT TEMPL. 31X8-A2-HEXA #1	2018-06-08 05:52:05	0.37593	5.75117	0.000			3	401678807.55	1	83	18	01	D7	D8	05	78
107905		2449	496	2018-06-08 05:53:40	NK	N	FORMAT TEMPL. 31X8-A2-HEXA #1	2018-06-08 05:52:05	0.37593	5.75117	0.000			3	401678807.55	1	83	00	02	C6	E8	A1	54
107905		2449	496	2018-06-08 05:56:08	NK	N	FORMAT TEMPL. 31X8-A2-HEXA #1	2018-06-08 05:52:05	0.37593	5.75117	0.000			3	401678807.55	2	DF	01	27
107905		2449	0	2018-06-08 06:53:11	NN	N	FORMAT TEMPL. 31X8-A2-HEXA #1	2018-06-08 06:53:11	0.36362	5.75898	0.000			B	401678813.65	1	DF	01	27
107905		2449	69	2018-06-08 08:27:23	NN	N	FORMAT TEMPL. 31X8-A2-HEXA #1	2018-06-08 08:27:57	0.33108	5.78218	0.000			B	401678798.83	1	82	D8	00	BD	E8	28	D2
107905		2449	69	2018-06-08 08:28:32	NN	N	FORMAT TEMPL. 31X8-A2-HEXA #1	2018-06-08 08:27:57	0.33108	5.78218	0.000			B	401678798.83	1	82	F8	01	12	E8	73	13
107905		2449	64	2018-06-08 09:43:40	MA	N	FORMAT TEMPL. 31X8-A2-HEXA #1	2018-06-08 09:44:12	0.34712	5.7415	0.000			B	401678817.52	1	82	D0	00	AB	F0	6B	B3
107905		2449	64	2018-06-08 09:44:44	MA	N	FORMAT TEMPL. 31X8-A2-HEXA #1	2018-06-08 09:44:12	0.34712	5.7415	0.000			B	401678817.52	1	83	50	01	A6	D8	3A	86
107905		2449	140	2018-06-09 05:23:10	NK	N	FORMAT TEMPL. 31X8-A2-HEXA #1	2018-06-09 05:24:20	0.35131	5.76693	0.000			B	401678824.25	1	85	B0	0D	C1	E9	17	B1
107905		2449	140	2018-06-09 05:25:30	NK	N	FORMAT TEMPL. 31X8-A2-HEXA #1	2018-06-09 05:24:20	0.35131	5.76693	0.000			B	401678824.25	1	82	F8	00	07	08	AE	3A
107905		2449	0	2018-06-09 06:57:08	SR	N	FORMAT TEMPL. 31X8-A2-HEXA #1	2018-06-09 06:57:07	0.36007	5.74311	0.000			B	401678808.51	1	85	88	09	1F	E9	1C	60
107905		2449	0	2018-06-09 09:23:16	MA	N	FORMAT TEMPL. 31X8-A2-HEXA #1	2018-06-09 09:23:16	0.35743	5.74302	0.000			B	401678802.31	1	C6	49	73
107905		2449	0	2018-06-09 10:16:56	MB	N	FORMAT TEMPL. 31X8-A2-HEXA #1	2018-06-09 10:16:56	0.35802	5.74232	0.000			B	401678803.74	1	85	30	05	1F	D8	0A	7C
107905		2449	89	2018-06-10 03:47:05	NP	N	FORMAT TEMPL. 31X8-A2-HEXA #1	2018-06-10 03:47:49	0.36724	5.75559	0.000			B	401678811.78	1	C6	31	73
107905		2449	89	2018-06-10 03:48:34	NP	N	FORMAT TEMPL. 31X8-A2-HEXA #1	2018-06-10 03:47:49	0.36724	5.75559	0.000			B	401678811.78	1	83	28	00	07	18	E3	D3
107905		2449	88	2018-06-10 04:46:18	SR	N	FORMAT TEMPL. 31X8-A2-HEXA #1	2018-06-10 04:47:01	0.34373	5.76359	0.000			A	401678803.04	1	84	D8	09	A9	F1	A5	AC
107905		2449	88	2018-06-10 04:47:02	SR	N	FORMAT TEMPL. 31X8-A2-HEXA #1	2018-06-10 04:47:01	0.34373	5.76359	0.000			A	401678803.04	1	83	28	00	07	18	CF	16
107905		2449	88	2018-06-10 04:47:46	SR	N	FORMAT TEMPL. 31X8-A2-HEXA #1	2018-06-10 04:47:01	0.34373	5.76359	0.000			A	401678803.04	1	C6	31	73
107905		2449	0	2018-06-10 05:32:30	NP	N	FORMAT TEMPL. 31X8-A2-HEXA #1	2018-06-10 05:32:29	0.34563	5.76312	0.000			B	401678809.57	1	84	08	04	9A	E8	C1	BD
107905		2449	0	2018-06-10 06:26:54	SR	N	FORMAT TEMPL. 31X8-A2-HEXA #1	2018-06-10 06:26:54	0.34703	5.76495	0.000			B	401678812.66	1	C6	31	73
107905		2449	0	2018-06-10 06:26:54	NN	N	FORMAT TEMPL. 31X8-A2-HEXA #1	2018-06-10 06:26:54	0.34723	5.7639	0.000			B	401678814.16	1	C6	31	73
107905		2449	0	2018-06-10 06:44:42	NK	N	FORMAT TEMPL. 31X8-A2-HEXA #1	2018-06-10 06:44:41	0.34778	5.76498	0.000			B	401678811.15	1	85	30	08	4E	C8	63	A5
107905		2449	0	2018-06-10 10:43:45	MA	N	FORMAT TEMPL. 31X8-A2-HEXA #1	2018-06-10 10:43:45	0.35316	5.75887	0.000			B	401678822.10	1	83	30	00	07	18	7B	32
107905		2449	51	2018-06-11 05:51:09	SR	N	FORMAT TEMPL. 31X8-A2-HEXA #1	2018-06-11 05:51:34	0.3566	5.74219	0.000			B	401678815.17	1	C6	41	84
107905		2449	51	2018-06-11 05:52:00	SR	N	FORMAT TEMPL. 31X8-A2-HEXA #1	2018-06-11 05:51:34	0.3566	5.74219	0.000			B	401678815.17	1	84	00	00	44	F0	1D	5D
107905		2449	44	2018-06-11 08:02:29	NN	N	FORMAT TEMPL. 31X8-A2-HEXA #1	2018-06-11 08:02:50	0.30066	5.71447	0.000			B	401678814.78	1	86	78	0B	9F	E8	70	2B
107905		2449	44	2018-06-11 08:03:13	NN	N	FORMAT TEMPL. 31X8-A2-HEXA #1	2018-06-11 08:02:50	0.30066	5.71447	0.000			B	401678814.78	1	83	F0	00	07	10	5B	03
107905		2449	44	2018-06-11 08:35:27	MA	N	FORMAT TEMPL. 31X8-A2-HEXA #1	2018-06-11 08:35:48	0.33881	5.68274	0.000			B	401678810.64	1	86	90	02	06	E9	FD	E9
107905		2449	44	2018-06-11 08:36:11	MA	N	FORMAT TEMPL. 31X8-A2-HEXA #1	2018-06-11 08:35:48	0.33881	5.68274	0.000			B	401678810.64	1	83	F8	00	05	10	38	E3
107905		2449	46	2018-06-11 09:34:43	MB	N	FORMAT TEMPL. 31X8-A2-HEXA #1	2018-06-11 09:34:43	0.35351	5.66274	0.000			B	401678807.86	1	86	B0	06	B8	E0	84	69
107905		2449	46	2018-06-11 09:35:29	MB	N	FORMAT TEMPL. 31X8-A2-HEXA #1	2018-06-11 09:34:43	0.35351	5.66274	0.000			B	401678807.86	1	84	08	00	07	F8	80	1F
107905		2449	127	2018-06-12 03:26:39	NP	N	FORMAT TEMPL. 31X8-A2-HEXA #1	2018-06-12 03:28:23	0.36956	5.75633	0.000			A	401678808.56	1	86	48	06	8A	F1	8C	5C
107905		2449	127	2018-06-12 03:28:01	NP	N	FORMAT TEMPL. 31X8-A2-HEXA #1	2018-06-12 03:28:23	0.36956	5.75633	0.000			A	401678808.56	1	84	78	00	05	F8	F5	25
107905		2449	127	2018-06-12 03:28:46	NP	N	FORMAT TEMPL. 31X8-A2-HEXA #1	2018-06-12 03:28:23	0.36956	5.75633	0.000			A	401678808.56	1	84	78	00	09	F8	01	D7
107905		2449	0	2018-06-12 05:09:11	NP	N	FORMAT TEMPL. 31X8-A2-HEXA #1	2018-06-12 05:09:11	0.3697	5.75697	0.000			B	401678807.26	1	C6	79	C1
107905		2449	228	2018-06-12 05:22:37	SR	N	FORMAT TEMPL. 31X8-A2-HEXA #1	2018-06-12 05:24:30	0.36927	5.7638	0.000			B	401678811.50	1	85	68	05	44	E8	B8	60
107905		2449	228	2018-06-12 05:26:25	SR	N	FORMAT TEMPL. 31X8-A2-HEXA #1	2018-06-12 05:24:30	0.36927	5.7638	0.000			B	401678811.50	1	C6	79	C1
107905		2449	453	2018-06-12 05:47:19	NK	N	FORMAT TEMPL. 31X8-A2-HEXA #1	2018-06-12 05:51:05	0.37857	5.75848	0.000			B	401678809.94	1	C6	79	C1
107905		2449	453	2018-06-12 05:54:52	NK	N	FORMAT TEMPL. 31X8-A2-HEXA #1	2018-06-12 05:51:05	0.37857	5.75848	0.000			B	401678809.94	1	85	F8	06	2D	D8	7F	01
107905		2449	460	2018-06-12 07:27:12	NK	N	FORMAT TEMPL. 31X8-A2-HEXA #1	2018-06-12 07:34:28	0.37421	5.75845	0.000			A	401678810.89	1	C6	79	C1
107905		2449	460	2018-06-12 07:34:06	NK	N	FORMAT TEMPL. 31X8-A2-HEXA #1	2018-06-12 07:34:28	0.37421	5.75845	0.000			A	401678810.89	1	84	E8	02	80	F0	14	D2
107905		2449	460	2018-06-12 07:34:52	NK	N	FORMAT TEMPL. 31X8-A2-HEXA #1	2018-06-12 07:34:28	0.37421	5.75845	0.000			A	401678810.89	1	84	D0	00	AE	F0	86	13
107905		2449	0	2018-06-12 07:46:06	NN	N	FORMAT TEMPL. 31X8-A2-HEXA #1	2018-06-12 07:46:06	0.37379	5.75596	0.000			B	401678809.16	1	85	10	02	E5	F0	D6	79
107905		2449	0	2018-06-12 08:16:37	MA	N	FORMAT TEMPL. 31X8-A2-HEXA #1	2018-06-12 08:16:36	0.379	5.75461	0.000			B	401678807.73	1	A2	B5	2F	38	22	06	A0
107905		2449	83	2018-06-13 03:17:57	NP	N	FORMAT TEMPL. 31X8-A2-HEXA #1	2018-06-13 03:17:56	0.37146	5.75548	0.000			B	401678808.71	1	86	78	03	26	F1	F8	BA
107905		2449	83	2018-06-13 03:19:20	NP	N	FORMAT TEMPL. 31X8-A2-HEXA #1	2018-06-13 03:17:56	0.37146	5.75548	0.000			B	401678808.71	1	84	98	00	07	00	67	D1
107905		2449	0	2018-06-13 04:55:29	SR	N	FORMAT TEMPL. 31X8-A2-HEXA #1	2018-06-13 04:55:29	0.39377	5.74735	0.000			B	401678818.43	1	86	60	04	93	F1	3D	37
107905		2449	89	2018-06-13 04:55:29	NP	N	FORMAT TEMPL. 31X8-A2-HEXA #1	2018-06-13 04:56:13	0.36427	5.75776	0.000			B	401678807.29	1	86	60	04	93	F1	FC	4E
107905		2449	89	2018-06-13 04:56:58	NP	N	FORMAT TEMPL. 31X8-A2-HEXA #1	2018-06-13 04:56:13	0.36427	5.75776	0.000			B	401678807.29	1	C6	71	D7
107905		2449	0	2018-06-13 05:29:51	NK	N	FORMAT TEMPL. 31X8-A2-HEXA #1	2018-06-13 05:29:50	0.36878	5.75434	0.000			B	401678809.05	1	86	68	08	A4	E8	F9	79
107905		2449	0	2018-06-13 07:37:09	NN	N	FORMAT TEMPL. 31X8-A2-HEXA #1	2018-06-13 07:37:09	0.38281	5.74217	0.000			B	401678812.21	1	C6	71	D7
107905		2449	0	2018-06-13 08:53:53	MB	N	FORMAT TEMPL. 31X8-A2-HEXA #1	2018-06-13 08:53:53	0.38401	5.74068	0.000			B	401678811.22	1	C6	31	D7
107905		2449	0	2018-06-14 04:20:20	SR	N	FORMAT TEMPL. 31X8-A2-HEXA #1	2018-06-14 04:20:19	0.3782	5.75231	0.000			B	401678814.01	0.3782	5.75231	0.3782	5.75231	0	3	1	1	0	-136	678814.01	4266	8106	2245	72	12063	84580A0BE8FCC6	84	58	0A	0B	E8	FC	C6
107905		2449	0	2018-06-14 04:43:09	NP	N	FORMAT TEMPL. 31X8-A2-HEXA #1	2018-06-14 04:43:09	0.44388	5.73875	0.000			B	401678824.40	0.44388	5.73875	0.44388	5.73875	6	3	1	1	0	-127	678824.4	6329	32700	1225	106	17902	8430047CE8DFD2	84	30	04	7C	E8	DF	D2
107905		2449	316	2018-06-14 05:55:32	SR	N	FORMAT TEMPL. 31X8-A2-HEXA #1	2018-06-14 05:58:10	0.39632	5.76582	0.000			B	401678809.83	0.39632	5.76582	0.39632	5.76582	8	3	1	2	0	-132	678809.83	3140	149854	65	92	8876	13BA8C	13	BA	8C
107905		2449	316	2018-06-14 06:00:48	SR	N	FORMAT TEMPL. 31X8-A2-HEXA #1	2018-06-14 05:58:10	0.39632	5.76582	0.000			B	401678809.83	0.39632	5.76582	0.39632	5.76582	8	3	1	2	0	-132	678809.83	3140	149854	65	92	8876	851804C6E0A9BE	85	18	04	C6	E0	A9	BE
107905		2449	306	2018-06-14 06:37:10	NK	N	FORMAT TEMPL. 31X8-A2-HEXA #1	2018-06-14 06:42:15	0.39331	5.76798	0.000			B	401678809.17	0.39331	5.76798	0.39331	5.76798	8	2	1	2	0	-130	678809.17	3143	91195	108	95	8885	851005F5E07AEA	85	10	05	F5	E0	7A	EA
107905		2449	306	2018-06-14 06:42:16	NK	N	FORMAT TEMPL. 31X8-A2-HEXA #1	2018-06-14 06:42:15	0.39331	5.76798	0.000			B	401678809.17	0.39331	5.76798	0.39331	5.76798	8	2	1	2	0	-130	678809.17	3143	91195	108	95	8885	C609B4	C6	09	B4
107905		2449	0	2018-06-14 07:23:34	NN	N	FORMAT TEMPL. 31X8-A2-HEXA #1	2018-06-14 07:23:34	0.403	5.7696	0.000			B	401678805.49	0.403	5.7696	0.403	5.7696	8	2	1	1	0	-135	678805.49	2574	11147	594	98	7276	8510066CE0CBDA	85	10	06	6C	E0	CB	DA
107905		2449	324	2018-06-14 08:59:58	NN	N	FORMAT TEMPL. 31X8-A2-HEXA #1	2018-06-14 09:02:39	0.42247	5.77092	0.000			B	401678815.06	0.42247	5.77092	0.42247	5.77092	8	3	1	2	0	-135	678815.06	1292	15813	105	16	3641	8540089DD83BE6	85	40	08	9D	D8	3B	E6
107905		2449	324	2018-06-14 09:05:22	NN	N	FORMAT TEMPL. 31X8-A2-HEXA #1	2018-06-14 09:02:39	0.42247	5.77092	0.000			B	401678815.06	0.42247	5.77092	0.42247	5.77092	8	3	1	2	0	-135	678815.06	1292	15813	105	16	3641	850804B9D0E1D6	85	08	04	B9	D0	E1	D6
107905		2449	675	2018-06-14 09:11:35	MA	N	FORMAT TEMPL. 31X8-A2-HEXA #1	2018-06-14 09:11:34	0.41222	5.73802	0.000			1	401678808.15	0.41222	5.73802	0.41222	5.73802	56	3	1	5	0	-124	678808.15	837	1671	419	131	926	C629B4	C6	29	B4
107905		2449	675	2018-06-14 09:13:25	MA	N	FORMAT TEMPL. 31X8-A2-HEXA #1	2018-06-14 09:11:34	0.41222	5.73802	0.000			1	401678808.15	0.41222	5.73802	0.41222	5.73802	56	3	1	5	0	-124	678808.15	837	1671	419	131	926	83E001B5E8B444	83	E0	01	B5	E8	B4	44
107905		2449	675	2018-06-14 09:21:08	MA	N	FORMAT TEMPL. 31X8-A2-HEXA #1	2018-06-14 09:11:34	0.41222	5.73802	0.000			1	401678808.15	0.41222	5.73802	0.41222	5.73802	56	3	1	5	0	-124	678808.15	837	1671	419	131	926	85200708C8DD81	85	20	07	08	C8	DD	81
107905		2449	675	2018-06-14 09:21:56	MA	N	FORMAT TEMPL. 31X8-A2-HEXA #1	2018-06-14 09:11:34	0.41222	5.73802	0.000			1	401678808.15	0.41222	5.73802	0.41222	5.73802	56	3	1	5	0	-124	678808.15	837	1671	419	131	926	83580039F0732E	83	58	00	39	F0	73	2E
107905		2449	675	2018-06-14 09:22:50	MA	N	FORMAT TEMPL. 31X8-A2-HEXA #1	2018-06-14 09:11:34	0.41222	5.73802	0.000			1	401678808.15	0.41222	5.73802	0.41222	5.73802	56	3	1	5	0	-124	678808.15	837	1671	419	131	926	C609B4	C6	09	B4
107905		2449	0	2018-06-15 02:54:46	NP	N	FORMAT TEMPL. 31X8-A2-HEXA #1	2018-06-15 02:54:46	0.43994	5.74188	0.000			B	401678817.48	0.43994	5.74188	0.43994	5.74188	0	2	1	1	0	-137	678817.48	7458	13730	4050	112	10192	85280673E98F0C	85	28	06	73	E9	8F	0C
107905		2449	92	2018-06-15 05:27:58	SR	N	FORMAT TEMPL. 31X8-A2-HEXA #1	2018-06-15 05:28:44	0.38045	5.74891	0.000			B	401678810.31	0.38045	5.74891	0.38045	5.74891	8	3	1	2	0	-125	678810.31	1586	15665	160	147	2763	851002ECF1B7A1	85	10	02	EC	F1	B7	A1
107905		2449	92	2018-06-15 05:29:30	SR	N	FORMAT TEMPL. 31X8-A2-HEXA #1	2018-06-15 05:28:44	0.38045	5.74891	0.000			B	401678810.31	0.38045	5.74891	0.38045	5.74891	8	3	1	2	0	-125	678810.31	1586	15665	160	147	2763	13AACA	13	AA	CA
107905		2449	401	2018-06-15 06:15:10	NK	N	FORMAT TEMPL. 31X8-A2-HEXA #1	2018-06-15 06:17:39	0.38193	5.74375	0.000			A	401678809.91	0.38193	5.74375	0.38193	5.74375	8	3	1	3	0	-126	678809.91	205	1036	40	97	500	85280C0BC8231A	85	28	0C	0B	C8	23	1A
107905		2449	401	2018-06-15 06:15:59	NK	N	FORMAT TEMPL. 31X8-A2-HEXA #1	2018-06-15 06:17:39	0.38193	5.74375	0.000			A	401678809.91	0.38193	5.74375	0.38193	5.74375	8	3	1	3	0	-126	678809.91	205	1036	40	97	500	C6317C	C6	31	7C
107905		2449	401	2018-06-15 06:21:51	NK	N	FORMAT TEMPL. 31X8-A2-HEXA #1	2018-06-15 06:17:39	0.38193	5.74375	0.000			A	401678809.91	0.38193	5.74375	0.38193	5.74375	8	3	1	3	0	-126	678809.91	205	1036	40	97	500	8530057FC0F66C	85	30	05	7F	C0	F6	6C
107905		2449	49	2018-06-15 07:10:06	NN	N	FORMAT TEMPL. 31X8-A2-HEXA #1	2018-06-15 07:10:30	0.38816	5.74105	0.000			B	401678810.75	0.38816	5.74105	0.38816	5.74105	6	3	1	2	0	-127	678810.75	786	2084	296	177	2205	C6317C	C6	31	7C
107905		2449	49	2018-06-15 07:10:55	NN	N	FORMAT TEMPL. 31X8-A2-HEXA #1	2018-06-15 07:10:30	0.38816	5.74105	0.000			B	401678810.75	0.38816	5.74105	0.38816	5.74105	6	3	1	2	0	-127	678810.75	786	2084	296	177	2205	82B00007180A96	82	B0	00	07	18	0A	96
107905		2449	0	2018-06-15 07:10:06	SR	N	FORMAT TEMPL. 31X8-A2-HEXA #1	2018-06-15 07:10:06	0.37269	5.75283	0.000			B	401678804.43	0.37269	5.75283	0.37269	5.75283	8	3	1	1	0	-137	678804.43	1664	2379	1163	150	4698	C6317C	C6	31	7C
107905		2449	91	2018-06-15 07:53:02	NK	N	FORMAT TEMPL. 31X8-A2-HEXA #1	2018-06-15 07:54:33	0.38824	5.73337	0.000			B	401678809.25	0.38824	5.73337	0.38824	5.73337	8	3	1	2	0	-133	678809.25	986	3093	314	49	2772	856803ACE9696A	85	68	03	AC	E9	69	6A
107905		2449	91	2018-06-15 07:54:33	NK	N	FORMAT TEMPL. 31X8-A2-HEXA #1	2018-06-15 07:54:33	0.38824	5.73337	0.000			B	401678809.25	0.38824	5.73337	0.38824	5.73337	8	3	1	2	0	-133	678809.25	986	3093	314	49	2772	C6317C	C6	31	7C
107905		2449	44	2018-06-15 08:55:56	MA	N	FORMAT TEMPL. 31X8-A2-HEXA #1	2018-06-15 08:56:40	0.3642	5.73336	0.000			B	401678809.08	0.3642	5.73336	0.3642	5.73336	8	3	1	2	0	-124	678809.08	1394	12246	158	116	3932	855002BEF11C78	85	50	02	BE	F1	1C	78
107905		2449	44	2018-06-15 08:56:40	MA	N	FORMAT TEMPL. 31X8-A2-HEXA #1	2018-06-15 08:56:40	0.3642	5.73336	0.000			B	401678809.08	0.3642	5.73336	0.3642	5.73336	8	3	1	2	0	-124	678809.08	1394	12246	158	116	3932	82B80005182384	82	B8	00	05	18	23	84
107905		2449	0	2018-06-15 08:55:56	NN	N	FORMAT TEMPL. 31X8-A2-HEXA #1	2018-06-15 08:55:56	0.38814	5.73336	0.000			B	401678808.95	0.38814	5.73336	0.38814	5.73336	8	3	1	1	0	-130	678808.95	1585	2313	1086	46	4002	855002BEF00000	85	50	02	BE	F0	00	00
107905		2449	0	2018-06-16 05:48:56	NK	N	FORMAT TEMPL. 31X8-A2-HEXA #1	2018-06-16 05:48:56	0.24204	5.70502	0.000			B	401678801.02	0.24204	5.70502	0.24204	5.70502	0	3	1	1	0	-127	678801.02	4030	8125	1999	86	11397	8258000EF8D955	82	58	00	0E	F8	D9	55
107905		2449	48	2018-06-16 07:03:28	NN	N	FORMAT TEMPL. 31X8-A2-HEXA #1	2018-06-16 07:03:52	0.32747	5.77331	0.000			B	401678803.87	0.32747	5.77331	0.32747	5.77331	0	3	1	2	0	-135	678803.87	3621	17616	744	121	9331	84A80B56C07616	84	A8	0B	56	C0	76	16
107905		2449	48	2018-06-16 07:04:16	NN	N	FORMAT TEMPL. 31X8-A2-HEXA #1	2018-06-16 07:03:52	0.32747	5.77331	0.000			B	401678803.87	0.32747	5.77331	0.32747	5.77331	0	3	1	2	0	-135	678803.87	3621	17616	744	121	9331	82280005083E6A	82	28	00	05	08	3E	6A
107905		2449	0	2018-06-16 07:35:07	NK	N	FORMAT TEMPL. 31X8-A2-HEXA #1	2018-06-16 07:35:06	0.36281	5.75286	0.000			B	401678812.71	0.36281	5.75286	0.36281	5.75286	8	3	1	1	0	-135	678812.71	2478	6500	944	120	7003	84B8019DE967AE	84	B8	01	9D	E9	67	AE
107905		2449	44	2018-06-16 08:44:48	NN	N	FORMAT TEMPL. 31X8-A2-HEXA #1	2018-06-16 08:45:10	0.36237	5.75146	0.000			B	401678815.95	0.36237	5.75146	0.36237	5.75146	8	3	1	2	0	-133	678815.95	1802	3481	932	86	5087	81D80009F86E9B	81	D8	00	09	F8	6E	9B
107905		2449	44	2018-06-16 08:45:32	NN	N	FORMAT TEMPL. 31X8-A2-HEXA #1	2018-06-16 08:45:10	0.36237	5.75146	0.000			B	401678815.95	0.36237	5.75146	0.36237	5.75146	8	3	1	2	0	-133	678815.95	1802	3481	932	86	5087	81D800051837CB	81	D8	00	05	18	37	CB
107905		2449	0	2018-06-16 10:19:58	MA	N	FORMAT TEMPL. 31X8-A2-HEXA #1	2018-06-16 10:19:57	0.36753	5.74362	0.000			B	401678816.36	0.36753	5.74362	0.36753	5.74362	8	3	1	1	0	-129	678816.36	2199	3462	1396	85	6212	C6015B	C6	01	5B
107905		2449	92	2018-06-17 04:13:58	NP	N	FORMAT TEMPL. 31X8-A2-HEXA #1	2018-06-17 04:14:44	0.36785	5.76387	0.000			B	401678812.16	0.36785	5.76387	0.36785	5.76387	0	3	1	2	0	-130	678812.16	3680	56407	240	94	10407	83F0065BE9DFCE	83	F0	06	5B	E9	DF	CE
107905		2449	92	2018-06-17 04:15:30	NP	N	FORMAT TEMPL. 31X8-A2-HEXA #1	2018-06-17 04:14:44	0.36785	5.76387	0.000			B	401678812.16	0.36785	5.76387	0.36785	5.76387	0	3	1	2	0	-130	678812.16	3680	56407	240	94	10407	DE8135	DE	81	35
107905		2449	0	2018-06-17 06:03:50	SR	N	FORMAT TEMPL. 31X8-A2-HEXA #1	2018-06-17 06:03:50	0.38632	5.75684	0.000			B	401678813.55	0.38632	5.75684	0.38632	5.75684	8	2	1	1	0	-138	678813.55	2775	7697	1000	85	7843	DB9136	DB	91	36
107905		2449	0	2018-06-17 06:48:55	NN	N	FORMAT TEMPL. 31X8-A2-HEXA #1	2018-06-17 06:48:54	0.38847	5.76101	0.000			B	401678807.68	0.38847	5.76101	0.38847	5.76101	8	3	1	1	0	-135	678807.68	2843	8447	957	85	8038	DE8135	DE	81	35
107905		2449	0	2018-06-17 07:01:48	NK	N	FORMAT TEMPL. 31X8-A2-HEXA #1	2018-06-17 07:01:47	0.3885	5.76156	0.000			B	401678809.27	0.3885	5.76156	0.3885	5.76156	8	3	1	1	0	-129	678809.27	2922	7274	1173	86	8260	83400524D8392B	83	40	05	24	D8	39	2B
107905		2449	645	2018-06-17 08:22:05	NN	N	FORMAT TEMPL. 31X8-A2-HEXA #1	2018-06-17 08:22:04	0.44264	5.80762	0.000			A	401678815.35	0.44264	5.80762	0.44264	5.80762	8	3	1	3	0	-132	678815.35	2392	18689	306	26	2427	84100AF7C89A35	84	10	0A	F7	C8	9A	35
107905		2449	645	2018-06-17 08:32:10	NN	N	FORMAT TEMPL. 31X8-A2-HEXA #1	2018-06-17 08:22:04	0.44264	5.80762	0.000			A	401678815.35	0.44264	5.80762	0.44264	5.80762	8	3	1	3	0	-132	678815.35	2392	18689	306	26	2427	83D8093EC05BA3	83	D8	09	3E	C0	5B	A3
107905		2449	645	2018-06-17 08:32:50	NN	N	FORMAT TEMPL. 31X8-A2-HEXA #1	2018-06-17 08:22:04	0.44264	5.80762	0.000			A	401678815.35	0.44264	5.80762	0.44264	5.80762	8	3	1	3	0	-132	678815.35	2392	18689	306	26	2427	DE8135	DE	81	35
107905		2449	0	2018-06-17 10:02:19	MA	N	FORMAT TEMPL. 31X8-A2-HEXA #1	2018-06-17 10:02:18	0.45457	5.81439	0.000			B	401678810.80	0.45457	5.81439	0.45457	5.81439	8	3	1	1	0	-133	678810.8	4485	5964	3372	26	4563	839005CED87078	83	90	05	CE	D8	70	78
107905		2449	46	2018-06-18 04:04:49	NP	N	FORMAT TEMPL. 31X8-A2-HEXA #1	2018-06-18 04:05:12	0.43489	5.78317	0.000			B	401678812.95	0.43489	5.78317	0.43489	5.78317	0	3	1	2	0	-135	678812.95	6999	14645	3345	120	10415	DF3904	DF	39	04
107905		2449	46	2018-06-18 04:05:35	NP	N	FORMAT TEMPL. 31X8-A2-HEXA #1	2018-06-18 04:05:12	0.43489	5.78317	0.000			B	401678812.95	0.43489	5.78317	0.43489	5.78317	0	3	1	2	0	-135	678812.95	6999	14645	3345	120	10415	82180005007EC3	82	18	00	05	00	7E	C3
107905		2449	0	2018-06-18 05:36:16	SR	N	FORMAT TEMPL. 31X8-A2-HEXA #1	2018-06-18 05:36:16	0.43109	5.79022	0.000			B	401678814.62	0.43109	5.79022	0.43109	5.79022	8	2	1	1	0	-129	678814.62	2809	6237	1265	70	7942	8210000700D0D9	82	10	00	07	00	D0	D9
107905		2449	0	2018-06-18 05:36:16	NP	N	FORMAT TEMPL. 31X8-A2-HEXA #1	2018-06-18 05:36:16	0.43235	5.78273	0.000			B	401678826.64	0.43235	5.78273	0.43235	5.78273	0	3	1	1	0	-140	678826.64	2667	8408	845	74	7538	8210000705E13E	82	10	00	07	05	E1	3E
107905		2449	48	2018-06-18 06:40:36	NK	N	FORMAT TEMPL. 31X8-A2-HEXA #1	2018-06-18 06:41:24	0.37796	5.74849	0.000			B	401678808.42	0.37796	5.74849	0.37796	5.74849	8	3	1	2	0	-133	678808.42	2272	44822	115	104	4713	DF3904	DF	39	04
107905		2449	48	2018-06-18 06:41:24	NK	N	FORMAT TEMPL. 31X8-A2-HEXA #1	2018-06-18 06:41:24	0.37796	5.74849	0.000			B	401678808.42	0.37796	5.74849	0.37796	5.74849	8	3	1	2	0	-133	678808.42	2272	44822	115	104	4713	138ACB	13	8A	CB
107905		2449	0	2018-06-18 08:15:58	NN	N	FORMAT TEMPL. 31X8-A2-HEXA #1	2018-06-18 08:15:58	0.3593	5.74144	0.000			B	401678804.46	0.3593	5.74144	0.3593	5.74144	8	2	1	1	0	-137	678804.46	2748	7850	961	107	5699	82200007080CDC	82	20	00	07	08	0C	DC
107905		2449	91	2018-06-18 09:36:45	MA	N	FORMAT TEMPL. 31X8-A2-HEXA #1	2018-06-18 09:37:30	0.40807	5.73675	0.000			B	401678809.18	0.40807	5.73675	0.40807	5.73675	8	3	1	2	0	-121	678809.18	2695	88992	81	96	7616	DF3904	DF	39	04
107905		2449	91	2018-06-18 09:38:16	MA	N	FORMAT TEMPL. 31X8-A2-HEXA #1	2018-06-18 09:37:30	0.40807	5.73675	0.000			B	401678809.18	0.40807	5.73675	0.40807	5.73675	8	3	1	2	0	-121	678809.18	2695	88992	81	96	7616	82300011F0E86D	82	30	00	11	F0	E8	6D
107905		2449	0	2018-06-19 03:45:33	NP	N	FORMAT TEMPL. 31X8-A2-HEXA #1	2018-06-19 03:45:32	0.31324	5.68421	0.000			B	401678793.85	0.31324	5.68421	0.31324	5.68421	0	3	1	1	0	-129	678793.85	4536	9369	2196	82	12829	82A8000BF8760A	82	A8	00	0B	F8	76	0A
107905		2449	45	2018-06-19 05:00:03	SR	N	FORMAT TEMPL. 31X8-A2-HEXA #1	2018-06-19 05:00:25	0.38773	5.75598	0.000			B	401678809.63	0.38773	5.75598	0.38773	5.75598	8	3	1	2	0	-130	678809.63	4473	43958	455	87	12650	84F004ADE05371	84	F0	04	AD	E0	53	71
107905		2449	45	2018-06-19 05:00:48	SR	N	FORMAT TEMPL. 31X8-A2-HEXA #1	2018-06-19 05:00:25	0.38773	5.75598	0.000			B	401678809.63	0.38773	5.75598	0.38773	5.75598	8	3	1	2	0	-130	678809.63	4473	43958	455	87	12650	82C0000900931F	82	C0	00	09	00	93	1F
107905		2449	0	2018-06-19 06:37:21	SR	N	FORMAT TEMPL. 31X8-A2-HEXA #1	2018-06-19 06:37:20	0.38699	5.76822	0.000			B	401678813.33	0.38699	5.76822	0.38699	5.76822	8	3	1	1	0	-138	678813.33	2641	6077	1147	86	7466	82C00009004660	82	C0	00	09	00	46	60
107905		2449	83	2018-06-19 08:07:28	NN	N	FORMAT TEMPL. 31X8-A2-HEXA #1	2018-06-19 08:08:09	0.38021	5.73581	0.000			A	401678813.42	0.38021	5.73581	0.38021	5.73581	8	3	1	3	0	-125	678813.42	6350	58023	694	88	6418	DEA140	DE	A1	40
107905		2449	83	2018-06-19 08:08:10	NN	N	FORMAT TEMPL. 31X8-A2-HEXA #1	2018-06-19 08:08:09	0.38021	5.73581	0.000			A	401678813.42	0.38021	5.73581	0.38021	5.73581	8	3	1	3	0	-125	678813.42	6350	58023	694	88	6418	82D0001FF8E244	82	D0	00	1F	F8	E2	44
107905		2449	83	2018-06-19 08:08:51	NN	N	FORMAT TEMPL. 31X8-A2-HEXA #1	2018-06-19 08:08:09	0.38021	5.73581	0.000			A	401678813.42	0.38021	5.73581	0.38021	5.73581	8	3	1	3	0	-125	678813.42	6350	58023	694	88	6418	82C0000518D2CB	82	C0	00	05	18	D2	CB
107905		2449	47	2018-06-19 09:13:53	MA	N	FORMAT TEMPL. 31X8-A2-HEXA #1	2018-06-19 09:14:16	0.39358	5.73454	0.000			B	401678817.07	0.39358	5.73454	0.39358	5.73454	8	3	1	2	0	-129	678817.07	2098	16180	271	125	2991	84700C4FE8A205	84	70	0C	4F	E8	A2	05
107905		2449	47	2018-06-19 09:14:40	MA	N	FORMAT TEMPL. 31X8-A2-HEXA #1	2018-06-19 09:14:16	0.39358	5.73454	0.000			B	401678817.07	0.39358	5.73454	0.39358	5.73454	8	3	1	2	0	-129	678817.07	2098	16180	271	125	2991	82D00007F8EA54	82	D0	00	07	F8	EA	54
107905		2449	88	2018-06-19 10:54:18	MA	N	FORMAT TEMPL. 31X8-A2-HEXA #1	2018-06-19 10:54:18	0.39657	5.73519	0.000			B	401678817.44	0.39657	5.73519	0.39657	5.73519	8	3	1	2	0	-131	678817.44	1162	3156	427	174	3271	85A80335E9658F	85	A8	03	35	E9	65	8F
107905		2449	88	2018-06-19 10:55:46	MA	N	FORMAT TEMPL. 31X8-A2-HEXA #1	2018-06-19 10:54:18	0.39657	5.73519	0.000			B	401678817.44	0.39657	5.73519	0.39657	5.73519	8	3	1	2	0	-131	678817.44	1162	3156	427	174	3271	82D80005F86D8F	82	D8	00	05	F8	6D	8F
107905		2449	138	2018-06-20 03:33:47	NP	N	FORMAT TEMPL. 31X8-A2-HEXA #1	2018-06-20 03:36:05	0.38799	5.7516	0.000			A	401678813.19	0.38799	5.7516	0.38799	5.7516	0	3	1	3	0	-129	678813.19	454	2898	71	117	1251	C6796D	C6	79	6D
107905		2449	138	2018-06-20 03:35:19	NP	N	FORMAT TEMPL. 31X8-A2-HEXA #1	2018-06-20 03:36:05	0.38799	5.7516	0.000			A	401678813.19	0.38799	5.7516	0.38799	5.7516	0	3	1	3	0	-129	678813.19	454	2898	71	117	1251	83200011F80F90	83	20	00	11	F8	0F	90
107905		2449	138	2018-06-20 03:36:05	NP	N	FORMAT TEMPL. 31X8-A2-HEXA #1	2018-06-20 03:36:05	0.38799	5.7516	0.000			A	401678813.19	0.38799	5.7516	0.38799	5.7516	0	3	1	3	0	-129	678813.19	454	2898	71	117	1251	832000051066B2	83	20	00	05	10	66	B2
107905		2449	62	2018-06-20 05:51:32	NK	N	FORMAT TEMPL. 31X8-A2-HEXA #1	2018-06-20 05:52:34	0.38643	5.76129	0.000			B	401678822.28	0.38643	5.76129	0.38643	5.76129	8	3	1	2	0	-129	678822.28	1081	5044	231	78	3043	84980A46D8116D	84	98	0A	46	D8	11	6D
107905		2449	62	2018-06-20 05:52:34	NK	N	FORMAT TEMPL. 31X8-A2-HEXA #1	2018-06-20 05:52:34	0.38643	5.76129	0.000			B	401678822.28	0.38643	5.76129	0.38643	5.76129	8	3	1	2	0	-129	678822.28	1081	5044	231	78	3043	836000F7F00ADC	83	60	00	F7	F0	0A	DC
107905		2449	0	2018-06-20 07:55:07	NN	N	FORMAT TEMPL. 31X8-A2-HEXA #1	2018-06-20 07:55:07	0.39361	5.74924	0.000			B	401678815.36	0.39361	5.74924	0.39361	5.74924	8	3	1	1	0	-129	678815.36	2146	2429	1896	115	6064	84D0015AE9305B	84	D0	01	5A	E9	30	5B
107905		2449	0	2018-06-20 10:32:10	MA	N	FORMAT TEMPL. 31X8-A2-HEXA #1	2018-06-20 10:32:09	0.3967	5.73989	0.000			B	401678824.65	0.3967	5.73989	0.3967	5.73989	8	3	1	1	0	-127	678824.65	2614	3243	2106	119	7388	8458078EE8FFE5	84	58	07	8E	E8	FF	E5
107905		2449	523	2018-06-21 05:02:37	NP	N	FORMAT TEMPL. 31X8-A2-HEXA #1	2018-06-21 05:02:59	0.37035	5.7557	0.000			1	401678832.49	0.37035	5.7557	0.37035	5.7557	50	3	1	4	0	-130	678832.49	829	5773	118	157	1197	8378000708A9CC	83	78	00	07	08	A9	CC
107905		2449	523	2018-06-21 05:03:23	NP	N	FORMAT TEMPL. 31X8-A2-HEXA #1	2018-06-21 05:02:59	0.37035	5.7557	0.000			1	401678832.49	0.37035	5.7557	0.37035	5.7557	50	3	1	4	0	-130	678832.49	829	5773	118	157	1197	C6E17B	C6	E1	7B
107905		2449	523	2018-06-21 05:10:34	NP	N	FORMAT TEMPL. 31X8-A2-HEXA #1	2018-06-21 05:02:59	0.37035	5.7557	0.000			1	401678832.49	0.37035	5.7557	0.37035	5.7557	50	3	1	4	0	-130	678832.49	829	5773	118	157	1197	851805EAE0B832	85	18	05	EA	E0	B8	32
107905		2449	523	2018-06-21 05:11:20	NP	N	FORMAT TEMPL. 31X8-A2-HEXA #1	2018-06-21 05:02:59	0.37035	5.7557	0.000			1	401678832.49	0.37035	5.7557	0.37035	5.7557	50	3	1	4	0	-130	678832.49	829	5773	118	157	1197	83784007182261	83	78	40	07	18	22	61
107905		2449	0	2018-06-21 07:06:12	NK	N	FORMAT TEMPL. 31X8-A2-HEXA #1	2018-06-21 07:06:11	0.37225	5.75854	0.000			B	401678829.22	0.37225	5.75854	0.37225	5.75854	8	3	1	1	0	-129	678829.22	1894	2405	1491	89	3913	85200804E0B05E	85	20	08	04	E0	B0	5E
107905		2449	0	2018-06-21 09:39:17	MB	N	FORMAT TEMPL. 31X8-A2-HEXA #1	2018-06-21 09:39:17	0.37076	5.76151	0.000			B	401678836.81	0.37076	5.76151	0.37076	5.76151	8	3	1	1	0	-134	678836.81	2395	2778	2063	87	6061	858003F9D11D6C	85	80	03	F9	D1	1D	6C
107905		2449	0	2018-06-21 10:18:33	MA	N	FORMAT TEMPL. 31X8-A2-HEXA #1	2018-06-21 10:18:32	0.37428	5.76077	0.000			B	401678840.11	0.37428	5.76077	0.37428	5.76077	8	2	1	1	0	-133	678840.11	2258	2602	1958	77	6379	8380000510EB32	83	80	00	05	10	EB	32
107905		2449	0	2018-06-22 06:37:56	NK	N	FORMAT TEMPL. 31X8-A2-HEXA #1	2018-06-22 06:37:56	0.3661	5.73967	0.000			B	401678844.14	0.3661	5.73967	0.3661	5.73967	0	3	1	1	0	-132	678844.14	4327	7612	2459	108	12237	85080FACC9565A	85	08	0F	AC	C9	56	5A
107905		2449	94	2018-06-22 07:27:19	NN	N	FORMAT TEMPL. 31X8-A2-HEXA #1	2018-06-22 07:27:19	0.37448	5.73877	0.000			A	401678843.07	0.37448	5.73877	0.37448	5.73877	8	2	1	3	0	-127	678843.07	841	8193	86	113	2362	85080571E04828	85	08	05	71	E0	48	28
107905		2449	94	2018-06-22 07:28:08	NN	N	FORMAT TEMPL. 31X8-A2-HEXA #1	2018-06-22 07:27:19	0.37448	5.73877	0.000			A	401678843.07	0.37448	5.73877	0.37448	5.73877	8	2	1	3	0	-127	678843.07	841	8193	86	113	2362	82E00007001BEA	82	E0	00	07	00	1B	EA
107905		2449	94	2018-06-22 07:28:53	NN	N	FORMAT TEMPL. 31X8-A2-HEXA #1	2018-06-22 07:27:19	0.37448	5.73877	0.000			A	401678843.07	0.37448	5.73877	0.37448	5.73877	8	2	1	3	0	-127	678843.07	841	8193	86	113	2362	C69990	C6	99	90
107905		2449	136	2018-06-22 08:08:07	MA	N	FORMAT TEMPL. 31X8-A2-HEXA #1	2018-06-22 08:09:14	0.40091	5.72108	0.000			0	401678836.91	0.40091	5.72108	0.40091	5.72108	58	3	1	4	0	-127	678836.91	2578	23139	287	111	4929	11AACC	11	AA	CC
107905		2449	136	2018-06-22 08:08:52	MA	N	FORMAT TEMPL. 31X8-A2-HEXA #1	2018-06-22 08:09:14	0.40091	5.72108	0.000			0	401678836.91	0.40091	5.72108	0.40091	5.72108	58	3	1	4	0	-127	678836.91	2578	23139	287	111	4929	82E8000500E1DF	82	E8	00	05	00	E1	DF
107905		2449	136	2018-06-22 08:09:38	MA	N	FORMAT TEMPL. 31X8-A2-HEXA #1	2018-06-22 08:09:14	0.40091	5.72108	0.000			0	401678836.91	0.40091	5.72108	0.40091	5.72108	58	3	1	4	0	-127	678836.91	2578	23139	287	111	4929	82E00007F82A8C	82	E0	00	07	F8	2A	8C
107905		2449	136	2018-06-22 08:10:23	MA	N	FORMAT TEMPL. 31X8-A2-HEXA #1	2018-06-22 08:09:14	0.40091	5.72108	0.000			0	401678836.91	0.40091	5.72108	0.40091	5.72108	58	3	1	4	0	-127	678836.91	2578	23139	287	111	4929	82E0000700C5AE	82	E0	00	07	00	C5	AE
107905		2449	86	2018-06-23 04:40:16	SR	N	FORMAT TEMPL. 31X8-A2-HEXA #1	2018-06-23 04:40:58	0.44416	5.71909	0.000			B	401678878.83	0.44416	5.71909	0.44416	5.71909	0	3	1	2	0	-133	678878.83	2052	13702	307	119	5793	84A00FFCE95798	84	A0	0F	FC	E9	57	98
107905		2449	86	2018-06-23 04:41:42	SR	N	FORMAT TEMPL. 31X8-A2-HEXA #1	2018-06-23 04:40:58	0.44416	5.71909	0.000			B	401678878.83	0.44416	5.71909	0.44416	5.71909	0	3	1	2	0	-133	678878.83	2052	13702	307	119	5793	DF3165	DF	31	65
107905		2449	86	2018-06-23 04:40:16	NP	N	FORMAT TEMPL. 31X8-A2-HEXA #1	2018-06-23 04:40:58	0.37789	5.75899	0.000			B	401678847.66	0.37789	5.75899	0.37789	5.75899	0	3	1	2	0	-127	678847.66	477	1821	124	80	1318	84A00FFCE99186	84	A0	0F	FC	E9	91	86
107905		2449	86	2018-06-23 04:41:42	NP	N	FORMAT TEMPL. 31X8-A2-HEXA #1	2018-06-23 04:40:58	0.37789	5.75899	0.000			B	401678847.66	0.37789	5.75899	0.37789	5.75899	0	3	1	2	0	-127	678847.66	477	1821	124	80	1318	DF3165	DF	31	65
107905		2449	0	2018-06-23 09:31:57	MA	N	FORMAT TEMPL. 31X8-A2-HEXA #1	2018-06-23 09:31:57	0.41226	5.74345	0.000			B	401678846.06	0.41226	5.74345	0.41226	5.74345	8	3	1	1	0	-129	678846.06	1853	4438	773	99	5231	DF3165	DF	31	65
107905		2449	87	2018-06-25 10:32:37	MA	N	FORMAT TEMPL. 31X8-A2-HEXA #1	2018-06-25 10:33:20	0.38757	5.74571	0.000			B	401678846.44	0.38757	5.74571	0.38757	5.74571	0	3	1	2	0	-130	678846.44	4190	57363	306	112	11849	C6C1AE	C6	C1	AE
107905		2449	87	2018-06-25 10:34:04	MA	N	FORMAT TEMPL. 31X8-A2-HEXA #1	2018-06-25 10:33:20	0.38757	5.74571	0.000			B	401678846.44	0.38757	5.74571	0.38757	5.74571	0	3	1	2	0	-130	678846.44	4190	57363	306	112	11849	83F0000710A01B	83	F0	00	07	10	A0	1B
107905		2449	91	2018-06-26 05:46:15	NP	N	FORMAT TEMPL. 31X8-A2-HEXA #1	2018-06-26 05:46:14	0.41101	5.77693	0.000			B	401678852.22	0.41101	5.77693	0.41101	5.77693	0	3	1	2	0	-138	678852.22	2340	10814	506	32	6612	85B80FFEE94051	85	B8	0F	FE	E9	40	51
107905		2449	91	2018-06-26 05:47:46	NP	N	FORMAT TEMPL. 31X8-A2-HEXA #1	2018-06-26 05:46:14	0.41101	5.77693	0.000			B	401678852.22	0.41101	5.77693	0.41101	5.77693	0	3	1	2	0	-138	678852.22	2340	10814	506	32	6612	83F0000710B4DE	83	F0	00	07	10	B4	DE
107905		2449	0	2018-06-26 08:19:36	NN	N	FORMAT TEMPL. 31X8-A2-HEXA #1	2018-06-26 08:19:36	0.41239	5.76582	0.000			B	401678855.69	0.41239	5.76582	0.41239	5.76582	8	3	1	1	0	-130	678855.69	3184	7232	1401	33	9003	126ACB	12	6A	CB
107905		2449	0	2018-06-26 08:29:17	MA	N	FORMAT TEMPL. 31X8-A2-HEXA #1	2018-06-26 08:29:16	0.40687	5.76323	0.000			B	401678855.41	0.40687	5.76323	0.40687	5.76323	6	3	1	1	0	-124	678855.41	2561	4977	1317	49	7238	84000005F8AD97	84	00	00	05	F8	AD	97
107905		2449	0	2018-06-26 09:29:16	MB	N	FORMAT TEMPL. 31X8-A2-HEXA #1	2018-06-26 09:29:16	0.39906	5.74611	0.000			B	401678851.75	0.39906	5.74611	0.39906	5.74611	8	3	1	1	0	-129	678851.75	2005	3345	1201	85	5662	86180BCEF1EEC8	86	18	0B	CE	F1	EE	C8
107905		2449	0	2018-06-27 06:18:44	NK	N	FORMAT TEMPL. 31X8-A2-HEXA #1	2018-06-27 06:18:43	0.41429	5.62898	0.000			B	401678826.49	0.41429	5.62898	0.41429	5.62898	0	2	1	1	0	-128	678826.49	5106	5231	4982	84	14441	85D02FF0D8DB22	85	D0	2F	F0	D8	DB	22
107905		2449	0	2018-06-27 08:11:07	NN	N	FORMAT TEMPL. 31X8-A2-HEXA #1	2018-06-27 08:11:06	0.41671	5.76833	0.000			B	401678841.37	0.41671	5.76833	0.41671	5.76833	8	3	1	1	0	-127	678841.37	3947	12923	1205	102	11162	85E80A5EE88485	85	E8	0A	5E	E8	84	85
107905		2449	0	2018-06-27 08:11:07	MA	N	FORMAT TEMPL. 31X8-A2-HEXA #1	2018-06-27 08:11:06	0.41413	5.77168	0.000			B	401678845.71	0.41413	5.77168	0.41413	5.77168	0	3	1	1	0	-130	678845.71	3920	15825	971	103	11085	85E80A5EE8FF4F	85	E8	0A	5E	E8	FF	4F
107905		2449	0	2018-06-27 09:46:43	MA	N	FORMAT TEMPL. 31X8-A2-HEXA #1	2018-06-27 09:46:43	0.41929	5.78927	0.000			B	401678845.18	0.41929	5.78927	0.41929	5.78927	8	3	1	1	0	-130	678845.18	3768	10667	1330	107	10654	861806BAE0CF1F	86	18	06	BA	E0	CF	1F
107905		2449	184	2018-06-28 03:38:20	NP	N	FORMAT TEMPL. 31X8-A2-HEXA #1	2018-06-28 03:38:20	0.42206	5.7774	0.000			0	401678835.70	0.42206	5.7774	0.42206	5.7774	50	3	1	4	0	-130	678835.7	2085	28815	150	76	5893	866009F2D98F83	86	60	09	F2	D9	8F	83
107905		2449	184	2018-06-28 03:39:52	NP	N	FORMAT TEMPL. 31X8-A2-HEXA #1	2018-06-28 03:38:20	0.42206	5.7774	0.000			0	401678835.70	0.42206	5.7774	0.42206	5.7774	50	3	1	4	0	-130	678835.7	2085	28815	150	76	5893	84B80005087395	84	B8	00	05	08	73	95
107905		2449	184	2018-06-28 03:40:40	NP	N	FORMAT TEMPL. 31X8-A2-HEXA #1	2018-06-28 03:38:20	0.42206	5.7774	0.000			0	401678835.70	0.42206	5.7774	0.42206	5.7774	50	3	1	4	0	-130	678835.7	2085	28815	150	76	5893	84B80005087EF8	84	B8	00	05	08	7E	F8
107905		2449	184	2018-06-28 03:41:24	NP	N	FORMAT TEMPL. 31X8-A2-HEXA #1	2018-06-28 03:38:20	0.42206	5.7774	0.000			0	401678835.70	0.42206	5.7774	0.42206	5.7774	50	3	1	4	0	-130	678835.7	2085	28815	150	76	5893	84B00013F007C7	84	B0	00	13	F0	07	C7
107905		2449	0	2018-06-28 07:05:34	SR	N	FORMAT TEMPL. 31X8-A2-HEXA #1	2018-06-28 07:05:34	0.41341	5.79015	0.000			B	401678820.03	0.41341	5.79015	0.41341	5.79015	8	3	1	1	0	-137	678820.03	2732	5109	1460	82	7722	86400B85D807AD	86	40	0B	85	D8	07	AD
107905		2449	0	2018-06-28 07:26:46	NK	N	FORMAT TEMPL. 31X8-A2-HEXA #1	2018-06-28 07:26:45	0.38286	5.75967	0.000			B	401678843.90	0.38286	5.75967	0.38286	5.75967	6	3	1	1	0	-133	678843.9	2280	4268	1217	118	6442	84B8044CF047F0	84	B8	04	4C	F0	47	F0
107905		2449	0	2018-06-28 08:05:47	NN	N	FORMAT TEMPL. 31X8-A2-HEXA #1	2018-06-28 08:05:47	0.37774	5.76028	0.000			B	401678836.45	0.37774	5.76028	0.37774	5.76028	8	3	1	1	0	-135	678836.45	2325	4035	1339	123	6571	86600866E874B1	86	60	08	66	E8	74	B1
107905		2449	0	2018-06-28 09:24:07	MA	N	FORMAT TEMPL. 31X8-A2-HEXA #1	2018-06-28 09:24:07	0.39972	5.77666	0.000			B	401678842.45	0.39972	5.77666	0.39972	5.77666	8	2	1	1	0	-123	678842.45	3085	4300	2212	95	8721	86180103E99F32	86	18	01	03	E9	9F	32
107905		2449	42	2018-06-29 03:30:35	NP	N	FORMAT TEMPL. 31X8-A2-HEXA #1	2018-06-29 03:30:55	0.36243	5.77903	0.000			B	401678847.81	0.36243	5.77903	0.36243	5.77903	0	2	1	2	0	-127	678847.81	2498	24899	250	108	7058	C6A19B	C6	A1	9B
107905		2449	42	2018-06-29 03:31:17	NP	N	FORMAT TEMPL. 31X8-A2-HEXA #1	2018-06-29 03:30:55	0.36243	5.77903	0.000			B	401678847.81	0.36243	5.77903	0.36243	5.77903	0	2	1	2	0	-127	678847.81	2498	24899	250	108	7058	12CACB	12	CA	CB
107905		2449	0	2018-06-29 06:27:07	SR	N	FORMAT TEMPL. 31X8-A2-HEXA #1	2018-06-29 06:27:06	0.3925	5.76881	0.000			B	401678835.18	0.3925	5.76881	0.3925	5.76881	8	3	1	1	0	-134	678835.18	2145	2823	1629	100	6060	C6A19B	C6	A1	9B
107905		2449	0	2018-06-29 07:44:19	NN	N	FORMAT TEMPL. 31X8-A2-HEXA #1	2018-06-29 07:44:19	0.39199	5.77183	0.000			B	401678837.44	0.39199	5.77183	0.39199	5.77183	8	3	1	1	0	-132	678837.44	2295	2679	1965	80	6485	C6A19B	C6	A1	9B
107905		2449	0	2018-06-29 10:46:19	MA	N	FORMAT TEMPL. 31X8-A2-HEXA #1	2018-06-29 10:46:19	0.3884	5.76885	0.000			B	401678841.13	0.3884	5.76885	0.3884	5.76885	8	3	1	1	0	-131	678841.13	2647	3471	2018	113	7482	C6A19B	C6	A1	9B
107905		2449	138	2018-06-30 03:22:03	NP	N	FORMAT TEMPL. 31X8-A2-HEXA #1	2018-06-30 03:23:20	0.38227	5.7683	0.000			A	401678839.70	0.38227	5.7683	0.38227	5.7683	0	3	1	3	0	-132	678839.7	932	8053	107	80	2614	85080560D99649	85	08	05	60	D9	96	49
107905		2449	138	2018-06-30 03:23:36	NP	N	FORMAT TEMPL. 31X8-A2-HEXA #1	2018-06-30 03:23:20	0.38227	5.7683	0.000			A	401678839.70	0.38227	5.7683	0.38227	5.7683	0	3	1	3	0	-132	678839.7	932	8053	107	80	2614	83380005F8313F	83	38	00	05	F8	31	3F
107905		2449	138	2018-06-30 03:24:21	NP	N	FORMAT TEMPL. 31X8-A2-HEXA #1	2018-06-30 03:23:20	0.38227	5.7683	0.000			A	401678839.70	0.38227	5.7683	0.38227	5.7683	0	3	1	3	0	-132	678839.7	932	8053	107	80	2614	C69972	C6	99	72
107905		2449	0	2018-06-30 04:19:53	SR	N	FORMAT TEMPL. 31X8-A2-HEXA #1	2018-06-30 04:19:53	0.38199	5.7679	0.000			B	401678838.17	0.38199	5.7679	0.38199	5.7679	8	3	1	1	0	-137	678838.17	1334	2134	833	85	3756	83780009B807A9	83	78	00	09	B8	07	A9
107905		2449	226	2018-06-30 05:58:53	SR	N	FORMAT TEMPL. 31X8-A2-HEXA #1	2018-06-30 05:58:52	0.39137	5.7612	0.000			B	401678838.57	0.39137	5.7612	0.39137	5.7612	8	3	1	2	0	-130	678838.57	1321	20099	86	46	3725	C69972	C6	99	72
107905		2449	226	2018-06-30 06:02:39	SR	N	FORMAT TEMPL. 31X8-A2-HEXA #1	2018-06-30 05:58:52	0.39137	5.7612	0.000			B	401678838.57	0.39137	5.7612	0.39137	5.7612	8	3	1	2	0	-130	678838.57	1321	20099	86	46	3725	8460032DDC279A	84	60	03	2D	DC	27	9A
107905		2449	0	2018-06-30 06:41:52	NK	N	FORMAT TEMPL. 31X8-A2-HEXA #1	2018-06-30 06:41:51	0.39394	5.76197	0.000			B	401678836.26	0.39394	5.76197	0.39394	5.76197	8	3	1	1	0	-128	678836.26	1341	2490	722	50	3782	8500038AD1C2ED	85	00	03	8A	D1	C2	ED
107905		2449	0	2018-06-30 07:34:34	NN	N	FORMAT TEMPL. 31X8-A2-HEXA #1	2018-06-30 07:34:34	0.39487	5.76217	0.000			B	401678835.17	0.39487	5.76217	0.39487	5.76217	8	2	1	1	0	-130	678835.17	1645	2493	1085	49	4645	85080350E1AC96	85	08	03	50	E1	AC	96
107905		2449	0	2018-07-01 04:44:42	NP	N	FORMAT TEMPL. 31X8-A2-HEXA #1	2018-07-01 04:44:41	0.42096	5.75316	0.000			B	401678841.18	0.42096	5.75316	0.42096	5.75316	0	3	1	1	0	-136	678841.18	4762	5522	4107	177	13469	C68147	C6	81	47
107905		2449	0	2018-07-01 05:24:49	SR	N	FORMAT TEMPL. 31X8-A2-HEXA #1	2018-07-01 05:24:48	0.40379	5.75469	0.000			B	401678836.93	0.40379	5.75469	0.40379	5.75469	8	3	1	1	0	-133	678836.93	4294	7425	2482	147	12143	84380DFFE0F263	84	38	0D	FF	E0	F2	63
107905		2449	0	2018-07-01 10:07:03	MA	N	FORMAT TEMPL. 31X8-A2-HEXA #1	2018-07-01 10:07:03	0.40002	5.76103	0.000			B	401678834.64	0.40002	5.76103	0.40002	5.76103	8	3	1	1	0	-126	678834.64	3277	8045	1334	97	9263	81C80007187DA0	81	C8	00	07	18	7D	A0
107905		2449	83	2018-07-02 02:57:50	NP	N	FORMAT TEMPL. 31X8-A2-HEXA #1	2018-07-02 02:58:31	0.38633	5.76417	0.000			B	401678836.55	0.38633	5.76417	0.38633	5.76417	0	3	1	2	0	-133	678836.55	2279	16958	306	22	6437	82D003DFD93BC0	82	D0	03	DF	D9	3B	C0
107905		2449	83	2018-07-02 02:59:13	NP	N	FORMAT TEMPL. 31X8-A2-HEXA #1	2018-07-02 02:58:31	0.38633	5.76417	0.000			B	401678836.55	0.38633	5.76417	0.38633	5.76417	0	3	1	2	0	-133	678836.55	2279	16958	306	22	6437	DEC912	DE	C9	12
107905		2449	83	2018-07-02 04:37:55	NP	N	FORMAT TEMPL. 31X8-A2-HEXA #1	2018-07-02 04:38:36	0.40299	5.7724	0.000			B	401678838.88	0.40299	5.7724	0.40299	5.7724	8	3	1	2	0	-127	678838.88	1766	22833	136	15	4988	83A80AE8E914DD	83	A8	0A	E8	E9	14	DD
107905		2449	83	2018-07-02 04:39:18	NP	N	FORMAT TEMPL. 31X8-A2-HEXA #1	2018-07-02 04:38:36	0.40299	5.7724	0.000			B	401678838.88	0.40299	5.7724	0.40299	5.7724	8	3	1	2	0	-127	678838.88	1766	22833	136	15	4988	81D80009F830EF	81	D8	00	09	F8	30	EF
107905		2449	92	2018-07-02 04:58:08	SR	N	FORMAT TEMPL. 31X8-A2-HEXA #1	2018-07-02 04:58:53	0.40358	5.77072	0.000			A	401678832.85	0.40358	5.77072	0.40358	5.77072	6	3	1	3	0	-128	678832.85	516	1339	198	151	1416	DEC912	DE	C9	12
107905		2449	92	2018-07-02 04:58:53	SR	N	FORMAT TEMPL. 31X8-A2-HEXA #1	2018-07-02 04:58:53	0.40358	5.77072	0.000			A	401678832.85	0.40358	5.77072	0.40358	5.77072	6	3	1	3	0	-128	678832.85	516	1339	198	151	1416	81D80009F8AC1C	81	D8	00	09	F8	AC	1C
107905		2449	92	2018-07-02 04:59:40	SR	N	FORMAT TEMPL. 31X8-A2-HEXA #1	2018-07-02 04:58:53	0.40358	5.77072	0.000			A	401678832.85	0.40358	5.77072	0.40358	5.77072	6	3	1	3	0	-128	678832.85	516	1339	198	151	1416	81C0000510D0EC	81	C0	00	05	10	D0	EC
107905		2449	43	2018-07-02 05:51:00	NK	N	FORMAT TEMPL. 31X8-A2-HEXA #1	2018-07-02 05:51:21	0.40626	5.76983	0.000			B	401678835.81	0.40626	5.76983	0.40626	5.76983	8	3	1	2	0	-129	678835.81	781	1785	341	78	2189	83C80E68C4CC0C	83	C8	0E	68	C4	CC	0C
107905		2449	43	2018-07-02 05:51:43	NK	N	FORMAT TEMPL. 31X8-A2-HEXA #1	2018-07-02 05:51:21	0.40626	5.76983	0.000			B	401678835.81	0.40626	5.76983	0.40626	5.76983	8	3	1	2	0	-129	678835.81	781	1785	341	78	2189	DEC912	DE	C9	12
107905		2449	0	2018-07-02 06:32:27	SR	N	FORMAT TEMPL. 31X8-A2-HEXA #1	2018-07-02 06:32:26	0.40805	5.77278	0.000			B	401678833.00	0.40805	5.77278	0.40805	5.77278	8	3	1	1	0	-135	678833.0	1413	1557	1281	152	3986	81D80009F87F69	81	D8	00	09	F8	7F	69
107905		2449	0	2018-07-02 08:04:18	MA	N	FORMAT TEMPL. 31X8-A2-HEXA #1	2018-07-02 08:04:17	0.41216	5.7663	0.000			B	401678841.12	0.41216	5.7663	0.41216	5.7663	8	3	1	1	0	-129	678841.12	1765	2111	1474	81	4983	DEC912	DE	C9	12
107905		2449	0	2018-07-02 08:56:06	NN	N	FORMAT TEMPL. 31X8-A2-HEXA #1	2018-07-02 08:56:05	0.4166	5.76413	0.000			B	401678843.01	0.4166	5.76413	0.4166	5.76413	8	3	1	1	0	-135	678843.01	1933	2461	1518	73	5461	83280ABFE0832B	83	28	0A	BF	E0	83	2B
107905		2449	138	2018-07-02 09:45:44	MA	N	FORMAT TEMPL. 31X8-A2-HEXA #1	2018-07-02 09:46:53	0.40179	5.74242	0.000			B	401678832.89	0.40179	5.74242	0.40179	5.74242	8	3	1	2	0	-124	678832.89	1542	42374	56	111	4351	826001984575F2	82	60	01	98	45	75	F2
107905		2449	138	2018-07-02 09:48:02	MA	N	FORMAT TEMPL. 31X8-A2-HEXA #1	2018-07-02 09:46:53	0.40179	5.74242	0.000			B	401678832.89	0.40179	5.74242	0.40179	5.74242	8	3	1	2	0	-124	678832.89	1542	42374	56	111	4351	DEC912	DE	C9	12
107905		2449	606	2018-07-03 06:01:40	SR	N	FORMAT TEMPL. 31X8-A2-HEXA #1	2018-07-03 06:01:40	0.41593	5.6103	0.000			B	401678842.67	0.41593	5.6103	0.41593	5.6103	0	3	1	2	0	-136	678842.67	3353	44116	254	171	9479	820000E8E0B08D	82	00	00	E8	E0	B0	8D
107905		2449	606	2018-07-03 06:11:46	SR	N	FORMAT TEMPL. 31X8-A2-HEXA #1	2018-07-03 06:01:40	0.41593	5.6103	0.000			B	401678842.67	0.41593	5.6103	0.41593	5.6103	0	3	1	2	0	-136	678842.67	3353	44116	254	171	9479	81C8000EF8B101	81	C8	00	0E	F8	B1	01
107905		2449	0	2018-07-03 09:22:19	MA	N	FORMAT TEMPL. 31X8-A2-HEXA #1	2018-07-03 09:22:19	0.39573	5.72515	0.000			B	401678825.33	0.39573	5.72515	0.39573	5.72515	8	3	1	1	0	-129	678825.33	2639	4438	1568	160	7459	81A00005F8ED19	81	A0	00	05	F8	ED	19
107905		2449	0	2018-07-03 10:27:36	MB	N	FORMAT TEMPL. 31X8-A2-HEXA #1	2018-07-03 10:27:36	0.39292	5.73599	0.000			B	401678825.25	0.39292	5.73599	0.39292	5.73599	8	2	1	1	0	-133	678825.25	2876	4583	1804	169	8129	81980007F83A1B	81	98	00	07	F8	3A	1B
107905		2449	0	2018-07-04 06:39:11	NK	N	FORMAT TEMPL. 31X8-A2-HEXA #1	2018-07-04 06:39:10	0.33456	5.78908	0.000			B	401678823.49	0.33456	5.78908	0.33456	5.78908	0	3	1	1	0	-129	678823.49	3897	15571	975	105	11021	82D00B63C85466	82	D0	0B	63	C8	54	66
107905		2449	104	2018-07-04 08:32:45	NN	N	FORMAT TEMPL. 31X8-A2-HEXA #1	2018-07-04 08:32:45	0.42097	5.77049	0.000			B	401678834.66	0.42097	5.77049	0.42097	5.77049	8	2	1	2	0	-130	678834.66	3483	89467	135	94	9848	82D8089DB08D40	82	D8	08	9D	B0	8D	40
107905		2449	104	2018-07-04 08:34:29	NN	N	FORMAT TEMPL. 31X8-A2-HEXA #1	2018-07-04 08:32:45	0.42097	5.77049	0.000			B	401678834.66	0.42097	5.77049	0.42097	5.77049	8	2	1	2	0	-130	678834.66	3483	89467	135	94	9848	DEE908	DE	E9	08
107905		2449	305	2018-07-04 08:58:05	MA	N	FORMAT TEMPL. 31X8-A2-HEXA #1	2018-07-04 08:58:04	0.39093	5.77427	0.000			B	401678835.50	0.39093	5.77427	0.39093	5.77427	6	3	1	2	0	-131	678835.5	3605	317786	40	97	10188	82F8059ED0001A	82	F8	05	9E	D0	00	1A
107905		2449	305	2018-07-04 09:03:10	MA	N	FORMAT TEMPL. 31X8-A2-HEXA #1	2018-07-04 08:58:04	0.39093	5.77427	0.000			B	401678835.50	0.39093	5.77427	0.39093	5.77427	6	3	1	2	0	-131	678835.5	3605	317786	40	97	10188	82E804C1B8FC2E	82	E8	04	C1	B8	FC	2E
107905		2449	0	2018-07-04 10:08:42	MB	N	FORMAT TEMPL. 31X8-A2-HEXA #1	2018-07-04 10:08:42	0.39219	5.77767	0.000			B	401678836.73	0.39219	5.77767	0.39219	5.77767	8	3	1	1	0	-133	678836.73	3673	16309	827	97	10386	82E009E3D8B019	82	E0	09	E3	D8	B0	19
107905		2449	0	2018-07-05 04:01:16	NP	N	FORMAT TEMPL. 31X8-A2-HEXA #1	2018-07-05 04:01:15	0.38905	5.76948	0.000			B	401678839.14	0.38905	5.76948	0.38905	5.76948	0	3	1	1	0	-126	678839.14	5336	10084	2823	104	15091	DF40C3	DF	40	C3
107905		2449	0	2018-07-05 05:07:44	SR	N	FORMAT TEMPL. 31X8-A2-HEXA #1	2018-07-05 05:07:44	0.39568	5.76996	0.000			B	401678836.13	0.39568	5.76996	0.39568	5.76996	8	2	1	1	0	-131	678836.13	3682	8311	1630	66	10409	82980F0BB0800E	82	98	0F	0B	B0	80	0E
107905		2449	0	2018-07-05 05:44:30	NP	N	FORMAT TEMPL. 31X8-A2-HEXA #1	2018-07-05 05:44:29	0.39968	5.77088	0.000			B	401678833.53	0.39968	5.77088	0.39968	5.77088	8	3	1	1	0	-138	678833.53	3574	10708	1192	69	10106	82880E10B0A60F	82	88	0E	10	B0	A6	0F
107905		2449	0	2018-07-05 06:46:17	SR	N	FORMAT TEMPL. 31X8-A2-HEXA #1	2018-07-05 06:46:17	0.4172	5.7764	0.000			B	401678838.82	0.4172	5.7764	0.4172	5.7764	8	3	1	1	0	-135	678838.82	2421	5366	1092	92	6844	824009CBC04D35	82	40	09	CB	C0	4D	35
107905		2449	0	2018-07-05 08:16:22	NN	N	FORMAT TEMPL. 31X8-A2-HEXA #1	2018-07-05 08:16:21	0.42713	5.77748	0.000			B	401678840.12	0.42713	5.77748	0.42713	5.77748	8	3	1	1	0	-135	678840.12	2297	4346	1214	111	6491	82A009D8A0ADDF	82	A0	09	D8	A0	AD	DF
107905		2449	0	2018-07-05 08:47:38	MA	N	FORMAT TEMPL. 31X8-A2-HEXA #1	2018-07-05 08:47:38	0.42694	5.77815	0.000			B	401678839.44	0.42694	5.77815	0.42694	5.77815	8	3	1	1	0	-130	678839.44	2470	4425	1379	109	6982	81900468E05A1D	81	90	04	68	E0	5A	1D
107905		2449	0	2018-07-05 10:23:46	MA	N	FORMAT TEMPL. 31X8-A2-HEXA #1	2018-07-05 10:23:46	0.44484	5.77236	0.000			B	401678843.97	0.44484	5.77236	0.44484	5.77236	8	3	1	1	0	-126	678843.97	2464	4194	1447	91	6963	81600115E0460A	81	60	01	15	E0	46	0A
107905		2449	0	2018-07-06 05:35:01	NP	N	FORMAT TEMPL. 31X8-A2-HEXA #1	2018-07-06 05:35:01	0.6336	5.77532	0.000			B	401678839.35	0.6336	5.77532	0.6336	5.77532	0	3	1	1	0	-139	678839.35	4753	7276	3105	83	13444	80C8010DF860BA	80	C8	01	0D	F8	60	BA
107905		2449	42	2018-07-06 05:48:28	NK	N	FORMAT TEMPL. 31X8-A2-HEXA #1	2018-07-06 05:48:48	0.41304	5.76485	0.000			B	401678844.16	0.41304	5.76485	0.41304	5.76485	6	3	1	2	0	-128	678844.16	2250	14079	359	161	6360	82C00C95A885E0	82	C0	0C	95	A8	85	E0
107905		2449	42	2018-07-06 05:49:10	NK	N	FORMAT TEMPL. 31X8-A2-HEXA #1	2018-07-06 05:48:48	0.41304	5.76485	0.000			B	401678844.16	0.41304	5.76485	0.41304	5.76485	6	3	1	2	0	-128	678844.16	2250	14079	359	161	6360	80C00007E0B07B	80	C0	00	07	E0	B0	7B
107905		2449	0	2018-07-06 06:09:07	SR	N	FORMAT TEMPL. 31X8-A2-HEXA #1	2018-07-06 06:09:07	0.47319	5.78086	0.000			B	401678849.69	0.47319	5.78086	0.47319	5.78086	7	3	1	1	0	-133	678849.69	6627	26471	1659	72	18745	8040002E812B72	80	40	00	2E	81	2B	72
107905		2449	0	2018-07-06 10:00:39	MA	N	FORMAT TEMPL. 31X8-A2-HEXA #1	2018-07-06 10:00:38	0.37937	5.78219	0.000			B	401678827.33	0.37937	5.78219	0.37937	5.78219	8	3	1	1	0	-123	678827.33	4079	23593	705	120	11534	125A8C	12	5A	8C
107905		2449	0	2018-07-07 05:43:54	SR	N	FORMAT TEMPL. 31X8-A2-HEXA #1	2018-07-07 05:43:53	0.37249	5.79316	0.000			B	401678830.02	0.37249	5.79316	0.37249	5.79316	0	3	1	1	0	-127	678830.02	4225	8590	2077	67	11947	125A8C	12	5A	8C
107905		2449	0	2018-07-07 07:07:39	NK	N	FORMAT TEMPL. 31X8-A2-HEXA #1	2018-07-07 07:07:38	0.36324	5.78204	0.000			B	401678847.56	0.36324	5.78204	0.36324	5.78204	7	3	1	1	0	-131	678847.56	3944	12189	1276	59	11153	81D805D4C8534E	81	D8	05	D4	C8	53	4E
107905		2449	0	2018-07-07 07:57:35	NN	N	FORMAT TEMPL. 31X8-A2-HEXA #1	2018-07-07 07:57:34	0.35705	5.77793	0.000			B	401678846.97	0.35705	5.77793	0.35705	5.77793	8	3	1	1	0	-129	678846.97	2624	4028	1709	77	7417	82700712D0FF7D	82	70	07	12	D0	FF	7D
107905		2449	396	2018-07-07 07:57:35	MA	N	FORMAT TEMPL. 31X8-A2-HEXA #1	2018-07-07 07:57:34	0.37457	5.77826	0.000			B	401678847.38	0.37457	5.77826	0.37457	5.77826	0	2	1	2	0	-129	678847.38	1393	17256	112	172	3928	82700716D0DE86	82	70	07	16	D0	DE	86
107905		2449	396	2018-07-07 08:04:11	MA	N	FORMAT TEMPL. 31X8-A2-HEXA #1	2018-07-07 07:57:34	0.37457	5.77826	0.000			B	401678847.38	0.37457	5.77826	0.37457	5.77826	0	2	1	2	0	-129	678847.38	1393	17256	112	172	3928	DF68B7	DF	68	B7
107905		2449	0	2018-07-07 09:43:18	MA	N	FORMAT TEMPL. 31X8-A2-HEXA #1	2018-07-07 09:43:17	0.34225	5.76841	0.000			B	401678850.09	0.34225	5.76841	0.34225	5.76841	8	3	1	1	0	-125	678850.09	1679	2239	1258	173	4738	DF68B7	DF	68	B7
107905		2449	83	2018-07-08 03:33:52	NP	N	FORMAT TEMPL. 31X8-A2-HEXA #1	2018-07-08 03:34:53	0.35771	5.78832	0.000			A	401678844.70	0.35771	5.78832	0.35771	5.78832	0	3	1	3	0	-133	678844.7	11368	81418	1587	134	9067	80A8000598F7EC	80	A8	00	05	98	F7	EC
107905		2449	83	2018-07-08 03:34:33	NP	N	FORMAT TEMPL. 31X8-A2-HEXA #1	2018-07-08 03:34:53	0.35771	5.78832	0.000			A	401678844.70	0.35771	5.78832	0.35771	5.78832	0	3	1	3	0	-133	678844.7	11368	81418	1587	134	9067	809800057057C3	80	98	00	05	70	57	C3
107905		2449	83	2018-07-08 03:35:15	NP	N	FORMAT TEMPL. 31X8-A2-HEXA #1	2018-07-08 03:34:53	0.35771	5.78832	0.000			A	401678844.70	0.35771	5.78832	0.35771	5.78832	0	3	1	3	0	-133	678844.7	11368	81418	1587	134	9067	80A80005A8B27D	80	A8	00	05	A8	B2	7D
107905		2449	0	2018-07-08 06:49:53	SR	N	FORMAT TEMPL. 31X8-A2-HEXA #1	2018-07-08 06:49:53	0.33891	5.75443	0.000			B	401678843.18	0.33891	5.75443	0.33891	5.75443	8	3	1	1	0	-133	678843.18	9281	17405	4948	112	7396	122A8C	12	2A	8C
107905		2449	705	2018-07-08 09:14:07	MA	N	FORMAT TEMPL. 31X8-A2-HEXA #1	2018-07-08 09:14:07	0.40774	5.78517	0.000			B	401678846.08	0.40774	5.78517	0.40774	5.78517	8	3	1	2	0	-129	678846.08	4559	12387	1677	119	6190	82480E2C98EDAB	82	48	0E	2C	98	ED	AB
107905		2449	705	2018-07-08 09:25:52	MA	N	FORMAT TEMPL. 31X8-A2-HEXA #1	2018-07-08 09:14:07	0.40774	5.78517	0.000			B	401678846.08	0.40774	5.78517	0.40774	5.78517	8	3	1	2	0	-129	678846.08	4559	12387	1677	119	6190	82280AFC88630E	82	28	0A	FC	88	63	0E
107905		2449	0	2018-07-08 09:25:52	NN	N	FORMAT TEMPL. 31X8-A2-HEXA #1	2018-07-08 09:25:52	0.40779	5.78132	0.000			B	401678849.09	0.40779	5.78132	0.40779	5.78132	6	2	1	1	0	-137	678849.09	2153	4939	938	116	6082	82280AFC885EBC	82	28	0A	FC	88	5E	BC
107905		2449	95	2018-07-09 04:53:08	NP	N	FORMAT TEMPL. 31X8-A2-HEXA #1	2018-07-09 04:53:07	0.37003	5.75959	0.000			B	401678843.08	0.37003	5.75959	0.37003	5.75959	0	3	1	2	0	-130	678843.08	3243	38025	276	121	9168	81780D7CB12B31	81	78	0D	7C	B1	2B	31
107905		2449	95	2018-07-09 04:54:43	NP	N	FORMAT TEMPL. 31X8-A2-HEXA #1	2018-07-09 04:53:07	0.37003	5.75959	0.000			B	401678843.08	0.37003	5.75959	0.37003	5.75959	0	3	1	2	0	-130	678843.08	3243	38025	276	121	9168	80600007F8A17D	80	60	00	07	F8	A1	7D
107905		2449	441	2018-07-09 06:09:05	NK	N	FORMAT TEMPL. 31X8-A2-HEXA #1	2018-07-09 06:12:45	0.42294	5.73651	0.000			B	401678839.95	0.42294	5.73651	0.42294	5.73651	8	3	1	2	0	-130	678839.95	1553	33016	73	151	4381	DF38A0	DF	38	A0
107905		2449	441	2018-07-09 06:16:26	NK	N	FORMAT TEMPL. 31X8-A2-HEXA #1	2018-07-09 06:12:45	0.42294	5.73651	0.000			B	401678839.95	0.42294	5.73651	0.42294	5.73651	8	3	1	2	0	-130	678839.95	1553	33016	73	151	4381	123A8C	12	3A	8C
107905		2449	449	2018-07-09 07:28:55	NN	N	FORMAT TEMPL. 31X8-A2-HEXA #1	2018-07-09 07:28:54	0.4166	5.75137	0.000			B	401678840.99	0.4166	5.75137	0.4166	5.75137	8	3	1	2	0	-130	678840.99	1071	10904	105	17	3014	DF38A0	DF	38	A0
107905		2449	449	2018-07-09 07:36:24	NN	N	FORMAT TEMPL. 31X8-A2-HEXA #1	2018-07-09 07:28:54	0.4166	5.75137	0.000			B	401678840.99	0.4166	5.75137	0.4166	5.75137	8	3	1	2	0	-130	678840.99	1071	10904	105	17	3014	81C80706C45048	81	C8	07	06	C4	50	48
107905		2449	0	2018-07-09 08:56:16	MA	N	FORMAT TEMPL. 31X8-A2-HEXA #1	2018-07-09 08:56:15	0.41588	5.73359	0.000			B	401678841.86	0.41588	5.73359	0.41588	5.73359	8	3	1	1	0	-127	678841.86	1782	3030	1048	17	5033	821805E1B0540A	82	18	05	E1	B0	54	0A
107905		2449	0	2018-07-09 09:13:54	NN	N	FORMAT TEMPL. 31X8-A2-HEXA #1	2018-07-09 09:13:54	0.41721	5.74292	0.000			B	401678833.44	0.41721	5.74292	0.41721	5.74292	6	3	1	1	0	-133	678833.44	1731	2416	1240	15	4888	DF38A0	DF	38	A0
107905		2449	45	2018-07-10 03:06:33	NP	N	FORMAT TEMPL. 31X8-A2-HEXA #1	2018-07-10 03:06:55	0.3592	5.75336	0.000			B	401678841.41	0.3592	5.75336	0.3592	5.75336	0	3	1	2	0	-131	678841.41	2115	9363	477	39	5972	81E80D3DC016BF	81	E8	0D	3D	C0	16	BF
107905		2449	45	2018-07-10 03:07:18	NP	N	FORMAT TEMPL. 31X8-A2-HEXA #1	2018-07-10 03:06:55	0.3592	5.75336	0.000			B	401678841.41	0.3592	5.75336	0.3592	5.75336	0	3	1	2	0	-131	678841.41	2115	9363	477	39	5972	DF388E	DF	38	8E
107905		2449	187	2018-07-10 05:44:28	SR	N	FORMAT TEMPL. 31X8-A2-HEXA #1	2018-07-10 05:46:01	0.3674	5.75831	0.000			B	401678848.50	0.3674	5.75831	0.3674	5.75831	8	3	1	2	0	-128	678848.5	1540	58541	40	80	4345	81C80CC7806DCE	81	C8	0C	C7	80	6D	CE
107905		2449	187	2018-07-10 05:47:35	SR	N	FORMAT TEMPL. 31X8-A2-HEXA #1	2018-07-10 05:46:01	0.3674	5.75831	0.000			B	401678848.50	0.3674	5.75831	0.3674	5.75831	8	3	1	2	0	-128	678848.5	1540	58541	40	80	4345	80A002E7B8E615	80	A0	02	E7	B8	E6	15
107905		2449	187	2018-07-10 05:44:28	NK	N	FORMAT TEMPL. 31X8-A2-HEXA #1	2018-07-10 05:46:01	0.36434	5.75774	0.000			B	401678848.48	0.36434	5.75774	0.36434	5.75774	0	2	1	2	0	-127	678848.48	325	2601	40	82	872	81C80CC7808AE4	81	C8	0C	C7	80	8A	E4
107905		2449	187	2018-07-10 05:47:35	NK	N	FORMAT TEMPL. 31X8-A2-HEXA #1	2018-07-10 05:46:01	0.36434	5.75774	0.000			B	401678848.48	0.36434	5.75774	0.36434	5.75774	0	2	1	2	0	-127	678848.48	325	2601	40	82	872	80A002E7B8D990	80	A0	02	E7	B8	D9	90
107905		2449	0	2018-07-10 07:19:09	NN	N	FORMAT TEMPL. 31X8-A2-HEXA #1	2018-07-10 07:19:09	0.36672	5.75415	0.000			B	401678853.86	0.36672	5.75415	0.36672	5.75415	8	3	1	1	0	-127	678853.86	1278	1559	1046	80	3602	DF388E	DF	38	8E
107905		2449	0	2018-07-10 07:31:33	NK	N	FORMAT TEMPL. 31X8-A2-HEXA #1	2018-07-10 07:31:33	0.3696	5.75545	0.000			B	401678853.33	0.3696	5.75545	0.3696	5.75545	8	2	1	1	0	-129	678853.33	2046	4107	1019	78	5781	80380005F87613	80	38	00	05	F8	76	13
107905		2449	0	2018-07-10 08:36:38	MA	N	FORMAT TEMPL. 31X8-A2-HEXA #1	2018-07-10 08:36:37	0.37108	5.75528	0.000			B	401678851.27	0.37108	5.75528	0.37108	5.75528	8	2	1	1	0	-127	678851.27	2273	4018	1285	76	6422	82980B17D9F3AF	82	98	0B	17	D9	F3	AF
107905		2449	0	2018-07-10 10:23:49	MA	N	FORMAT TEMPL. 31X8-A2-HEXA #1	2018-07-10 10:23:48	0.37172	5.75471	0.000			B	401678849.78	0.37172	5.75471	0.37172	5.75471	8	3	1	1	0	-129	678849.78	2680	3968	1809	76	7573	829009E4E18977	82	90	09	E4	E1	89	77
107905		2449	0	2018-07-11 02:51:25	NP	N	FORMAT TEMPL. 31X8-A2-HEXA #1	2018-07-11 02:51:25	0.37045	5.75543	0.000			B	401678850.00	0.37045	5.75543	0.37045	5.75543	0	3	1	1	0	-138	678850.0	4484	6974	2882	76	12679	80200005F8D16B	80	20	00	05	F8	D1	6B
107905		2449	0	2018-07-11 05:12:04	SR	N	FORMAT TEMPL. 31X8-A2-HEXA #1	2018-07-11 05:12:04	0.38586	5.75988	0.000			B	401678852.02	0.38586	5.75988	0.38586	5.75988	8	3	1	1	0	-134	678852.02	4347	9026	2093	89	12292	80200029F8CE6E	80	20	00	29	F8	CE	6E
107905		2449	0	2018-07-11 07:13:38	NN	N	FORMAT TEMPL. 31X8-A2-HEXA #1	2018-07-11 07:13:38	0.40248	5.76408	0.000			B	401678847.62	0.40248	5.76408	0.40248	5.76408	8	3	1	1	0	-133	678847.62	3214	4877	2117	122	9087	815007F8889B93	81	50	07	F8	88	9B	93
107905		2449	89	2018-07-12 02:40:04	NP	N	FORMAT TEMPL. 31X8-A2-HEXA #1	2018-07-12 02:40:48	0.40094	5.73375	0.000			B	401678839.66	0.40094	5.73375	0.40094	5.73375	0	3	1	2	0	-135	678839.66	2564	16446	399	138	7244	81E80FFCE15EC7	81	E8	0F	FC	E1	5E	C7
107905		2449	89	2018-07-12 02:41:33	NP	N	FORMAT TEMPL. 31X8-A2-HEXA #1	2018-07-12 02:40:48	0.40094	5.73375	0.000			B	401678839.66	0.40094	5.73375	0.40094	5.73375	0	3	1	2	0	-135	678839.66	2564	16446	399	138	7244	DF687D	DF	68	7D
107905		2449	182	2018-07-12 04:25:20	NP	N	FORMAT TEMPL. 31X8-A2-HEXA #1	2018-07-12 04:26:49	0.38378	5.76592	0.000			A	401678850.84	0.38378	5.76592	0.38378	5.76592	8	3	1	3	0	-129	678850.84	1048	13825	79	90	2952	81E80FFCE1018D	81	E8	0F	FC	E1	01	8D
107905		2449	182	2018-07-12 04:26:47	NP	N	FORMAT TEMPL. 31X8-A2-HEXA #1	2018-07-12 04:26:49	0.38378	5.76592	0.000			A	401678850.84	0.38378	5.76592	0.38378	5.76592	8	3	1	3	0	-129	678850.84	1048	13825	79	90	2952	DF687D	DF	68	7D
107905		2449	182	2018-07-12 04:28:22	NP	N	FORMAT TEMPL. 31X8-A2-HEXA #1	2018-07-12 04:26:49	0.38378	5.76592	0.000			A	401678850.84	0.38378	5.76592	0.38378	5.76592	8	3	1	3	0	-129	678850.84	1048	13825	79	90	2952	80200005F84093	80	20	00	05	F8	40	93
107905		2449	0	2018-07-12 06:26:20	SR	N	FORMAT TEMPL. 31X8-A2-HEXA #1	2018-07-12 06:26:19	0.3838	5.76776	0.000			B	401678844.06	0.3838	5.76776	0.3838	5.76776	8	3	1	1	0	-127	678844.06	1681	3238	872	87	4746	DF687D	DF	68	7D
107905		2449	0	2018-07-12 06:53:16	NN	N	FORMAT TEMPL. 31X8-A2-HEXA #1	2018-07-12 06:53:16	0.38437	5.76366	0.000			B	401678849.78	0.38437	5.76366	0.38437	5.76366	6	3	1	1	0	-135	678849.78	1727	3650	817	82	4877	DF687D	DF	68	7D
107905		2449	0	2018-07-12 09:31:51	MA	N	FORMAT TEMPL. 31X8-A2-HEXA #1	2018-07-12 09:31:51	0.38404	5.77317	0.000			B	401678851.51	0.38404	5.77317	0.38404	5.77317	8	3	1	1	0	-131	678851.51	2377	3200	1765	80	6717	DF687D	DF	68	7D
107905		2449	0	2018-07-13 06:09:26	NK	N	FORMAT TEMPL. 31X8-A2-HEXA #1	2018-07-13 06:09:26	0.3913	5.76243	0.000			B	401678854.84	0.3913	5.76243	0.3913	5.76243	0	3	1	1	0	-131	678854.84	4845	6315	3716	47	13702	81E80359805D26	81	E8	03	59	80	5D	26
107905		2449	0	2018-07-13 07:53:51	NK	N	FORMAT TEMPL. 31X8-A2-HEXA #1	2018-07-13 07:53:50	0.38705	5.78654	0.000			B	401678849.19	0.38705	5.78654	0.38705	5.78654	0	3	1	1	0	-135	678849.19	4389	9812	1963	98	12413	81C009B4D05F61	81	C0	09	B4	D0	5F	61
107905		2449	532	2018-07-13 08:23:18	NN	N	FORMAT TEMPL. 31X8-A2-HEXA #1	2018-07-13 08:23:17	0.44651	5.78906	0.000			B	401678850.69	0.44651	5.78906	0.44651	5.78906	6	3	1	2	0	-131	678850.69	1900	37731	95	160	5368	C6B07C	C6	B0	7C
107905		2449	532	2018-07-13 08:32:10	NN	N	FORMAT TEMPL. 31X8-A2-HEXA #1	2018-07-13 08:23:17	0.44651	5.78906	0.000			B	401678850.69	0.44651	5.78906	0.44651	5.78906	6	3	1	2	0	-131	678850.69	1900	37731	95	160	5368	81C00831D00B75	81	C0	08	31	D0	0B	75
107905		2449	0	2018-07-13 10:57:26	MA	N	FORMAT TEMPL. 31X8-A2-HEXA #1	2018-07-13 10:57:26	0.4473	5.78942	0.000			B	401678854.71	0.4473	5.78942	0.4473	5.78942	8	3	1	1	0	-134	678854.71	2297	3880	1359	154	6492	81C006ACC07C63	81	C0	06	AC	C0	7C	63
107905		2449	0	2018-07-14 05:52:25	NK	N	FORMAT TEMPL. 31X8-A2-HEXA #1	2018-07-14 05:52:25	0.4019	5.80434	0.000			B	401678869.51	0.4019	5.80434	0.4019	5.80434	0	3	1	1	0	-133	678869.51	4535	7011	2932	154	12825	DF787F	DF	78	7F
107905		2449	43	2018-07-14 07:29:38	NK	N	FORMAT TEMPL. 31X8-A2-HEXA #1	2018-07-14 07:29:59	0.38774	5.75297	0.000			B	401678846.18	0.38774	5.75297	0.38774	5.75297	0	3	1	2	0	-131	678846.18	2446	18783	318	131	6913	82000FA0C83B6F	82	00	0F	A0	C8	3B	6F
107905		2449	43	2018-07-14 07:30:21	NK	N	FORMAT TEMPL. 31X8-A2-HEXA #1	2018-07-14 07:29:59	0.38774	5.75297	0.000			B	401678846.18	0.38774	5.75297	0.38774	5.75297	0	3	1	2	0	-131	678846.18	2446	18783	318	131	6913	80480007F8218C	80	48	00	07	F8	21	8C
107905		2449	85	2018-07-14 08:16:45	NN	N	FORMAT TEMPL. 31X8-A2-HEXA #1	2018-07-14 08:17:27	0.38589	5.75493	0.000			B	401678847.32	0.38589	5.75493	0.38589	5.75493	8	3	1	2	0	-125	678847.32	1083	8638	135	92	3048	8210055BB1C7D5	82	10	05	5B	B1	C7	D5
107905		2449	85	2018-07-14 08:18:10	NN	N	FORMAT TEMPL. 31X8-A2-HEXA #1	2018-07-14 08:17:27	0.38589	5.75493	0.000			B	401678847.32	0.38589	5.75493	0.38589	5.75493	8	3	1	2	0	-125	678847.32	1083	8638	135	92	3048	DF787F	DF	78	7F
107905		2449	46	2018-07-14 08:50:06	MA	N	FORMAT TEMPL. 31X8-A2-HEXA #1	2018-07-14 08:50:05	0.38547	5.75542	0.000			B	401678845.88	0.38547	5.75542	0.38547	5.75542	8	3	1	2	0	-129	678845.88	1336	2839	628	92	3766	81E80639B83E69	81	E8	06	39	B8	3E	69
107905		2449	46	2018-07-14 08:50:52	MA	N	FORMAT TEMPL. 31X8-A2-HEXA #1	2018-07-14 08:50:05	0.38547	5.75542	0.000			B	401678845.88	0.38547	5.75542	0.38547	5.75542	8	3	1	2	0	-129	678845.88	1336	2839	628	92	3766	DF787F	DF	78	7F
107905		2449	0	2018-07-14 09:52:00	MB	N	FORMAT TEMPL. 31X8-A2-HEXA #1	2018-07-14 09:52:00	0.40415	5.74549	0.000			B	401678857.21	0.40415	5.74549	0.40415	5.74549	8	3	1	1	0	-135	678857.21	3634	5048	2615	88	4494	11FA8C	11	FA	8C
107905		2449	96	2018-07-16 09:12:13	MB	N	FORMAT TEMPL. 31X8-A2-HEXA #1	2018-07-16 09:12:37	0.50413	5.75108	0.000			A	401678832.96	0.50413	5.75108	0.50413	5.75108	0	3	1	3	0	-131	678832.96	3085	64504	147	94	5308	8220085AD9A6C0	82	20	08	5A	D9	A6	C0
107905		2449	96	2018-07-16 09:13:01	MB	N	FORMAT TEMPL. 31X8-A2-HEXA #1	2018-07-16 09:12:37	0.50413	5.75108	0.000			A	401678832.96	0.50413	5.75108	0.50413	5.75108	0	3	1	3	0	-131	678832.96	3085	64504	147	94	5308	80680005081B8C	80	68	00	05	08	1B	8C
107905		2449	96	2018-07-16 09:13:49	MB	N	FORMAT TEMPL. 31X8-A2-HEXA #1	2018-07-16 09:12:37	0.50413	5.75108	0.000			A	401678832.96	0.50413	5.75108	0.50413	5.75108	0	3	1	3	0	-131	678832.96	3085	64504	147	94	5308	DF2238	DF	22	38
107905		2449	0	2018-07-17 05:24:55	SR	N	FORMAT TEMPL. 31X8-A2-HEXA #1	2018-07-17 05:24:54	0.61683	5.71118	0.000			B	401678831.91	0.61683	5.71118	0.61683	5.71118	0	3	1	1	0	-138	678831.91	8462	10721	6679	101	14554	82500E0499A56C	82	50	0E	04	99	A5	6C
107905		2449	0	2018-07-17 07:49:40	NK	N	FORMAT TEMPL. 31X8-A2-HEXA #1	2018-07-17 07:49:40	0.44763	5.7182	0.000			B	401678860.13	0.44763	5.7182	0.44763	5.7182	8	3	1	1	0	-132	678860.13	7646	23115	2528	133	16556	80980158B8E6AF	80	98	01	58	B8	E6	AF
107905		2449	0	2018-07-17 09:32:34	MA	N	FORMAT TEMPL. 31X8-A2-HEXA #1	2018-07-17 09:32:33	0.49711	5.68395	0.000			B	401678856.39	0.49711	5.68395	0.49711	5.68395	8	3	1	1	0	-122	678856.39	7730	36247	1648	125	18540	DEC88C	DE	C8	8C
107905		2449	83	2018-07-18 04:59:03	SR	N	FORMAT TEMPL. 31X8-A2-HEXA #1	2018-07-18 04:59:44	0.36455	5.72603	0.000			B	401678873.88	0.36455	5.72603	0.36455	5.72603	0	3	1	2	0	-127	678873.88	2219	19889	247	145	5182	81A00FFCB16CEA	81	A0	0F	FC	B1	6C	EA
107905		2449	83	2018-07-18 05:00:26	SR	N	FORMAT TEMPL. 31X8-A2-HEXA #1	2018-07-18 04:59:44	0.36455	5.72603	0.000			B	401678873.88	0.36455	5.72603	0.36455	5.72603	0	3	1	2	0	-127	678873.88	2219	19889	247	145	5182	DF10AA	DF	10	AA
107905		2449	0	2018-07-18 05:00:26	NP	N	FORMAT TEMPL. 31X8-A2-HEXA #1	2018-07-18 05:00:26	0.34564	5.75629	0.000			B	401678847.40	0.34564	5.75629	0.34564	5.75629	6	3	1	1	0	-136	678847.4	1151	5598	236	146	3242	DF10AA	DF	10	AA
107905		2449	0	2018-07-18 07:30:30	NN	N	FORMAT TEMPL. 31X8-A2-HEXA #1	2018-07-18 07:30:29	0.34184	5.7515	0.000			B	401678841.82	0.34184	5.7515	0.34184	5.7515	8	3	1	1	0	-133	678841.82	1941	3027	1244	145	5482	81D809F988D08C	81	D8	09	F9	88	D0	8C
107905		2449	0	2018-07-18 07:30:30	NK	N	FORMAT TEMPL. 31X8-A2-HEXA #1	2018-07-18 07:30:29	0.34518	5.75344	0.000			B	401678844.88	0.34518	5.75344	0.34518	5.75344	0	3	1	1	0	-131	678844.88	1769	2488	1256	161	4994	81D809F988D454	81	D8	09	F9	88	D4	54
107905		2449	0	2018-07-18 09:16:52	MA	N	FORMAT TEMPL. 31X8-A2-HEXA #1	2018-07-18 09:16:52	0.34181	5.74799	0.000			B	401678842.90	0.34181	5.74799	0.34181	5.74799	8	3	1	1	0	-123	678842.9	2170	2599	1811	173	6129	8140007FC1D580	81	40	00	7F	C1	D5	80
107905		2449	0	2018-07-18 10:53:55	MA	N	FORMAT TEMPL. 31X8-A2-HEXA #1	2018-07-18 10:53:54	0.33971	5.75135	0.000			B	401678839.06	0.33971	5.75135	0.33971	5.75135	8	3	1	1	0	-133	678839.06	2418	2449	2387	174	6834	DF10AA	DF	10	AA
107905		2449	136	2018-07-19 04:29:02	SR	N	FORMAT TEMPL. 31X8-A2-HEXA #1	2018-07-19 04:30:08	0.39466	5.74094	0.000			0	401678860.03	0.39466	5.74094	0.39466	5.74094	50	3	1	4	0	-133	678860.03	2902	17309	486	121	4005	DF308C	DF	30	8C
107905		2449	136	2018-07-19 04:29:45	SR	N	FORMAT TEMPL. 31X8-A2-HEXA #1	2018-07-19 04:30:08	0.39466	5.74094	0.000			0	401678860.03	0.39466	5.74094	0.39466	5.74094	50	3	1	4	0	-133	678860.03	2902	17309	486	121	4005	80100005F80C87	80	10	00	05	F8	0C	87
107905		2449	136	2018-07-19 04:30:30	SR	N	FORMAT TEMPL. 31X8-A2-HEXA #1	2018-07-19 04:30:08	0.39466	5.74094	0.000			0	401678860.03	0.39466	5.74094	0.39466	5.74094	50	3	1	4	0	-133	678860.03	2902	17309	486	121	4005	80180007F8450B	80	18	00	07	F8	45	0B
107905		2449	136	2018-07-19 04:31:18	SR	N	FORMAT TEMPL. 31X8-A2-HEXA #1	2018-07-19 04:30:08	0.39466	5.74094	0.000			0	401678860.03	0.39466	5.74094	0.39466	5.74094	50	3	1	4	0	-133	678860.03	2902	17309	486	121	4005	80100005F84F31	80	10	00	05	F8	4F	31
107905		2449	0	2018-07-19 06:03:30	SR	N	FORMAT TEMPL. 31X8-A2-HEXA #1	2018-07-19 06:03:29	0.39159	5.73983	0.000			B	401678850.64	0.39159	5.73983	0.39159	5.73983	8	3	1	1	0	-135	678850.64	2783	4823	1605	121	5450	80B808C6B87AB2	80	B8	08	C6	B8	7A	B2
107905		2449	0	2018-07-19 07:11:34	NN	N	FORMAT TEMPL. 31X8-A2-HEXA #1	2018-07-19 07:11:33	0.38848	5.74144	0.000			B	401678847.72	0.38848	5.74144	0.38848	5.74144	8	3	1	1	0	-133	678847.72	2342	2901	1889	114	5615	122ACA	12	2A	CA
107905		2449	0	2018-07-19 08:58:26	MA	N	FORMAT TEMPL. 31X8-A2-HEXA #1	2018-07-19 08:58:25	0.39233	5.73888	0.000			B	401678839.55	0.39233	5.73888	0.39233	5.73888	8	3	1	1	0	-132	678839.55	2351	2459	2247	132	6508	81800D72C8E076	81	80	0D	72	C8	E0	76
107905		2449	0	2018-07-19 08:58:26	NN	N	FORMAT TEMPL. 31X8-A2-HEXA #1	2018-07-19 08:58:25	0.38995	5.74813	0.000			B	401678833.13	0.38995	5.74813	0.38995	5.74813	0	3	1	1	0	-133	678833.13	2045	2622	1595	71	5778	81800D72C8D797	81	80	0D	72	C8	D7	97
107905		2449	0	2018-07-19 10:34:30	MA	N	FORMAT TEMPL. 31X8-A2-HEXA #1	2018-07-19 10:34:30	0.38674	5.75619	0.000			B	401678840.46	0.38674	5.75619	0.38674	5.75619	8	3	1	1	0	-126	678840.46	2632	3348	2068	104	7439	81800A32A009BC	81	80	0A	32	A0	09	BC
107905		2449	0	2018-07-20 07:06:14	NN	N	FORMAT TEMPL. 31X8-A2-HEXA #1	2018-07-20 07:06:13	0.35883	5.78298	0.000			B	401678839.86	0.35883	5.78298	0.35883	5.78298	0	3	1	1	0	-133	678839.86	4467	8489	2350	125	12632	811008AA904234	81	10	08	AA	90	42	34
107905		2449	0	2018-07-20 07:16:48	SR	N	FORMAT TEMPL. 31X8-A2-HEXA #1	2018-07-20 07:16:47	0.35769	5.78837	0.000			B	401678841.59	0.35769	5.78837	0.35769	5.78837	0	3	1	1	0	-136	678841.59	4434	8977	2189	88	12539	81000998A078E5	81	00	09	98	A0	78	E5
107905		2449	0	2018-07-21 05:10:14	SR	N	FORMAT TEMPL. 31X8-A2-HEXA #1	2018-07-21 05:10:13	0.3536	5.81358	0.000			B	401678841.13	0.3536	5.81358	0.3536	5.81358	0	3	1	1	0	-134	678841.13	5591	5871	5324	179	15812	81881FFDC9956C	81	88	1F	FD	C9	95	6C
107905		2449	0	2018-07-21 06:56:35	NN	N	FORMAT TEMPL. 31X8-A2-HEXA #1	2018-07-21 06:56:34	0.35375	5.77446	0.000			B	401678850.34	0.35375	5.77446	0.35375	5.77446	8	3	1	1	0	-133	678850.34	4672	7828	2788	97	13213	816801EBC93E32	81	68	01	EB	C9	3E	32
107905		2449	0	2018-07-21 08:39:31	NN	N	FORMAT TEMPL. 31X8-A2-HEXA #1	2018-07-21 08:39:31	0.36364	5.76908	0.000			B	401678855.27	0.36364	5.76908	0.36364	5.76908	8	3	1	1	0	-133	678855.27	3620	4838	2707	139	10235	81780374C9BD47	81	78	03	74	C9	BD	47
107905		2449	46	2018-07-22 04:34:15	SR	N	FORMAT TEMPL. 31X8-A2-HEXA #1	2018-07-22 04:34:38	0.3643	5.74528	0.000			B	401678861.13	0.3643	5.74528	0.3643	5.74528	0	3	1	2	0	-133	678861.13	1937	5735	654	170	5469	80081004F8DF03	80	08	10	04	F8	DF	03
107905		2449	46	2018-07-22 04:35:01	SR	N	FORMAT TEMPL. 31X8-A2-HEXA #1	2018-07-22 04:34:38	0.3643	5.74528	0.000			B	401678861.13	0.3643	5.74528	0.3643	5.74528	0	3	1	2	0	-133	678861.13	1937	5735	654	170	5469	C66875	C6	68	75
107905		2449	0	2018-07-22 06:12:17	SR	N	FORMAT TEMPL. 31X8-A2-HEXA #1	2018-07-22 06:12:16	0.3628	5.75025	0.000			B	401678859.06	0.3628	5.75025	0.3628	5.75025	8	3	1	1	0	-134	678859.06	2227	3986	1244	177	6294	80800528C0006F	80	80	05	28	C0	00	6F
107905		2449	0	2018-07-22 06:42:49	NN	N	FORMAT TEMPL. 31X8-A2-HEXA #1	2018-07-22 06:42:48	0.36226	5.76002	0.000			B	401678850.13	0.36226	5.76002	0.36226	5.76002	8	3	1	1	0	-137	678850.13	1552	1976	1219	74	4382	8188048CB87F2B	81	88	04	8C	B8	7F	2B
107905		2449	544	2018-07-22 08:19:28	NN	N	FORMAT TEMPL. 31X8-A2-HEXA #1	2018-07-22 08:19:28	0.36446	5.7554	0.000			B	401678852.31	0.36446	5.7554	0.36446	5.7554	8	3	1	2	0	-137	678852.31	1421	23709	85	145	4008	820006E8C9961E	82	00	06	E8	C9	96	1E
107905		2449	544	2018-07-22 08:28:32	NN	N	FORMAT TEMPL. 31X8-A2-HEXA #1	2018-07-22 08:19:28	0.36446	5.7554	0.000			B	401678852.31	0.36446	5.7554	0.36446	5.7554	8	3	1	2	0	-137	678852.31	1421	23709	85	145	4008	C66875	C6	68	75
107905		2449	45	2018-07-23 05:33:01	NP	N	FORMAT TEMPL. 31X8-A2-HEXA #1	2018-07-23 05:33:23	0.37617	5.73154	0.000			B	401678850.53	0.37617	5.73154	0.37617	5.73154	0	3	1	2	0	-135	678850.53	2889	9749	856	95	8167	82680FFED9649E	82	68	0F	FE	D9	64	9E
107905		2449	45	2018-07-23 05:33:46	NP	N	FORMAT TEMPL. 31X8-A2-HEXA #1	2018-07-23 05:33:23	0.37617	5.73154	0.000			B	401678850.53	0.37617	5.73154	0.37617	5.73154	0	3	1	2	0	-135	678850.53	2889	9749	856	95	8167	80A0000788B588	80	A0	00	07	88	B5	88
107905		2449	0	2018-07-23 05:39:37	SR	N	FORMAT TEMPL. 31X8-A2-HEXA #1	2018-07-23 05:39:36	0.39137	5.73299	0.000			B	401678862.38	0.39137	5.73299	0.39137	5.73299	6	3	1	1	0	-136	678862.38	2427	6945	848	100	6860	DF0895	DF	08	95
107905		2449	0	2018-07-23 07:07:13	NK	N	FORMAT TEMPL. 31X8-A2-HEXA #1	2018-07-23 07:07:13	0.38462	5.73679	0.000			B	401678851.35	0.38462	5.73679	0.38462	5.73679	8	3	1	1	0	-133	678851.35	2639	5388	1292	97	7460	DF0895	DF	08	95
107905		2449	0	2018-07-23 07:20:08	SR	N	FORMAT TEMPL. 31X8-A2-HEXA #1	2018-07-23 07:20:07	0.37328	5.74258	0.000			B	401678859.00	0.37328	5.74258	0.37328	5.74258	6	3	1	1	0	-137	678859.0	2193	4086	1177	82	6198	828005A7A8C2B3	82	80	05	A7	A8	C2	B3
107905		2449	0	2018-07-23 08:07:44	NN	N	FORMAT TEMPL. 31X8-A2-HEXA #1	2018-07-23 08:07:44	0.37451	5.74784	0.000			B	401678851.84	0.37451	5.74784	0.37451	5.74784	8	3	1	1	0	-133	678851.84	2269	4371	1177	87	6410	82A80DBE901A1D	82	A8	0D	BE	90	1A	1D
107905		2449	0	2018-07-24 05:12:38	SR	N	FORMAT TEMPL. 31X8-A2-HEXA #1	2018-07-24 05:12:37	0.37731	5.77166	0.000			B	401678849.26	0.37731	5.77166	0.37731	5.77166	0	3	1	1	0	-126	678849.26	4167	12284	1413	71	11785	DF58DB	DF	58	DB
107905		2449	457	2018-07-24 08:46:26	MA	N	FORMAT TEMPL. 31X8-A2-HEXA #1	2018-07-24 08:50:14	0.38029	5.77045	0.000			B	401678855.66	0.38029	5.77045	0.38029	5.77045	8	3	1	2	0	-125	678855.66	2183	55342	86	34	6169	DF58DB	DF	58	DB
107905		2449	457	2018-07-24 08:54:03	MA	N	FORMAT TEMPL. 31X8-A2-HEXA #1	2018-07-24 08:50:14	0.38029	5.77045	0.000			B	401678855.66	0.38029	5.77045	0.38029	5.77045	8	3	1	2	0	-125	678855.66	2183	55342	86	34	6169	827C0B521A1301	82	7C	0B	52	1A	13	01
107905		2449	0	2018-07-25 04:43:16	SR	N	FORMAT TEMPL. 31X8-A2-HEXA #1	2018-07-25 04:43:15	0.39314	5.78268	0.000			B	401678851.25	0.39314	5.78268	0.39314	5.78268	0	3	1	1	0	-135	678851.25	4321	8745	2135	56	12219	83380971D9FB40	83	38	09	71	D9	FB	40
107905		2449	48	2018-07-25 05:17:46	NP	N	FORMAT TEMPL. 31X8-A2-HEXA #1	2018-07-25 05:18:09	0.39477	5.77476	0.000			B	401678856.74	0.39477	5.77476	0.39477	5.77476	8	3	1	2	0	-136	678856.74	1939	6120	614	89	5476	DF2956	DF	29	56
107905		2449	48	2018-07-25 05:18:34	NP	N	FORMAT TEMPL. 31X8-A2-HEXA #1	2018-07-25 05:18:09	0.39477	5.77476	0.000			B	401678856.74	0.39477	5.77476	0.39477	5.77476	8	3	1	2	0	-136	678856.74	1939	6120	614	89	5476	82480005183086	82	48	00	05	18	30	86
107905		2449	302	2018-07-25 10:06:38	MA	N	FORMAT TEMPL. 31X8-A2-HEXA #1	2018-07-25 10:06:37	0.41211	5.77891	0.000			B	401678860.02	0.41211	5.77891	0.41211	5.77891	8	3	1	2	0	-124	678860.02	1518	29119	79	172	4281	DF2956	DF	29	56
107905		2449	302	2018-07-25 10:11:40	MA	N	FORMAT TEMPL. 31X8-A2-HEXA #1	2018-07-25 10:06:37	0.41211	5.77891	0.000			B	401678860.02	0.41211	5.77891	0.41211	5.77891	8	3	1	2	0	-124	678860.02	1518	29119	79	172	4281	83700464E81F92	83	70	04	64	E8	1F	92
107905		2449	138	2018-07-26 05:04:28	NP	N	FORMAT TEMPL. 31X8-A2-HEXA #1	2018-07-26 05:04:27	0.37834	5.76909	0.000			A	401678857.70	0.37834	5.76909	0.37834	5.76909	0	3	1	3	0	-130	678857.7	1909	25402	143	104	5392	DF59C7	DF	59	C7
107905		2449	138	2018-07-26 05:06:05	NP	N	FORMAT TEMPL. 31X8-A2-HEXA #1	2018-07-26 05:04:27	0.37834	5.76909	0.000			A	401678857.70	0.37834	5.76909	0.37834	5.76909	0	3	1	3	0	-130	678857.7	1909	25402	143	104	5392	83100005194E01	83	10	00	05	19	4E	01
107905		2449	138	2018-07-26 05:06:46	NP	N	FORMAT TEMPL. 31X8-A2-HEXA #1	2018-07-26 05:04:27	0.37834	5.76909	0.000			A	401678857.70	0.37834	5.76909	0.37834	5.76909	0	3	1	3	0	-130	678857.7	1909	25402	143	104	5392	83100009F8E62E	83	10	00	09	F8	E6	2E
107905		2449	48	2018-07-26 05:48:02	NK	N	FORMAT TEMPL. 31X8-A2-HEXA #1	2018-07-26 05:48:26	0.37233	5.77133	0.000			B	401678861.28	0.37233	5.77133	0.37233	5.77133	8	3	1	2	0	-127	678861.28	704	1260	392	19	1969	83680011F829FC	83	68	00	11	F8	29	FC
107905		2449	48	2018-07-26 05:48:50	NK	N	FORMAT TEMPL. 31X8-A2-HEXA #1	2018-07-26 05:48:26	0.37233	5.77133	0.000			B	401678861.28	0.37233	5.77133	0.37233	5.77133	8	3	1	2	0	-127	678861.28	704	1260	392	19	1969	8360000B009634	83	60	00	0B	00	96	34
107905		2449	48	2018-07-26 05:48:02	SR	N	FORMAT TEMPL. 31X8-A2-HEXA #1	2018-07-26 05:48:26	0.41264	5.77416	0.000			B	401678848.38	0.41264	5.77416	0.41264	5.77416	8	3	1	2	0	-122	678848.38	3435	144423	81	72	9716	83680011F8FB05	83	68	00	11	F8	FB	05
107905		2449	48	2018-07-26 05:48:50	SR	N	FORMAT TEMPL. 31X8-A2-HEXA #1	2018-07-26 05:48:26	0.41264	5.77416	0.000			B	401678848.38	0.41264	5.77416	0.41264	5.77416	8	3	1	2	0	-122	678848.38	3435	144423	81	72	9716	8360000B00B050	83	60	00	0B	00	B0	50
107905		2449	46	2018-07-26 07:40:59	NN	N	FORMAT TEMPL. 31X8-A2-HEXA #1	2018-07-26 07:41:21	0.33412	5.74785	0.000			B	401678849.92	0.33412	5.74785	0.33412	5.74785	8	2	1	2	0	-133	678849.92	1635	2270	1178	97	4583	844802C4D8E839	84	48	02	C4	D8	E8	39
107905		2449	46	2018-07-26 07:41:45	NN	N	FORMAT TEMPL. 31X8-A2-HEXA #1	2018-07-26 07:41:21	0.33412	5.74785	0.000			B	401678849.92	0.33412	5.74785	0.33412	5.74785	8	2	1	2	0	-133	678849.92	1635	2270	1178	97	4583	DF49D7	DF	49	D7
107905		2449	89	2018-07-26 08:05:38	MA	N	FORMAT TEMPL. 31X8-A2-HEXA #1	2018-07-26 08:06:22	0.35637	5.75584	0.000			B	401678853.55	0.35637	5.75584	0.35637	5.75584	8	2	1	2	0	-126	678853.55	1158	4254	315	142	3261	11EA8E	11	EA	8E
107905		2449	89	2018-07-26 08:07:07	MA	N	FORMAT TEMPL. 31X8-A2-HEXA #1	2018-07-26 08:06:22	0.35637	5.75584	0.000			B	401678853.55	0.35637	5.75584	0.35637	5.75584	8	2	1	2	0	-126	678853.55	1158	4254	315	142	3261	8310000CF0C649	83	10	00	0C	F0	C6	49
107905		2449	0	2018-07-26 09:49:07	MA	N	FORMAT TEMPL. 31X8-A2-HEXA #1	2018-07-26 09:49:06	0.32517	5.75252	0.000			B	401678849.04	0.32517	5.75252	0.32517	5.75252	8	3	1	1	0	-126	678849.04	1602	2249	1140	123	4522	DF59C7	DF	59	C7
107905		2449	92	2018-07-27 05:21:34	SR	N	FORMAT TEMPL. 31X8-A2-HEXA #1	2018-07-27 05:22:19	0.35423	5.72781	0.000			B	401678850.96	0.35423	5.72781	0.35423	5.72781	0	3	1	2	0	-130	678850.96	3569	52680	241	51	10090	85F0034AE9FA71	85	F0	03	4A	E9	FA	71
107905		2449	92	2018-07-27 05:23:06	SR	N	FORMAT TEMPL. 31X8-A2-HEXA #1	2018-07-27 05:22:19	0.35423	5.72781	0.000			B	401678850.96	0.35423	5.72781	0.35423	5.72781	0	3	1	2	0	-130	678850.96	3569	52680	241	51	10090	85300007F0F084	85	30	00	07	F0	F0	84
107905		2449	92	2018-07-27 05:21:34	NK	N	FORMAT TEMPL. 31X8-A2-HEXA #1	2018-07-27 05:22:19	0.39501	5.75987	0.000			B	401678854.54	0.39501	5.75987	0.39501	5.75987	0	3	1	2	0	-129	678854.54	442	698	279	35	1196	85F0034AE93D57	85	F0	03	4A	E9	3D	57
107905		2449	92	2018-07-27 05:23:06	NK	N	FORMAT TEMPL. 31X8-A2-HEXA #1	2018-07-27 05:22:19	0.39501	5.75987	0.000			B	401678854.54	0.39501	5.75987	0.39501	5.75987	0	3	1	2	0	-129	678854.54	442	698	279	35	1196	85300007F85BA3	85	30	00	07	F8	5B	A3
107905		2449	0	2018-07-27 06:57:03	SR	N	FORMAT TEMPL. 31X8-A2-HEXA #1	2018-07-27 06:57:03	0.35773	5.74184	0.000			B	401678859.00	0.35773	5.74184	0.35773	5.74184	8	3	1	1	0	-129	678859.0	5122	19972	1313	59	9851	867806DAE0EF9E	86	78	06	DA	E0	EF	9E
107905		2449	0	2018-07-28 02:55:13	NP	N	FORMAT TEMPL. 31X8-A2-HEXA #1	2018-07-28 02:55:12	0.43608	5.86841	0.000			B	401678878.01	0.43608	5.86841	0.43608	5.86841	0	3	1	1	0	-132	678878.01	7419	15249	3609	72	14517	9237FFFC43A17E	92	37	FF	FC	43	A1	7E
107905		2449	0	2018-07-28 06:25:17	SR	N	FORMAT TEMPL. 31X8-A2-HEXA #1	2018-07-28 06:25:16	0.51338	5.84961	0.000			B	401678849.90	0.51338	5.84961	0.51338	5.84961	8	3	1	1	0	-128	678849.9	4699	20989	1051	62	12984	9237FFFC43AFF5	92	37	FF	FC	43	AF	F5
107905		2449	0	2018-07-28 09:02:30	MA	N	FORMAT TEMPL. 31X8-A2-HEXA #1	2018-07-28 09:02:29	0.52552	5.85104	0.000			B	401678850.81	0.52552	5.85104	0.52552	5.85104	8	3	1	1	0	-128	678850.81	7333	27004	1991	59	14302	125A8B	12	5A	8B
107905		2449	0	2018-07-29 04:25:24	NP	N	FORMAT TEMPL. 31X8-A2-HEXA #1	2018-07-29 04:25:24	0.41013	5.77396	0.000			B	401678863.32	0.41013	5.77396	0.41013	5.77396	0	3	1	1	0	-131	678863.32	4197	7559	2330	129	11870	9237FFFC43DFF4	92	37	FF	FC	43	DF	F4
107905		2449	0	2018-07-29 05:54:53	SR	N	FORMAT TEMPL. 31X8-A2-HEXA #1	2018-07-29 05:54:52	0.43411	5.75051	0.000			B	401678857.53	0.43411	5.75051	0.43411	5.75051	8	3	1	1	0	-125	678857.53	2914	11548	735	90	8237	9237FFFC43178F	92	37	FF	FC	43	17	8F
107905		2449	0	2018-07-29 06:15:39	NK	N	FORMAT TEMPL. 31X8-A2-HEXA #1	2018-07-29 06:15:39	0.42902	5.74753	0.000			B	401678861.36	0.42902	5.74753	0.42902	5.74753	6	2	1	1	0	-128	678861.36	2948	13321	652	90	8334	9237FFFC43CD0D	92	37	FF	FC	43	CD	0D
107905		2449	0	2018-07-30 05:50:11	NK	N	FORMAT TEMPL. 31X8-A2-HEXA #1	2018-07-30 05:50:11	0.61205	5.63212	0.000			B	401678870.25	0.61205	5.63212	0.61205	5.63212	0	3	1	1	0	-133	678870.25	5003	9724	2574	110	14151	9237FFFC437483	92	37	FF	FC	43	74	83
107905		2449	0	2018-07-30 08:21:55	MA	N	FORMAT TEMPL. 31X8-A2-HEXA #1	2018-07-30 08:21:54	0.38849	5.76378	0.000			B	401678845.31	0.38849	5.76378	0.38849	5.76378	8	3	1	1	0	-126	678845.31	4100	6335	2653	155	11595	9237FFFC432436	92	37	FF	FC	43	24	36
107905		2449	346	2018-07-31 04:04:29	NP	N	FORMAT TEMPL. 31X8-A2-HEXA #1	2018-07-31 04:07:21	0.09448	5.81872	0.000			B	401678832.97	0.09448	5.81872	0.09448	5.81872	0	3	1	2	0	-130	678832.97	3550	392616	32	99	10035	9237FFFC43EEFC	92	37	FF	FC	43	EE	FC
107905		2449	346	2018-07-31 04:10:15	NP	N	FORMAT TEMPL. 31X8-A2-HEXA #1	2018-07-31 04:07:21	0.09448	5.81872	0.000			B	401678832.97	0.09448	5.81872	0.09448	5.81872	0	3	1	2	0	-130	678832.97	3550	392616	32	99	10035	C00000	C0	00	00
107905		2449	0	2018-07-31 07:03:28	NK	N	FORMAT TEMPL. 31X8-A2-HEXA #1	2018-07-31 07:03:27	0.28112	5.78159	0.000			B	401678854.38	0.28112	5.78159	0.28112	5.78159	8	3	1	1	0	-135	678854.38	9709	76204	1237	93	17782	12BA8B	12	BA	8B
107905		2449	0	2018-08-01 03:48:36	NP	N	FORMAT TEMPL. 31X8-A2-HEXA #1	2018-08-01 03:48:36	0.3913	5.82096	0.000			B	401678847.81	0.3913	5.82096	0.3913	5.82096	0	3	1	1	0	-133	678847.81	9184	17352	4861	89	20757	9237FFFC432F5F	92	37	FF	FC	43	2F	5F
107905		2449	0	2018-08-01 06:06:42	SR	N	FORMAT TEMPL. 31X8-A2-HEXA #1	2018-08-01 06:06:41	0.37306	5.79161	0.000			B	401678840.31	0.37306	5.79161	0.37306	5.79161	8	3	1	1	0	-133	678840.31	9039	24785	3296	77	25569	9237FFFC43B25A	92	37	FF	FC	43	B2	5A
107905		2449	0	2018-08-01 06:38:17	NK	N	FORMAT TEMPL. 31X8-A2-HEXA #1	2018-08-01 06:38:16	0.32847	5.7716	0.000			B	401678844.58	0.32847	5.7716	0.32847	5.7716	8	3	1	1	0	-135	678844.58	7594	55363	1041	105	15581	9237FFFC43513A	92	37	FF	FC	43	51	3A
107905		2449	0	2018-08-02 03:42:34	NP	N	FORMAT TEMPL. 31X8-A2-HEXA #1	2018-08-02 03:42:34	0.29254	5.74981	0.000			B	401678804.72	0.29254	5.74981	0.29254	5.74981	0	2	1	1	0	-130	678804.72	3681	7855	1724	109	10407	9237FFFC438230	92	37	FF	FC	43	82	30
107905		2449	91	2018-08-03 05:02:48	SR	N	FORMAT TEMPL. 31X8-A2-HEXA #1	2018-08-03 05:03:33	0.26973	5.72701	0.000			A	401678829.30	0.26973	5.72701	0.26973	5.72701	0	3	1	3	0	-133	678829.3	3563	51579	246	69	9866	C00000	C0	00	00
107905		2449	91	2018-08-03 05:03:34	SR	N	FORMAT TEMPL. 31X8-A2-HEXA #1	2018-08-03 05:03:33	0.26973	5.72701	0.000			A	401678829.30	0.26973	5.72701	0.26973	5.72701	0	3	1	3	0	-133	678829.3	3563	51579	246	69	9866	122A8C	12	2A	8C
107905		2449	91	2018-08-03 05:04:19	SR	N	FORMAT TEMPL. 31X8-A2-HEXA #1	2018-08-03 05:03:33	0.26973	5.72701	0.000			A	401678829.30	0.26973	5.72701	0.26973	5.72701	0	3	1	3	0	-133	678829.3	3563	51579	246	69	9866	9237FFFC430C0B	92	37	FF	FC	43	0C	0B
107905		2449	0	2018-08-03 08:42:16	MA	N	FORMAT TEMPL. 31X8-A2-HEXA #1	2018-08-03 08:42:16	0.33576	5.76235	0.000			B	401678834.22	0.33576	5.76235	0.33576	5.76235	8	3	1	1	0	-128	678834.22	4032	14895	1091	80	11158	9237FFFC43C4A7	92	37	FF	FC	43	C4	A7
107905		2449	0	2018-08-03 09:20:31	NN	N	FORMAT TEMPL. 31X8-A2-HEXA #1	2018-08-03 09:20:30	0.33664	5.76238	0.000			B	401678836.01	0.33664	5.76238	0.33664	5.76238	8	3	1	1	0	-132	678836.01	4124	14395	1181	80	11663	9237FFFC433B16	92	37	FF	FC	43	3B	16
107905		2449	494	2018-08-05 08:57:54	MB	N	FORMAT TEMPL. 31X8-A2-HEXA #1	2018-08-05 09:06:08	0.32588	5.6908	0.000			B	401678847.55	0.32588	5.6908	0.32588	5.6908	0	3	1	2	0	-132	678847.55	5466	298499	100	30	15462	9237FFFC432331	92	37	FF	FC	43	23	31
107905		2449	494	2018-08-05 09:06:08	MB	N	FORMAT TEMPL. 31X8-A2-HEXA #1	2018-08-05 09:06:08	0.32588	5.6908	0.000			B	401678847.55	0.32588	5.6908	0.32588	5.6908	0	3	1	2	0	-132	678847.55	5466	298499	100	30	15462	9237FFFC438934	92	37	FF	FC	43	89	34
107905		2449	48	2018-08-06 05:06:14	SR	N	FORMAT TEMPL. 31X8-A2-HEXA #1	2018-08-06 05:06:38	0.36063	5.75644	0.000			B	401678858.24	0.36063	5.75644	0.36063	5.75644	0	3	1	2	0	-129	678858.24	1376	6304	300	155	3876	123A8C	12	3A	8C
107905		2449	48	2018-08-06 05:07:02	SR	N	FORMAT TEMPL. 31X8-A2-HEXA #1	2018-08-06 05:06:38	0.36063	5.75644	0.000			B	401678858.24	0.36063	5.75644	0.36063	5.75644	0	3	1	2	0	-129	678858.24	1376	6304	300	155	3876	9227FFFE430F0F	92	27	FF	FE	43	0F	0F
107905		2449	43	2018-08-06 06:49:35	SR	N	FORMAT TEMPL. 31X8-A2-HEXA #1	2018-08-06 06:49:56	0.36081	5.76201	0.000			B	401678857.88	0.36081	5.76201	0.36081	5.76201	8	3	1	2	0	-135	678857.88	1232	2244	675	103	3472	9237FFFC43D757	92	37	FF	FC	43	D7	57
107905		2449	43	2018-08-06 06:50:18	SR	N	FORMAT TEMPL. 31X8-A2-HEXA #1	2018-08-06 06:49:56	0.36081	5.76201	0.000			B	401678857.88	0.36081	5.76201	0.36081	5.76201	8	3	1	2	0	-135	678857.88	1232	2244	675	103	3472	C00000	C0	00	00
107905		2449	0	2018-08-06 07:06:45	NN	N	FORMAT TEMPL. 31X8-A2-HEXA #1	2018-08-06 07:06:44	0.36062	5.76245	0.000			B	401678857.86	0.36062	5.76245	0.36062	5.76245	6	3	1	1	0	-133	678857.86	1310	2406	712	103	3693	9237FFFC432581	92	37	FF	FC	43	25	81
107905		2449	0	2018-08-06 08:53:38	NN	N	FORMAT TEMPL. 31X8-A2-HEXA #1	2018-08-06 08:53:37	0.36082	5.76424	0.000			B	401678858.66	0.36082	5.76424	0.36082	5.76424	8	3	1	1	0	-135	678858.66	1926	2422	1531	99	5440	120A8C	12	0A	8C
107905		2449	0	2018-08-07 04:22:28	NP	N	FORMAT TEMPL. 31X8-A2-HEXA #1	2018-08-07 04:22:28	0.35283	5.77135	0.000			B	401678860.54	0.35283	5.77135	0.35283	5.77135	0	3	1	1	0	-125	678860.54	3905	9637	1582	122	11042	9237FFFC43F52F	92	37	FF	FC	43	F5	2F
107905		2449	0	2018-08-07 05:46:14	NK	N	FORMAT TEMPL. 31X8-A2-HEXA #1	2018-08-07 05:46:13	0.36666	5.76223	0.000			B	401678862.42	0.36666	5.76223	0.36666	5.76223	8	3	1	1	0	-128	678862.42	3086	4596	2072	123	8725	121A8D	12	1A	8D
107905		2449	0	2018-08-07 08:57:12	MA	N	FORMAT TEMPL. 31X8-A2-HEXA #1	2018-08-07 08:57:11	0.37191	5.76037	0.000			B	401678863.25	0.37191	5.76037	0.37191	5.76037	8	3	1	1	0	-127	678863.25	3307	3897	2805	105	9349	9237FFFC43F167	92	37	FF	FC	43	F1	67
107905		2449	0	2018-08-07 10:01:14	MB	N	FORMAT TEMPL. 31X8-A2-HEXA #1	2018-08-07 10:01:14	0.37129	5.76286	0.000			B	401678861.13	0.37129	5.76286	0.37129	5.76286	8	3	1	1	0	-132	678861.13	3332	4319	2570	103	9420	9237FFFC43AADA	92	37	FF	FC	43	AA	DA
107905		2449	128	2018-08-09 04:04:00	NP	N	FORMAT TEMPL. 31X8-A2-HEXA #1	2018-08-09 04:05:04	0.3654	5.77058	0.000			B	401678869.14	0.3654	5.77058	0.3654	5.77058	0	3	1	2	0	-129	678869.14	5060	120906	211	123	14312	C00000	C0	00	00
107905		2449	128	2018-08-09 04:06:08	NP	N	FORMAT TEMPL. 31X8-A2-HEXA #1	2018-08-09 04:05:04	0.3654	5.77058	0.000			B	401678869.14	0.3654	5.77058	0.3654	5.77058	0	3	1	2	0	-129	678869.14	5060	120906	211	123	14312	92B7FDC83D4A1F	92	B7	FD	C8	3D	4A	1F
107905		2449	0	2018-08-09 05:42:27	NP	N	FORMAT TEMPL. 31X8-A2-HEXA #1	2018-08-09 05:42:27	0.37648	5.76476	0.000			B	401678871.29	0.37648	5.76476	0.37648	5.76476	8	3	1	1	0	-138	678871.29	3522	12989	955	119	9959	9237FFFC43B8B4	92	37	FF	FC	43	B8	B4
107905		2449	0	2018-08-09 09:19:29	MB	N	FORMAT TEMPL. 31X8-A2-HEXA #1	2018-08-09 09:19:28	0.37652	5.75689	0.000			B	401678874.94	0.37652	5.75689	0.37652	5.75689	8	3	1	1	0	-136	678874.94	3810	13463	1078	121	10773	9237FFFC4344C1	92	37	FF	FC	43	44	C1
107905		2449	0	2018-08-10 06:20:59	SR	N	FORMAT TEMPL. 31X8-A2-HEXA #1	2018-08-10 06:20:58	0.3977	5.75984	0.000			B	401678878.53	0.3977	5.75984	0.3977	5.75984	0	3	1	1	0	-127	678878.53	4349	15325	1234	80	12300	9237FFFC43A97C	92	37	FF	FC	43	A9	7C
107905		2449	537	2018-08-10 07:59:45	NN	N	FORMAT TEMPL. 31X8-A2-HEXA #1	2018-08-10 07:59:44	0.36836	5.75412	0.000			B	401678871.64	0.36836	5.75412	0.36836	5.75412	8	3	1	2	0	-133	678871.64	2767	105895	72	100	7823	11BA8C	11	BA	8C
107905		2449	537	2018-08-10 08:08:42	NN	N	FORMAT TEMPL. 31X8-A2-HEXA #1	2018-08-10 07:59:44	0.36836	5.75412	0.000			B	401678871.64	0.36836	5.75412	0.36836	5.75412	8	3	1	2	0	-133	678871.64	2767	105895	72	100	7823	9237F977736CE2	92	37	F9	77	73	6C	E2
107905		2449	0	2018-08-11 03:31:52	NP	N	FORMAT TEMPL. 31X8-A2-HEXA #1	2018-08-11 03:31:52	0.31741	5.73426	0.000			B	401678867.43	0.31741	5.73426	0.31741	5.73426	0	2	1	1	0	-137	678867.43	4933	5975	4071	79	13949	9237FFFC43C341	92	37	FF	FC	43	C3	41
107905		2449	0	2018-08-11 09:14:51	MA	N	FORMAT TEMPL. 31X8-A2-HEXA #1	2018-08-11 09:14:51	0.30623	5.71192	0.000			B	401678869.24	0.30623	5.71192	0.30623	5.71192	8	3	1	1	0	-134	678869.24	4487	12377	1626	102	12689	9237FFFC43C332	92	37	FF	FC	43	C3	32
107905		2449	46	2018-08-11 10:56:52	MA	N	FORMAT TEMPL. 31X8-A2-HEXA #1	2018-08-11 10:57:15	0.25461	5.71342	0.000			B	401678867.42	0.25461	5.71342	0.25461	5.71342	8	2	1	2	0	-131	678867.42	2373	5708	986	161	6072	116A8C	11	6A	8C
107905		2449	46	2018-08-11 10:57:38	MA	N	FORMAT TEMPL. 31X8-A2-HEXA #1	2018-08-11 10:57:15	0.25461	5.71342	0.000			B	401678867.42	0.25461	5.71342	0.25461	5.71342	8	2	1	2	0	-131	678867.42	2373	5708	986	161	6072	9227FFFC43486F	92	27	FF	FC	43	48	6F
107905		2449	48	2018-08-12 05:09:46	NP	N	FORMAT TEMPL. 31X8-A2-HEXA #1	2018-08-12 05:10:09	0.10906	5.81562	0.000			B	401678928.24	0.10906	5.81562	0.10906	5.81562	0	3	1	2	0	-132	678928.24	5056	34123	749	97	8805	9237FFFC43EAF9	92	37	FF	FC	43	EA	F9
107905		2449	48	2018-08-12 05:10:34	NP	N	FORMAT TEMPL. 31X8-A2-HEXA #1	2018-08-12 05:10:09	0.10906	5.81562	0.000			B	401678928.24	0.10906	5.81562	0.10906	5.81562	0	3	1	2	0	-132	678928.24	5056	34123	749	97	8805	9237FFFC430128	92	37	FF	FC	43	01	28
107905		2449	0	2018-08-12 05:19:51	SR	N	FORMAT TEMPL. 31X8-A2-HEXA #1	2018-08-12 05:19:50	0.35401	5.77784	0.000			B	401678853.29	0.35401	5.77784	0.35401	5.77784	6	3	1	1	0	-125	678853.29	3104	10398	926	88	4774	9237FFFC438FA4	92	37	FF	FC	43	8F	A4
107905		2449	0	2018-08-12 07:37:28	NN	N	FORMAT TEMPL. 31X8-A2-HEXA #1	2018-08-12 07:37:27	0.33246	5.77005	0.000			B	401678861.94	0.33246	5.77005	0.33246	5.77005	8	3	1	1	0	-127	678861.94	5017	12220	2059	82	5975	9237FFFC43001B	92	37	FF	FC	43	00	1B
107905		2449	476	2018-08-12 08:53:09	MA	N	FORMAT TEMPL. 31X8-A2-HEXA #1	2018-08-12 08:55:30	0.40872	5.77081	0.000			A	401678871.61	0.40872	5.77081	0.40872	5.77081	8	3	1	3	0	-124	678871.61	181	475	68	95	327	C00000	C0	00	00
107905		2449	476	2018-08-12 08:55:30	MA	N	FORMAT TEMPL. 31X8-A2-HEXA #1	2018-08-12 08:55:30	0.40872	5.77081	0.000			A	401678871.61	0.40872	5.77081	0.40872	5.77081	8	3	1	3	0	-124	678871.61	181	475	68	95	327	9237FFFC4322BD	92	37	FF	FC	43	22	BD
107905		2449	476	2018-08-12 09:01:05	MA	N	FORMAT TEMPL. 31X8-A2-HEXA #1	2018-08-12 08:55:30	0.40872	5.77081	0.000			A	401678871.61	0.40872	5.77081	0.40872	5.77081	8	3	1	3	0	-124	678871.61	181	475	68	95	327	9237FFFC430741	92	37	FF	FC	43	07	41
107905		2449	0	2018-08-12 10:39:53	MA	N	FORMAT TEMPL. 31X8-A2-HEXA #1	2018-08-12 10:39:53	0.42173	5.77088	0.000			B	401678870.07	0.42173	5.77088	0.42173	5.77088	8	3	1	1	0	-135	678870.07	1710	1790	1633	68	3894	9237FFFC43113D	92	37	FF	FC	43	11	3D
107905		2449	45	2018-08-19 09:46:30	MA	N	FORMAT TEMPL. 31X8-A2-HEXA #1	2018-08-19 09:46:52	0.2565	5.66187	0.000			B	401678878.94	0.2565	5.66187	0.2565	5.66187	0	3	1	2	0	-122	678878.94	6615	104745	417	126	18708	80480DBE003160	80	48	0D	BE	00	31	60
107905		2449	45	2018-08-19 09:47:15	MA	N	FORMAT TEMPL. 31X8-A2-HEXA #1	2018-08-19 09:46:52	0.2565	5.66187	0.000			B	401678878.94	0.2565	5.66187	0.2565	5.66187	0	3	1	2	0	-122	678878.94	6615	104745	417	126	18708	80480DC30023DE	80	48	0D	C3	00	23	DE
107905		2449	47	2018-08-20 06:55:26	NK	N	FORMAT TEMPL. 31X8-A2-HEXA #1	2018-08-20 06:55:49	0.44602	5.62982	0.000			B	401678889.27	0.44602	5.62982	0.44602	5.62982	0	3	1	2	0	-130	678889.27	8270	46473	1471	139	18851	80595007F86044	80	59	50	07	F8	60	44
107905		2449	47	2018-08-20 06:56:13	NK	N	FORMAT TEMPL. 31X8-A2-HEXA #1	2018-08-20 06:55:49	0.44602	5.62982	0.000			B	401678889.27	0.44602	5.62982	0.44602	5.62982	0	3	1	2	0	-130	678889.27	8270	46473	1471	139	18851	80596007F8640D	80	59	60	07	F8	64	0D
107905		2449	46	2018-08-20 07:44:51	NN	N	FORMAT TEMPL. 31X8-A2-HEXA #1	2018-08-20 07:45:13	0.31829	5.74651	0.000			B	401678884.32	0.31829	5.74651	0.31829	5.74651	8	3	1	2	0	-131	678884.32	1780	8738	362	162	2817	80292008F8AEB4	80	29	20	08	F8	AE	B4
107905		2449	46	2018-08-20 07:45:37	NN	N	FORMAT TEMPL. 31X8-A2-HEXA #1	2018-08-20 07:45:13	0.31829	5.74651	0.000			B	401678884.32	0.31829	5.74651	0.31829	5.74651	8	3	1	2	0	-131	678884.32	1780	8738	362	162	2817	80293009F88011	80	29	30	09	F8	80	11
107905		2449	83	2018-08-20 09:23:10	NN	N	FORMAT TEMPL. 31X8-A2-HEXA #1	2018-08-20 09:23:51	0.37739	5.72565	0.000			A	401678882.73	0.37739	5.72565	0.37739	5.72565	8	3	1	3	0	-133	678882.73	1799	6986	463	65	4349	C8A8B8	C8	A8	B8
107905		2449	83	2018-08-20 09:23:52	NN	N	FORMAT TEMPL. 31X8-A2-HEXA #1	2018-08-20 09:23:51	0.37739	5.72565	0.000			A	401678882.73	0.37739	5.72565	0.37739	5.72565	8	3	1	3	0	-133	678882.73	1799	6986	463	65	4349	810000053895E0	81	00	00	05	38	95	E0
107905		2449	83	2018-08-20 09:24:33	NN	N	FORMAT TEMPL. 31X8-A2-HEXA #1	2018-08-20 09:23:51	0.37739	5.72565	0.000			A	401678882.73	0.37739	5.72565	0.37739	5.72565	8	3	1	3	0	-133	678882.73	1799	6986	463	65	4349	8100100438A4A2	81	00	10	04	38	A4	A2
107905		2449	41	2018-08-20 09:23:52	MA	N	FORMAT TEMPL. 31X8-A2-HEXA #1	2018-08-20 09:23:52	0.33154	5.70413	0.000			B	401678879.89	0.33154	5.70413	0.33154	5.70413	0	3	1	2	0	-127	678879.89	1707	6630	439	67	4297	8100000538E508	81	00	00	05	38	E5	08
107905		2449	41	2018-08-20 09:24:33	MA	N	FORMAT TEMPL. 31X8-A2-HEXA #1	2018-08-20 09:23:52	0.33154	5.70413	0.000			B	401678879.89	0.33154	5.70413	0.33154	5.70413	0	3	1	2	0	-127	678879.89	1707	6630	439	67	4297	8100100438BDE5	81	00	10	04	38	BD	E5
107905		2449	0	2018-08-21 05:04:59	NP	N	FORMAT TEMPL. 31X8-A2-HEXA #1	2018-08-21 05:04:58	0.43374	5.75315	0.000			B	401678870.88	0.43374	5.75315	0.43374	5.75315	0	3	1	1	0	-131	678870.88	4998	10920	2287	78	11230	80AFF007A0A982	80	AF	F0	07	A0	A9	82
107905		2449	0	2018-08-21 06:35:40	NK	N	FORMAT TEMPL. 31X8-A2-HEXA #1	2018-08-21 06:35:39	0.40298	5.75161	0.000			B	401678872.00	0.40298	5.75161	0.40298	5.75161	8	3	1	1	0	-124	678872.0	6967	24114	2012	98	12416	80AFF007A0AF5D	80	AF	F0	07	A0	AF	5D
107905		2449	0	2018-08-21 07:14:49	SR	N	FORMAT TEMPL. 31X8-A2-HEXA #1	2018-08-21 07:14:49	0.36626	5.75278	0.000			B	401678880.00	0.36626	5.75278	0.36626	5.75278	8	3	1	1	0	-137	678880.0	8416	38486	1840	71	16014	80AFF10FA06FF2	80	AF	F1	0F	A0	6F	F2
107905		2449	0	2018-08-22 03:15:10	NP	N	FORMAT TEMPL. 31X8-A2-HEXA #1	2018-08-22 03:15:09	0.37126	5.76081	0.000			B	401678881.74	0.37126	5.76081	0.37126	5.76081	0	3	1	1	0	-135	678881.74	5470	8151	3671	99	15471	80E7F00B88F58A	80	E7	F0	0B	88	F5	8A
107905		2449	0	2018-08-22 06:05:28	NK	N	FORMAT TEMPL. 31X8-A2-HEXA #1	2018-08-22 06:05:28	0.38206	5.76052	0.000			B	401678884.01	0.38206	5.76052	0.38206	5.76052	8	3	1	1	0	-135	678884.01	4291	6056	3040	157	12136	C00039	C0	00	39
107905		2449	120	2018-08-22 06:43:19	SR	N	FORMAT TEMPL. 31X8-A2-HEXA #1	2018-08-22 06:44:18	0.35371	5.74644	0.000			B	401678880.36	0.35371	5.74644	0.35371	5.74644	8	3	1	2	0	-130	678880.36	4022	115489	140	98	11376	80E7D00B88383D	80	E7	D0	0B	88	38	3D
107905		2449	120	2018-08-22 06:45:19	SR	N	FORMAT TEMPL. 31X8-A2-HEXA #1	2018-08-22 06:44:18	0.35371	5.74644	0.000			B	401678880.36	0.35371	5.74644	0.35371	5.74644	8	3	1	2	0	-130	678880.36	4022	115489	140	98	11376	80E7F00B881CC2	80	E7	F0	0B	88	1C	C2
107905		2449	92	2018-08-22 07:17:12	NN	N	FORMAT TEMPL. 31X8-A2-HEXA #1	2018-08-22 07:17:58	0.3747	5.73757	0.000			B	401678880.20	0.3747	5.73757	0.3747	5.73757	8	3	1	2	0	-133	678880.2	1492	8896	250	84	4209	80E7F00B88CEBA	80	E7	F0	0B	88	CE	BA
107905		2449	92	2018-08-22 07:18:44	NN	N	FORMAT TEMPL. 31X8-A2-HEXA #1	2018-08-22 07:17:58	0.3747	5.73757	0.000			B	401678880.20	0.3747	5.73757	0.3747	5.73757	8	3	1	2	0	-133	678880.2	1492	8896	250	84	4209	C00039	C0	00	39
107905		2449	0	2018-08-22 09:54:48	MB	N	FORMAT TEMPL. 31X8-A2-HEXA #1	2018-08-22 09:54:47	0.40317	5.7253	0.000			B	401678877.27	0.40317	5.7253	0.40317	5.7253	8	3	1	1	0	-134	678877.27	2270	3521	1463	84	6415	8037F00DF8A917	80	37	F0	0D	F8	A9	17
107905		2449	0	2018-08-22 10:33:24	MA	N	FORMAT TEMPL. 31X8-A2-HEXA #1	2018-08-22 10:33:24	0.39566	5.72861	0.000			B	401678878.15	0.39566	5.72861	0.39566	5.72861	8	3	1	1	0	-135	678878.15	2803	4709	1668	97	7923	C00039	C0	00	39
107905		2449	0	2018-08-23 02:54:40	NP	N	FORMAT TEMPL. 31X8-A2-HEXA #1	2018-08-23 02:54:40	0.38853	5.73646	0.000			B	401678876.00	0.38853	5.73646	0.38853	5.73646	0	3	1	1	0	-137	678876.0	4715	6307	3523	77	13332	806FF007004AF5	80	6F	F0	07	00	4A	F5
107905		2449	41	2018-08-23 04:33:28	SR	N	FORMAT TEMPL. 31X8-A2-HEXA #1	2018-08-23 04:33:48	0.39814	5.78002	0.000			B	401678880.89	0.39814	5.78002	0.39814	5.78002	6	3	1	2	0	-136	678880.89	1159	1333	1008	134	2529	C00028	C0	00	28
107905		2449	41	2018-08-23 04:34:09	SR	N	FORMAT TEMPL. 31X8-A2-HEXA #1	2018-08-23 04:33:48	0.39814	5.78002	0.000			B	401678880.89	0.39814	5.78002	0.39814	5.78002	6	3	1	2	0	-136	678880.89	1159	1333	1008	134	2529	117A8E	11	7A	8E
107905		2449	84	2018-08-23 04:33:28	NP	N	FORMAT TEMPL. 31X8-A2-HEXA #1	2018-08-23 04:33:27	0.426	5.74513	0.000			A	401678883.60	0.426	5.74513	0.426	5.74513	7	3	1	3	0	-135	678883.6	4533	18998	1081	141	7354	C00028	C0	00	28
107905		2449	84	2018-08-23 04:34:09	NP	N	FORMAT TEMPL. 31X8-A2-HEXA #1	2018-08-23 04:33:27	0.426	5.74513	0.000			A	401678883.60	0.426	5.74513	0.426	5.74513	7	3	1	3	0	-135	678883.6	4533	18998	1081	141	7354	117A8E	11	7A	8E
107905		2449	84	2018-08-23 04:34:52	NP	N	FORMAT TEMPL. 31X8-A2-HEXA #1	2018-08-23 04:33:27	0.426	5.74513	0.000			A	401678883.60	0.426	5.74513	0.426	5.74513	7	3	1	3	0	-135	678883.6	4533	18998	1081	141	7354	806FF007009F4F	80	6F	F0	07	00	9F	4F
107905		2449	388	2018-08-23 05:42:30	NK	N	FORMAT TEMPL. 31X8-A2-HEXA #1	2018-08-23 05:45:44	0.40852	5.78046	0.000			B	401678884.10	0.40852	5.78046	0.40852	5.78046	8	3	1	2	0	-131	678884.1	962	10868	85	170	2707	C00028	C0	00	28
107905		2449	388	2018-08-23 05:48:58	NK	N	FORMAT TEMPL. 31X8-A2-HEXA #1	2018-08-23 05:45:44	0.40852	5.78046	0.000			B	401678884.10	0.40852	5.78046	0.40852	5.78046	8	3	1	2	0	-131	678884.1	962	10868	85	170	2707	806FF007009CB3	80	6F	F0	07	00	9C	B3
107905		2449	55	2018-08-23 08:31:34	MA	N	FORMAT TEMPL. 31X8-A2-HEXA #1	2018-08-23 08:32:01	0.38558	5.74887	0.000			B	401678877.71	0.38558	5.74887	0.38558	5.74887	8	3	1	2	0	-129	678877.71	1835	6173	545	118	4750	80319A48009C29	80	31	9A	48	00	9C	29
107905		2449	55	2018-08-23 08:32:29	MA	N	FORMAT TEMPL. 31X8-A2-HEXA #1	2018-08-23 08:32:01	0.38558	5.74887	0.000			B	401678877.71	0.38558	5.74887	0.38558	5.74887	8	3	1	2	0	-129	678877.71	1835	6173	545	118	4750	811190CC007F19	81	11	90	CC	00	7F	19
107905		2449	0	2018-08-23 08:46:28	NN	N	FORMAT TEMPL. 31X8-A2-HEXA #1	2018-08-23 08:46:27	0.38534	5.74845	0.000			B	401678880.75	0.38534	5.74845	0.38534	5.74845	6	3	1	1	0	-135	678880.75	1761	4823	642	118	4971	807801AA006154	80	78	01	AA	00	61	54
107905		2449	45	2018-08-23 09:31:15	MB	N	FORMAT TEMPL. 31X8-A2-HEXA #1	2018-08-23 09:31:37	0.39555	5.77267	0.000			B	401678884.36	0.39555	5.77267	0.39555	5.77267	8	3	1	2	0	-127	678884.36	1708	7941	367	105	4822	80610005F81A9C	80	61	00	05	F8	1A	9C
107905		2449	45	2018-08-23 09:32:00	MB	N	FORMAT TEMPL. 31X8-A2-HEXA #1	2018-08-23 09:31:37	0.39555	5.77267	0.000			B	401678884.36	0.39555	5.77267	0.39555	5.77267	8	3	1	2	0	-127	678884.36	1708	7941	367	105	4822	802000	80	20	00
107905		2449	68	2018-08-23 10:11:27	MA	N	FORMAT TEMPL. 31X8-A2-HEXA #1	2018-08-23 10:12:00	0.39494	5.77024	0.000			B	401678879.42	0.39494	5.77024	0.39494	5.77024	8	2	1	2	0	-129	678879.42	1400	5113	383	86	3947	11BA88	11	BA	88
107905		2449	68	2018-08-23 10:12:35	MA	N	FORMAT TEMPL. 31X8-A2-HEXA #1	2018-08-23 10:12:00	0.39494	5.77024	0.000			B	401678879.42	0.39494	5.77024	0.39494	5.77024	8	2	1	2	0	-129	678879.42	1400	5113	383	86	3947	80D81B5700429B	80	D8	1B	57	00	42	9B
107905		2449	135	2018-08-24 04:32:45	NP	N	FORMAT TEMPL. 31X8-A2-HEXA #1	2018-08-24 04:34:01	0.38096	5.75503	0.000			A	401678882.08	0.38096	5.75503	0.38096	5.75503	0	3	1	3	0	-130	678882.08	3478	27184	444	74	9834	C33096	C3	30	96
107905		2449	135	2018-08-24 04:34:18	NP	N	FORMAT TEMPL. 31X8-A2-HEXA #1	2018-08-24 04:34:01	0.38096	5.75503	0.000			A	401678882.08	0.38096	5.75503	0.38096	5.75503	0	3	1	3	0	-130	678882.08	3478	27184	444	74	9834	804FF009B87833	80	4F	F0	09	B8	78	33
107905		2449	135	2018-08-24 04:35:00	NP	N	FORMAT TEMPL. 31X8-A2-HEXA #1	2018-08-24 04:34:01	0.38096	5.75503	0.000			A	401678882.08	0.38096	5.75503	0.38096	5.75503	0	3	1	3	0	-130	678882.08	3478	27184	444	74	9834	804FF009B8DBC6	80	4F	F0	09	B8	DB	C6
107905		2449	84	2018-08-25 06:36:59	NK	N	FORMAT TEMPL. 31X8-A2-HEXA #1	2018-08-25 06:37:41	0.34879	5.7024	0.000			B	401678890.94	0.34879	5.7024	0.34879	5.7024	0	3	1	2	0	-126	678890.94	4024	276255	58	102	11375	8047F007F8E010	80	47	F0	07	F8	E0	10
107905		2449	84	2018-08-25 06:38:23	NK	N	FORMAT TEMPL. 31X8-A2-HEXA #1	2018-08-25 06:37:41	0.34879	5.7024	0.000			B	401678890.94	0.34879	5.7024	0.34879	5.7024	0	3	1	2	0	-126	678890.94	4024	276255	58	102	11375	8047F007F80716	80	47	F0	07	F8	07	16
107905		2449	46	2018-08-25 06:50:49	SR	N	FORMAT TEMPL. 31X8-A2-HEXA #1	2018-08-25 06:51:11	0.29833	5.70517	0.000			B	401678890.45	0.29833	5.70517	0.29833	5.70517	0	3	1	2	0	-128	678890.45	2036	10206	406	114	5752	C10049	C1	00	49
107905		2449	46	2018-08-25 06:51:35	SR	N	FORMAT TEMPL. 31X8-A2-HEXA #1	2018-08-25 06:51:11	0.29833	5.70517	0.000			B	401678890.45	0.29833	5.70517	0.29833	5.70517	0	3	1	2	0	-128	678890.45	2036	10206	406	114	5752	8047F007F80613	80	47	F0	07	F8	06	13
107905		2449	0	2018-08-25 08:15:47	NK	N	FORMAT TEMPL. 31X8-A2-HEXA #1	2018-08-25 08:15:46	0.29191	5.70928	0.000			B	401678884.85	0.29191	5.70928	0.29191	5.70928	8	3	1	1	0	-137	678884.85	1935	3753	997	103	5466	8047F007F8CEE5	80	47	F0	07	F8	CE	E5
107905		2449	44	2018-08-25 09:27:24	MA	N	FORMAT TEMPL. 31X8-A2-HEXA #1	2018-08-25 09:27:45	0.28423	5.70959	0.000			B	401678881.40	0.28423	5.70959	0.28423	5.70959	8	3	1	2	0	-121	678881.4	1765	27727	112	101	4983	8047F007F80CD9	80	47	F0	07	F8	0C	D9
107905		2449	44	2018-08-25 09:28:08	MA	N	FORMAT TEMPL. 31X8-A2-HEXA #1	2018-08-25 09:27:45	0.28423	5.70959	0.000			B	401678881.40	0.28423	5.70959	0.28423	5.70959	8	3	1	2	0	-121	678881.4	1765	27727	112	101	4983	8047F007F8B6E4	80	47	F0	07	F8	B6	E4
107905		2449	0	2018-08-26 04:12:12	NP	N	FORMAT TEMPL. 31X8-A2-HEXA #1	2018-08-26 04:12:12	0.24364	5.68874	0.000			B	401678880.46	0.24364	5.68874	0.24364	5.68874	0	2	1	1	0	-138	678880.46	4867	5459	4338	103	13765	8047F007F81E3B	80	47	F0	07	F8	1E	3B
107905		2449	0	2018-08-26 06:23:42	SR	N	FORMAT TEMPL. 31X8-A2-HEXA #1	2018-08-26 06:23:42	0.27491	5.71599	0.000			B	401678883.91	0.27491	5.71599	0.27491	5.71599	8	3	1	1	0	-130	678883.91	4309	11485	1616	108	12185	8047F007F837C1	80	47	F0	07	F8	37	C1
107905		2449	41	2018-08-26 10:45:42	MA	N	FORMAT TEMPL. 31X8-A2-HEXA #1	2018-08-26 10:46:02	0.28793	5.72303	0.000			B	401678877.32	0.28793	5.72303	0.28793	5.72303	8	3	1	2	0	-129	678877.32	1641	3099	868	163	4631	C00000	C0	00	00
107905		2449	41	2018-08-26 10:46:23	MA	N	FORMAT TEMPL. 31X8-A2-HEXA #1	2018-08-26 10:46:02	0.28793	5.72303	0.000			B	401678877.32	0.28793	5.72303	0.28793	5.72303	8	3	1	2	0	-129	678877.32	1641	3099	868	163	4631	8047F007F81C54	80	47	F0	07	F8	1C	54
107905		2449	90	2018-08-27 03:55:07	NP	N	FORMAT TEMPL. 31X8-A2-HEXA #1	2018-08-27 03:55:52	0.2746	5.72774	0.000			A	401678872.21	0.2746	5.72774	0.2746	5.72774	0	3	1	3	0	-126	678872.21	1607	25454	101	108	4536	8047F007F838B8	80	47	F0	07	F8	38	B8
107905		2449	90	2018-08-27 03:55:55	NP	N	FORMAT TEMPL. 31X8-A2-HEXA #1	2018-08-27 03:55:52	0.2746	5.72774	0.000			A	401678872.21	0.2746	5.72774	0.2746	5.72774	0	3	1	3	0	-126	678872.21	1607	25454	101	108	4536	C00000	C0	00	00
107905		2449	90	2018-08-27 03:56:37	NP	N	FORMAT TEMPL. 31X8-A2-HEXA #1	2018-08-27 03:55:52	0.2746	5.72774	0.000			A	401678872.21	0.2746	5.72774	0.2746	5.72774	0	3	1	3	0	-126	678872.21	1607	25454	101	108	4536	8047F007F8716B	80	47	F0	07	F8	71	6B
107905		2449	0	2018-08-27 05:44:04	NK	N	FORMAT TEMPL. 31X8-A2-HEXA #1	2018-08-27 05:44:03	0.28002	5.72677	0.000			B	401678876.90	0.28002	5.72677	0.28002	5.72677	8	3	1	1	0	-132	678876.9	1835	3136	1073	96	5182	C00000	C0	00	00
107905		2449	42	2018-08-27 07:25:42	NK	N	FORMAT TEMPL. 31X8-A2-HEXA #1	2018-08-27 07:26:02	0.28561	5.72604	0.000			B	401678876.22	0.28561	5.72604	0.28561	5.72604	8	3	1	2	0	-128	678876.22	1023	3338	313	0	2879	80380D490056EB	80	38	0D	49	00	56	EB
107905		2449	42	2018-08-27 07:26:24	NK	N	FORMAT TEMPL. 31X8-A2-HEXA #1	2018-08-27 07:26:02	0.28561	5.72604	0.000			B	401678876.22	0.28561	5.72604	0.28561	5.72604	8	3	1	2	0	-128	678876.22	1023	3338	313	0	2879	80280007F815FC	80	28	00	07	F8	15	FC
107905		2449	515	2018-08-27 07:58:34	NN	N	FORMAT TEMPL. 31X8-A2-HEXA #1	2018-08-27 07:58:34	0.28565	5.7248	0.000			B	401678872.46	0.28565	5.7248	0.28565	5.7248	8	3	1	2	0	-128	678872.46	678	2543	180	109	1895	8028A00E70A545	80	28	A0	0E	70	A5	45
107905		2449	515	2018-08-27 08:07:09	NN	N	FORMAT TEMPL. 31X8-A2-HEXA #1	2018-08-27 07:58:34	0.28565	5.7248	0.000			B	401678872.46	0.28565	5.7248	0.28565	5.7248	8	3	1	2	0	-128	678872.46	678	2543	180	109	1895	C00000	C0	00	00
107905		2449	487	2018-08-27 08:40:52	MA	N	FORMAT TEMPL. 31X8-A2-HEXA #1	2018-08-27 08:40:51	0.2757	5.72859	0.000			B	401678873.73	0.2757	5.72859	0.2757	5.72859	8	2	1	2	0	-127	678873.73	667	4602	96	14	1861	80429007F886DF	80	42	90	07	F8	86	DF
107905		2449	487	2018-08-27 08:48:59	MA	N	FORMAT TEMPL. 31X8-A2-HEXA #1	2018-08-27 08:40:51	0.2757	5.72859	0.000			B	401678873.73	0.2757	5.72859	0.2757	5.72859	8	2	1	2	0	-127	678873.73	667	4602	96	14	1861	C00000	C0	00	00
107905		2449	0	2018-08-27 09:45:30	MB	N	FORMAT TEMPL. 31X8-A2-HEXA #1	2018-08-27 09:45:29	0.27398	5.72186	0.000			B	401678878.81	0.27398	5.72186	0.27398	5.72186	8	3	1	1	0	-134	678878.81	1037	1218	882	105	2917	8020F0145184B3	80	20	F0	14	51	84	B3
107905		2449	0	2018-08-28 07:51:05	NN	N	FORMAT TEMPL. 31X8-A2-HEXA #1	2018-08-28 07:51:04	0.27019	5.71199	0.000			B	401678876.79	0.27019	5.71199	0.27019	5.71199	0	3	1	1	0	-125	678876.79	4029	8154	1990	84	11393	8017F01A38FFD4	80	17	F0	1A	38	FF	D4
107905		2449	0	2018-08-28 09:31:28	NN	N	FORMAT TEMPL. 31X8-A2-HEXA #1	2018-08-28 09:31:27	0.29288	5.70991	0.000			B	401678867.55	0.29288	5.70991	0.29288	5.70991	8	3	1	1	0	-135	678867.55	3679	5995	2257	74	10402	8017F01A385606	80	17	F0	1A	38	56	06
107905		2449	0	2018-08-28 10:09:04	MA	N	FORMAT TEMPL. 31X8-A2-HEXA #1	2018-08-28 10:09:04	0.30361	5.71289	0.000			B	401678873.01	0.30361	5.71289	0.30361	5.71289	8	3	1	1	0	-133	678873.01	2901	3191	2637	107	8201	C5C0A3	C5	C0	A3
107905		2449	87	2018-08-29 05:11:27	NP	N	FORMAT TEMPL. 31X8-A2-HEXA #1	2018-08-29 05:12:11	0.38116	5.73839	0.000			A	401678864.89	0.38116	5.73839	0.38116	5.73839	0	3	1	3	0	-131	678864.89	1464	10380	206	143	4130	C0280A	C0	28	0A
107905		2449	87	2018-08-29 05:12:13	NP	N	FORMAT TEMPL. 31X8-A2-HEXA #1	2018-08-29 05:12:11	0.38116	5.73839	0.000			A	401678864.89	0.38116	5.73839	0.38116	5.73839	0	3	1	3	0	-131	678864.89	1464	10380	206	143	4130	802FF7A4004173	80	2F	F7	A4	00	41	73
107905		2449	87	2018-08-29 05:12:54	NP	N	FORMAT TEMPL. 31X8-A2-HEXA #1	2018-08-29 05:12:11	0.38116	5.73839	0.000			A	401678864.89	0.38116	5.73839	0.38116	5.73839	0	3	1	3	0	-131	678864.89	1464	10380	206	143	4130	802FF7A400E21C	80	2F	F7	A4	00	E2	1C
107905		2449	42	2018-08-29 06:31:33	NK	N	FORMAT TEMPL. 31X8-A2-HEXA #1	2018-08-29 06:31:53	0.39093	5.73573	0.000			B	401678867.31	0.39093	5.73573	0.39093	5.73573	8	3	1	2	0	-130	678867.31	1243	2058	751	102	3505	802FF7A400F013	80	2F	F7	A4	00	F0	13
107905		2449	42	2018-08-29 06:32:15	NK	N	FORMAT TEMPL. 31X8-A2-HEXA #1	2018-08-29 06:31:53	0.39093	5.73573	0.000			B	401678867.31	0.39093	5.73573	0.39093	5.73573	8	3	1	2	0	-130	678867.31	1243	2058	751	102	3505	802FF7A400B450	80	2F	F7	A4	00	B4	50
107905		2449	0	2018-08-29 06:32:15	SR	N	FORMAT TEMPL. 31X8-A2-HEXA #1	2018-08-29 06:32:14	0.38794	5.7427	0.000			B	401678869.50	0.38794	5.7427	0.38794	5.7427	8	3	1	1	0	-136	678869.5	1691	2842	1006	136	4776	802FF7A4003FE3	80	2F	F7	A4	00	3F	E3
107905		2449	0	2018-08-29 07:36:46	NN	N	FORMAT TEMPL. 31X8-A2-HEXA #1	2018-08-29 07:36:45	0.38969	5.74519	0.000			B	401678868.18	0.38969	5.74519	0.38969	5.74519	8	3	1	1	0	-135	678868.18	1975	2690	1450	124	5580	802FA7A4005C1F	80	2F	A7	A4	00	5C	1F
107905		2449	90	2018-08-29 07:59:05	MA	N	FORMAT TEMPL. 31X8-A2-HEXA #1	2018-08-29 07:59:29	0.3946	5.75425	0.000			A	401678868.79	0.3946	5.75425	0.3946	5.75425	6	3	1	3	0	-130	678868.79	1691	7588	376	111	4625	802FF7A4007CB4	80	2F	F7	A4	00	7C	B4
107905		2449	90	2018-08-29 07:59:53	MA	N	FORMAT TEMPL. 31X8-A2-HEXA #1	2018-08-29 07:59:29	0.3946	5.75425	0.000			A	401678868.79	0.3946	5.75425	0.3946	5.75425	6	3	1	3	0	-130	678868.79	1691	7588	376	111	4625	C0280A	C0	28	0A
107905		2449	90	2018-08-29 08:00:35	MA	N	FORMAT TEMPL. 31X8-A2-HEXA #1	2018-08-29 07:59:29	0.3946	5.75425	0.000			A	401678868.79	0.3946	5.75425	0.3946	5.75425	6	3	1	3	0	-130	678868.79	1691	7588	376	111	4625	802FF7A4006147	80	2F	F7	A4	00	61	47
107905		2449	41	2018-08-29 09:07:41	MB	N	FORMAT TEMPL. 31X8-A2-HEXA #1	2018-08-29 09:08:01	0.37752	5.74429	0.000			B	401678868.56	0.37752	5.74429	0.37752	5.74429	8	3	1	2	0	-132	678868.56	1552	5160	466	125	4379	802FF7A400805D	80	2F	F7	A4	00	80	5D
107905		2449	41	2018-08-29 09:08:22	MB	N	FORMAT TEMPL. 31X8-A2-HEXA #1	2018-08-29 09:08:01	0.37752	5.74429	0.000			B	401678868.56	0.37752	5.74429	0.37752	5.74429	8	3	1	2	0	-132	678868.56	1552	5160	466	125	4379	C0280A	C0	28	0A
107905		2449	0	2018-08-30 05:59:08	SR	N	FORMAT TEMPL. 31X8-A2-HEXA #1	2018-08-30 05:59:07	0.37918	5.73844	0.000			B	401678867.29	0.37918	5.73844	0.37918	5.73844	0	3	1	1	0	-131	678867.29	4111	7778	2172	90	11625	C00000	C0	00	00
107905		2449	264	2018-08-30 06:09:36	NK	N	FORMAT TEMPL. 31X8-A2-HEXA #1	2018-08-30 06:13:59	0.38706	5.73717	0.000			B	401678867.61	0.38706	5.73717	0.38706	5.73717	6	2	1	2	0	-125	678867.61	1301	26040	65	47	3669	802FF7A4006BDC	80	2F	F7	A4	00	6B	DC
107905		2449	264	2018-08-30 06:14:00	NK	N	FORMAT TEMPL. 31X8-A2-HEXA #1	2018-08-30 06:13:59	0.38706	5.73717	0.000			B	401678867.61	0.38706	5.73717	0.38706	5.73717	6	2	1	2	0	-125	678867.61	1301	26040	65	47	3669	C00000	C0	00	00
107905		2449	364	2018-08-30 07:25:12	NN	N	FORMAT TEMPL. 31X8-A2-HEXA #1	2018-08-30 07:25:11	0.39681	5.74305	0.000			B	401678870.69	0.39681	5.74305	0.39681	5.74305	8	3	1	2	0	-128	678870.69	847	10297	69	154	2378	802FF7A4000091	80	2F	F7	A4	00	00	91
107905		2449	364	2018-08-30 07:31:16	NN	N	FORMAT TEMPL. 31X8-A2-HEXA #1	2018-08-30 07:25:11	0.39681	5.74305	0.000			B	401678870.69	0.39681	5.74305	0.39681	5.74305	8	3	1	2	0	-128	678870.69	847	10297	69	154	2378	C00000	C0	00	00
107905		2449	0	2018-08-30 07:50:39	NK	N	FORMAT TEMPL. 31X8-A2-HEXA #1	2018-08-30 07:50:38	0.39262	5.73838	0.000			B	401678869.60	0.39262	5.73838	0.39262	5.73838	6	3	1	1	0	-133	678869.6	3188	5983	1698	148	9013	802FF7A400C27B	80	2F	F7	A4	00	C2	7B
107905		2449	0	2018-08-30 09:23:26	MA	N	FORMAT TEMPL. 31X8-A2-HEXA #1	2018-08-30 09:23:25	0.39368	5.73514	0.000			B	401678869.16	0.39368	5.73514	0.39368	5.73514	8	3	1	1	0	-132	678869.16	2679	4675	1534	120	7571	C00000	C0	00	00
107905		2449	0	2018-08-30 10:21:45	MB	N	FORMAT TEMPL. 31X8-A2-HEXA #1	2018-08-30 10:21:44	0.39695	5.73307	0.000			B	401678868.75	0.39695	5.73307	0.39695	5.73307	8	2	1	1	0	-133	678868.75	2490	3465	1789	107	7037	803FF7A40075AD	80	3F	F7	A4	00	75	AD
107905		2449	44	2018-08-31 07:17:25	NN	N	FORMAT TEMPL. 31X8-A2-HEXA #1	2018-08-31 07:18:09	0.29031	5.72472	0.000			B	401678864.39	0.29031	5.72472	0.29031	5.72472	0	3	1	2	0	-128	678864.39	1788	9088	351	14	5048	8012300BF856C3	80	12	30	0B	F8	56	C3
107905		2449	44	2018-08-31 07:18:09	NN	N	FORMAT TEMPL. 31X8-A2-HEXA #1	2018-08-31 07:18:09	0.29031	5.72472	0.000			B	401678864.39	0.29031	5.72472	0.29031	5.72472	0	3	1	2	0	-128	678864.39	1788	9088	351	14	5048	88290007F0BADC	88	29	00	07	F0	BA	DC
107905		2449	0	2018-08-31 07:28:50	NK	N	FORMAT TEMPL. 31X8-A2-HEXA #1	2018-08-31 07:28:50	0.35414	5.6997	0.000			B	401678851.95	0.35414	5.6997	0.35414	5.6997	6	3	1	1	0	-129	678851.95	3660	8356	1602	122	10349	C00000	C0	00	00
107905		2449	42	2018-08-31 08:57:33	MA	N	FORMAT TEMPL. 31X8-A2-HEXA #1	2018-08-31 08:57:53	0.32598	5.72861	0.000			B	401678863.72	0.32598	5.72861	0.32598	5.72861	8	3	1	2	0	-127	678863.72	2240	8540	587	78	6328	C00000	C0	00	00
107905		2449	42	2018-08-31 08:58:15	MA	N	FORMAT TEMPL. 31X8-A2-HEXA #1	2018-08-31 08:57:53	0.32598	5.72861	0.000			B	401678863.72	0.32598	5.72861	0.32598	5.72861	8	3	1	2	0	-127	678863.72	2240	8540	587	78	6328	80100005F88FD7	80	10	00	05	F8	8F	D7
107905		2449	0	2018-08-31 08:58:15	NN	N	FORMAT TEMPL. 31X8-A2-HEXA #1	2018-08-31 08:58:15	0.31323	5.72482	0.000			B	401678872.21	0.31323	5.72482	0.31323	5.72482	6	3	1	1	0	-130	678872.21	1826	5712	583	80	5158	80100005F8D97D	80	10	00	05	F8	D9	7D
107905		2449	49	2018-09-01 06:28:59	SR	N	FORMAT TEMPL. 31X8-A2-HEXA #1	2018-09-01 06:29:23	0.30759	5.74574	0.000			B	401678872.99	0.30759	5.74574	0.30759	5.74574	0	3	1	2	0	-133	678872.99	3786	20841	687	46	10707	C1E852	C1	E8	52
107905		2449	49	2018-09-01 06:29:48	SR	N	FORMAT TEMPL. 31X8-A2-HEXA #1	2018-09-01 06:29:23	0.30759	5.74574	0.000			B	401678872.99	0.30759	5.74574	0.30759	5.74574	0	3	1	2	0	-133	678872.99	3786	20841	687	46	10707	80D00005000614	80	D0	00	05	00	06	14
107905		2449	0	2018-09-01 09:37:19	MB	N	FORMAT TEMPL. 31X8-A2-HEXA #1	2018-09-01 09:37:18	0.29559	5.75226	0.000			B	401678874.34	0.29559	5.75226	0.29559	5.75226	8	3	1	1	0	-134	678874.34	4258	11279	1607	46	12041	C1E852	C1	E8	52
107905		2449	80	2018-09-01 10:22:23	MA	N	FORMAT TEMPL. 31X8-A2-HEXA #1	2018-09-01 10:23:02	0.26009	5.7035	0.000			B	401678873.80	0.26009	5.7035	0.26009	5.7035	8	3	1	2	0	-126	678873.8	2388	14245	400	127	4280	80580EF400C55C	80	58	0E	F4	00	C5	5C
107905		2449	80	2018-09-01 10:23:43	MA	N	FORMAT TEMPL. 31X8-A2-HEXA #1	2018-09-01 10:23:02	0.26009	5.7035	0.000			B	401678873.80	0.26009	5.7035	0.26009	5.7035	8	3	1	2	0	-126	678873.8	2388	14245	400	127	4280	8028102E18173E	80	28	10	2E	18	17	3E
107905		2449	0	2018-09-02 06:31:26	NK	N	FORMAT TEMPL. 31X8-A2-HEXA #1	2018-09-02 06:31:26	-0.10678	5.41878	0.000			B	401678861.24	-0.10678	5.41878	-0.10678	5.41878	0	3	1	1	0	-130	678861.24	10499	11473	9607	119	13982	8017F01F38A860	80	17	F0	1F	38	A8	60
107905		2449	0	2018-09-02 08:17:07	MA	N	FORMAT TEMPL. 31X8-A2-HEXA #1	2018-09-02 08:17:06	-0.17267	5.46108	0.000			B	401678854.77	-0.17267	5.46108	-0.17267	5.46108	0	3	1	1	0	-131	678854.77	9312	13249	6544	73	12437	81426009805D2E	81	42	60	09	80	5D	2E
107905		2449	0	2018-09-02 08:32:23	NN	N	FORMAT TEMPL. 31X8-A2-HEXA #1	2018-09-02 08:32:23	0.14298	5.48215	0.000			B	401678757.46	0.14298	5.48215	0.14298	5.48215	6	3	1	1	0	-137	678757.46	5871	8184	4211	3	8487	CD9057	CD	90	57
107905		2449	0	2018-09-02 09:27:00	MB	N	FORMAT TEMPL. 31X8-A2-HEXA #1	2018-09-02 09:26:59	0.17804	5.56774	0.000			B	401678861.34	0.17804	5.56774	0.17804	5.56774	5	3	1	1	0	-134	678861.34	7836	10315	5952	160	7966	CD9057	CD	90	57
107905		2449	0	2018-09-02 09:54:31	MA	N	FORMAT TEMPL. 31X8-A2-HEXA #1	2018-09-02 09:54:31	0.14185	5.54651	0.000			B	401678851.99	0.14185	5.54651	0.14185	5.54651	5	3	1	1	0	-133	678851.99	6300	7475	5308	169	8398	CD9057	CD	90	57
107905		2449	0	2018-09-03 07:12:23	SR	N	FORMAT TEMPL. 31X8-A2-HEXA #1	2018-09-03 07:12:22	0.1643	5.80624	0.000			B	401678825.74	0.1643	5.80624	0.1643	5.80624	0	3	1	1	0	-135	678825.74	14053	27635	7145	89	11977	8060080A0039BE	80	60	08	0A	00	39	BE
107905		2449	41	2018-09-03 07:47:28	NK	N	FORMAT TEMPL. 31X8-A2-HEXA #1	2018-09-03 07:47:48	0.18164	5.74532	0.000			B	401678858.51	0.18164	5.74532	0.18164	5.74532	6	3	1	2	0	-131	678858.51	9383	48483	1815	88	7518	81A11017306EF1	81	A1	10	17	30	6E	F1
107905		2449	41	2018-09-03 07:48:09	NK	N	FORMAT TEMPL. 31X8-A2-HEXA #1	2018-09-03 07:47:48	0.18164	5.74532	0.000			B	401678858.51	0.18164	5.74532	0.18164	5.74532	6	3	1	2	0	-131	678858.51	9383	48483	1815	88	7518	8150000510A90D	81	50	00	05	10	A9	0D
107905		2449	0	2018-09-04 04:06:47	NP	N	FORMAT TEMPL. 31X8-A2-HEXA #1	2018-09-04 04:06:46	0.34576	5.35658	0.000			B	401678864.31	0.34576	5.35658	0.34576	5.35658	0	3	1	1	0	-133	678864.31	19275	24250	15320	87	15438	127A8B	12	7A	8B
107905		2449	0	2018-09-04 06:36:25	SR	N	FORMAT TEMPL. 31X8-A2-HEXA #1	2018-09-04 06:36:25	0.22652	5.40606	0.000			B	401678900.51	0.22652	5.40606	0.22652	5.40606	7	3	1	1	0	-136	678900.51	18131	27489	11958	58	13894	8078000730673D	80	78	00	07	30	67	3D
107905		2449	44	2018-09-04 08:12:47	NN	N	FORMAT TEMPL. 31X8-A2-HEXA #1	2018-09-04 08:13:08	0.30998	5.70995	0.000			B	401678872.00	0.30998	5.70995	0.30998	5.70995	8	3	1	2	0	-127	678872.0	13383	271030	660	102	6452	81180009E0FE33	81	18	00	09	E0	FE	33
107905		2449	44	2018-09-04 08:13:31	NN	N	FORMAT TEMPL. 31X8-A2-HEXA #1	2018-09-04 08:13:08	0.30998	5.70995	0.000			B	401678872.00	0.30998	5.70995	0.30998	5.70995	8	3	1	2	0	-127	678872.0	13383	271030	660	102	6452	82E8000500324B	82	E8	00	05	00	32	4B
107905		2449	0	2018-09-04 09:12:13	MA	N	FORMAT TEMPL. 31X8-A2-HEXA #1	2018-09-04 09:12:13	0.15724	5.4124	0.000			B	401678870.87	0.15724	5.4124	0.15724	5.4124	8	3	1	1	0	-132	678870.87	12871	21438	7728	38	13946	80680005088D39	80	68	00	05	08	8D	39
107905		2449	0	2018-09-05 07:02:26	NK	N	FORMAT TEMPL. 31X8-A2-HEXA #1	2018-09-05 07:02:25	0.12936	5.61945	0.000			B	401678841.47	0.12936	5.61945	0.12936	5.61945	0	2	1	1	0	-128	678841.47	29977	94682	9490	82	13532	8450015D08704D	84	50	01	5D	08	70	4D
107905		2449	0	2018-09-05 07:57:29	NN	N	FORMAT TEMPL. 31X8-A2-HEXA #1	2018-09-05 07:57:28	0.11436	5.61692	0.000			B	401678842.49	0.11436	5.61692	0.11436	5.61692	8	3	1	1	0	-130	678842.49	21197	59766	7517	81	13522	84B0060B004ABA	84	B0	06	0B	00	4A	BA
107905		2449	0	2018-09-05 08:51:41	MA	N	FORMAT TEMPL. 31X8-A2-HEXA #1	2018-09-05 08:51:40	0.25569	5.65329	0.000			B	401678874.43	0.25569	5.65329	0.25569	5.65329	6	3	1	1	0	-131	678874.43	24842	66045	9344	88	16051	86E00B0D006077	86	E0	0B	0D	00	60	77
107905		2449	96	2018-09-06 03:36:56	NP	N	FORMAT TEMPL. 31X8-A2-HEXA #1	2018-09-06 03:37:44	0.26083	5.7423	0.000			A	401678894.16	0.26083	5.7423	0.26083	5.7423	0	3	1	3	0	-128	678894.16	3745	15241	920	163	1569	CEFA7F	CE	FA	7F
107905		2449	96	2018-09-06 03:37:43	NP	N	FORMAT TEMPL. 31X8-A2-HEXA #1	2018-09-06 03:37:44	0.26083	5.7423	0.000			A	401678894.16	0.26083	5.7423	0.26083	5.7423	0	3	1	3	0	-128	678894.16	3745	15241	920	163	1569	82780005008AC5	82	78	00	05	00	8A	C5
107905		2449	96	2018-09-06 03:38:32	NP	N	FORMAT TEMPL. 31X8-A2-HEXA #1	2018-09-06 03:37:44	0.26083	5.7423	0.000			A	401678894.16	0.26083	5.7423	0.26083	5.7423	0	3	1	3	0	-128	678894.16	3745	15241	920	163	1569	8098000578746C	80	98	00	05	78	74	6C
107905		2449	0	2018-09-06 07:14:47	SR	N	FORMAT TEMPL. 31X8-A2-HEXA #1	2018-09-06 07:14:47	0.30506	5.76049	0.000			B	401678871.68	0.30506	5.76049	0.30506	5.76049	8	3	1	1	0	-139	678871.68	12556	14056	11215	46	5483	CEFA7F	CE	FA	7F
107905		2449	42	2018-09-06 08:37:42	MA	N	FORMAT TEMPL. 31X8-A2-HEXA #1	2018-09-06 08:38:03	0.25908	5.71728	0.000			B	401678881.92	0.25908	5.71728	0.25908	5.71728	8	3	1	2	0	-126	678881.92	4943	21416	1140	40	3714	86980F69001D01	86	98	0F	69	00	1D	01
107905		2449	42	2018-09-06 08:38:24	MA	N	FORMAT TEMPL. 31X8-A2-HEXA #1	2018-09-06 08:38:03	0.25908	5.71728	0.000			B	401678881.92	0.25908	5.71728	0.25908	5.71728	8	3	1	2	0	-126	678881.92	4943	21416	1140	40	3714	80580005F87327	80	58	00	05	F8	73	27
107905		2449	0	2018-09-07 06:09:33	NK	N	FORMAT TEMPL. 31X8-A2-HEXA #1	2018-09-07 06:09:32	0.27611	5.71934	0.000			B	401678880.78	0.27611	5.71934	0.27611	5.71934	0	3	1	1	0	-129	678880.78	3936	8988	1723	82	11130	80280007F82A45	80	28	00	07	F8	2A	45
107905		2449	0	2018-09-07 06:45:50	SR	N	FORMAT TEMPL. 31X8-A2-HEXA #1	2018-09-07 06:45:50	0.2758	5.71601	0.000			B	401678882.42	0.2758	5.71601	0.2758	5.71601	0	3	1	1	0	-136	678882.42	4109	8575	1968	68	11619	80F00C3E0004E7	80	F0	0C	3E	00	04	E7
107905		2449	0	2018-09-07 10:02:14	MA	N	FORMAT TEMPL. 31X8-A2-HEXA #1	2018-09-07 10:02:13	0.26833	5.72003	0.000			B	401678875.01	0.26833	5.72003	0.26833	5.72003	8	3	1	1	0	-135	678875.01	4141	10196	1681	60	11710	83E0054D091542	83	E0	05	4D	09	15	42
107905		2449	0	2018-09-08 05:44:56	NK	N	FORMAT TEMPL. 31X8-A2-HEXA #1	2018-09-08 05:44:56	0.26037	5.71155	0.000			B	401678876.85	0.26037	5.71155	0.26037	5.71155	0	3	1	1	0	-129	678876.85	4699	12709	1737	95	13290	83B8059B11697A	83	B8	05	9B	11	69	7A
107905		2449	83	2018-09-08 06:13:16	SR	N	FORMAT TEMPL. 31X8-A2-HEXA #1	2018-09-08 06:13:57	0.25669	5.71857	0.000			B	401678877.76	0.25669	5.71857	0.25669	5.71857	0	3	1	2	0	-130	678877.76	3368	111768	101	71	9523	8370078C11CDFF	83	70	07	8C	11	CD	FF
107905		2449	83	2018-09-08 06:14:39	SR	N	FORMAT TEMPL. 31X8-A2-HEXA #1	2018-09-08 06:13:57	0.25669	5.71857	0.000			B	401678877.76	0.25669	5.71857	0.25669	5.71857	0	3	1	2	0	-130	678877.76	3368	111768	101	71	9523	80C00007E0E533	80	C0	00	07	E0	E5	33
107905		2449	0	2018-09-08 07:24:24	NN	N	FORMAT TEMPL. 31X8-A2-HEXA #1	2018-09-08 07:24:24	0.2566	5.71897	0.000			B	401678877.43	0.2566	5.71897	0.2566	5.71897	8	3	1	1	0	-133	678877.43	3358	15432	730	73	9495	83100009982781	83	10	00	09	98	27	81
107905		2449	0	2018-09-08 07:24:24	NK	N	FORMAT TEMPL. 31X8-A2-HEXA #1	2018-09-08 07:24:24	0.25649	5.71883	0.000			B	401678877.43	0.25649	5.71883	0.25649	5.71883	0	3	1	1	0	-129	678877.43	2763	10354	737	72	7810	8310000998DFC6	83	10	00	09	98	DF	C6
107905		2449	0	2018-09-08 07:58:28	MA	N	FORMAT TEMPL. 31X8-A2-HEXA #1	2018-09-08 07:58:28	0.25652	5.71908	0.000			B	401678877.98	0.25652	5.71908	0.25652	5.71908	8	3	1	1	0	-132	678877.98	3435	12660	932	73	9713	82E80005009DE7	82	E8	00	05	00	9D	E7
107905		2449	0	2018-09-08 09:10:03	NN	N	FORMAT TEMPL. 31X8-A2-HEXA #1	2018-09-08 09:10:03	0.25383	5.7187	0.000			B	401678876.58	0.25383	5.7187	0.25383	5.7187	8	3	1	1	0	-137	678876.58	2562	4833	1358	68	7242	8360073F08F873	83	60	07	3F	08	F8	73
107905		2449	0	2018-09-08 09:35:06	MA	N	FORMAT TEMPL. 31X8-A2-HEXA #1	2018-09-08 09:35:05	0.25349	5.71724	0.000			B	401678877.79	0.25349	5.71724	0.25349	5.71724	8	3	1	1	0	-131	678877.79	2741	6892	1089	88	7747	D111D8	D1	11	D8
107905		2449	128	2018-09-09 04:37:51	NP	N	FORMAT TEMPL. 31X8-A2-HEXA #1	2018-09-09 04:37:50	0.23655	5.71456	0.000			B	401678876.56	0.23655	5.71456	0.23655	5.71456	0	3	1	2	0	-132	678876.56	3699	46961	291	136	10460	8077F007185901	80	77	F0	07	18	59	01
107905		2449	128	2018-09-09 04:39:59	NP	N	FORMAT TEMPL. 31X8-A2-HEXA #1	2018-09-09 04:37:50	0.23655	5.71456	0.000			B	401678876.56	0.23655	5.71456	0.23655	5.71456	0	3	1	2	0	-132	678876.56	3699	46961	291	136	10460	D6B944	D6	B9	44
107905		2449	0	2018-09-09 05:41:30	SR	N	FORMAT TEMPL. 31X8-A2-HEXA #1	2018-09-09 05:41:29	0.23797	5.71259	0.000			B	401678879.86	0.23797	5.71259	0.23797	5.71259	8	3	1	1	0	-135	678879.86	3867	17847	837	136	10935	8077F007185C29	80	77	F0	07	18	5C	29
107905		2449	91	2018-09-09 06:55:00	NK	N	FORMAT TEMPL. 31X8-A2-HEXA #1	2018-09-09 06:55:45	0.2374	5.74095	0.000			B	401678879.17	0.2374	5.74095	0.2374	5.74095	8	3	1	2	0	-132	678879.17	3726	40514	342	131	10535	80C04D9E00C29D	80	C0	4D	9E	00	C2	9D
107905		2449	91	2018-09-09 06:56:31	NK	N	FORMAT TEMPL. 31X8-A2-HEXA #1	2018-09-09 06:55:45	0.2374	5.74095	0.000			B	401678879.17	0.2374	5.74095	0.2374	5.74095	8	3	1	2	0	-132	678879.17	3726	40514	342	131	10535	8150000510C272	81	50	00	05	10	C2	72
107905		2449	561	2018-09-09 08:50:44	NN	N	FORMAT TEMPL. 31X8-A2-HEXA #1	2018-09-09 08:50:44	0.24307	5.74872	0.000			B	401678880.59	0.24307	5.74872	0.24307	5.74872	8	3	1	2	0	-132	678880.59	1905	42782	84	160	5380	D6B944	D6	B9	44
107905		2449	561	2018-09-09 09:00:05	NN	N	FORMAT TEMPL. 31X8-A2-HEXA #1	2018-09-09 08:50:44	0.24307	5.74872	0.000			B	401678880.59	0.24307	5.74872	0.24307	5.74872	8	3	1	2	0	-132	678880.59	1905	42782	84	160	5380	8080000540FB17	80	80	00	05	40	FB	17
107905		2449	701	2018-09-09 09:10:08	MA	N	FORMAT TEMPL. 31X8-A2-HEXA #1	2018-09-09 09:10:08	0.26654	5.69474	0.000			A	401678877.12	0.26654	5.69474	0.26654	5.69474	6	3	1	3	0	-126	678877.12	3167	6214	1613	177	2360	803808EC009568	80	38	08	EC	00	95	68
107905		2449	701	2018-09-09 09:21:03	MA	N	FORMAT TEMPL. 31X8-A2-HEXA #1	2018-09-09 09:10:08	0.26654	5.69474	0.000			A	401678877.12	0.26654	5.69474	0.26654	5.69474	6	3	1	3	0	-126	678877.12	3167	6214	1613	177	2360	8048459A006F37	80	48	45	9A	00	6F	37
107905		2449	701	2018-09-09 09:21:49	MA	N	FORMAT TEMPL. 31X8-A2-HEXA #1	2018-09-09 09:10:08	0.26654	5.69474	0.000			A	401678877.12	0.26654	5.69474	0.26654	5.69474	6	3	1	3	0	-126	678877.12	3167	6214	1613	177	2360	8048059B007C6E	80	48	05	9B	00	7C	6E
107905		2449	0	2018-09-09 10:18:36	MB	N	FORMAT TEMPL. 31X8-A2-HEXA #1	2018-09-09 10:18:35	0.25334	5.72091	0.000			B	401678864.97	0.25334	5.72091	0.25334	5.72091	8	2	1	1	0	-135	678864.97	1903	3472	1043	159	5375	80604AD700F472	80	60	4A	D7	00	F4	72
107905		2449	94	2018-09-10 04:27:43	NP	N	FORMAT TEMPL. 31X8-A2-HEXA #1	2018-09-10 04:27:43	0.27639	5.74074	0.000			B	401678874.56	0.27639	5.74074	0.27639	5.74074	0	3	1	2	0	-130	678874.56	9991	127408	783	125	9125	803FF007F82BC0	80	3F	F0	07	F8	2B	C0
107905		2449	94	2018-09-10 04:29:17	NP	N	FORMAT TEMPL. 31X8-A2-HEXA #1	2018-09-10 04:27:43	0.27639	5.74074	0.000			B	401678874.56	0.27639	5.74074	0.27639	5.74074	0	3	1	2	0	-130	678874.56	9991	127408	783	125	9125	C5A876	C5	A8	76
107905		2449	185	2018-09-10 06:59:58	NN	N	FORMAT TEMPL. 31X8-A2-HEXA #1	2018-09-10 07:01:30	0.30728	5.72337	0.000			B	401678879.96	0.30728	5.72337	0.30728	5.72337	8	3	1	2	0	-132	678879.96	1154	9388	141	7	3251	803FF007F8539E	80	3F	F0	07	F8	53	9E
107905		2449	185	2018-09-10 07:03:03	NN	N	FORMAT TEMPL. 31X8-A2-HEXA #1	2018-09-10 07:01:30	0.30728	5.72337	0.000			B	401678879.96	0.30728	5.72337	0.30728	5.72337	8	3	1	2	0	-132	678879.96	1154	9388	141	7	3251	C5A876	C5	A8	76
107905		2449	44	2018-09-10 08:54:50	MA	N	FORMAT TEMPL. 31X8-A2-HEXA #1	2018-09-10 08:55:12	0.29551	5.72382	0.000			B	401678880.15	0.29551	5.72382	0.29551	5.72382	8	3	1	2	0	-121	678880.15	1097	6628	181	58	3086	804C5009C073BE	80	4C	50	09	C0	73	BE
107905		2449	44	2018-09-10 08:55:34	MA	N	FORMAT TEMPL. 31X8-A2-HEXA #1	2018-09-10 08:55:12	0.29551	5.72382	0.000			B	401678880.15	0.29551	5.72382	0.29551	5.72382	8	3	1	2	0	-121	678880.15	1097	6628	181	58	3086	C5A876	C5	A8	76
107905		2449	0	2018-09-10 10:34:13	MA	N	FORMAT TEMPL. 31X8-A2-HEXA #1	2018-09-10 10:34:13	0.29669	5.72344	0.000			B	401678878.67	0.29669	5.72344	0.29669	5.72344	8	3	1	1	0	-130	678878.67	1736	2667	1130	57	4901	804FF009C0A9EB	80	4F	F0	09	C0	A9	EB
107905		2449	48	2018-09-11 06:07:18	NK	N	FORMAT TEMPL. 31X8-A2-HEXA #1	2018-09-11 06:07:41	0.28073	5.70998	0.000			B	401678872.11	0.28073	5.70998	0.28073	5.70998	0	3	1	2	0	-131	678872.11	2813	30947	255	95	7952	8057F005F8B670	80	57	F0	05	F8	B6	70
107905		2449	48	2018-09-11 06:08:06	NK	N	FORMAT TEMPL. 31X8-A2-HEXA #1	2018-09-11 06:07:41	0.28073	5.70998	0.000			B	401678872.11	0.28073	5.70998	0.28073	5.70998	0	3	1	2	0	-131	678872.11	2813	30947	255	95	7952	C00014	C0	00	14
107905		2449	0	2018-09-11 07:53:37	NK	N	FORMAT TEMPL. 31X8-A2-HEXA #1	2018-09-11 07:53:37	0.29174	5.72842	0.000			B	401678876.40	0.29174	5.72842	0.29174	5.72842	0	3	1	1	0	-137	678876.4	4578	6587	3181	55	12947	8057F005F895CC	80	57	F0	05	F8	95	CC
107905		2449	47	2018-09-11 08:31:52	NN	N	FORMAT TEMPL. 31X8-A2-HEXA #1	2018-09-11 08:31:51	0.29476	5.71587	0.000			B	401678871.46	0.29476	5.71587	0.29476	5.71587	8	3	1	2	0	-127	678871.46	3166	62096	161	104	8950	C00014	C0	00	14
107905		2449	47	2018-09-11 08:32:39	NN	N	FORMAT TEMPL. 31X8-A2-HEXA #1	2018-09-11 08:31:51	0.29476	5.71587	0.000			B	401678871.46	0.29476	5.71587	0.29476	5.71587	8	3	1	2	0	-127	678871.46	3166	62096	161	104	8950	8057F005F85053	80	57	F0	05	F8	50	53
107905		2449	47	2018-09-11 08:31:52	MA	N	FORMAT TEMPL. 31X8-A2-HEXA #1	2018-09-11 08:32:15	0.28703	5.71921	0.000			B	401678873.93	0.28703	5.71921	0.28703	5.71921	6	3	1	2	0	-125	678873.93	2083	15140	286	123	5885	C00014	C0	00	14
107905		2449	47	2018-09-11 08:32:39	MA	N	FORMAT TEMPL. 31X8-A2-HEXA #1	2018-09-11 08:32:15	0.28703	5.71921	0.000			B	401678873.93	0.28703	5.71921	0.28703	5.71921	6	3	1	2	0	-125	678873.93	2083	15140	286	123	5885	8057F005F88C3A	80	57	F0	05	F8	8C	3A
107905		2449	0	2018-09-11 10:07:48	MA	N	FORMAT TEMPL. 31X8-A2-HEXA #1	2018-09-11 10:07:47	0.28665	5.72137	0.000			B	401678876.60	0.28665	5.72137	0.28665	5.72137	8	3	1	1	0	-133	678876.6	1914	3207	1142	127	5406	8057F005F8FC42	80	57	F0	05	F8	FC	42
107905		2449	0	2018-09-12 08:08:36	MA	N	FORMAT TEMPL. 31X8-A2-HEXA #1	2018-09-12 08:08:36	0.30514	5.73803	0.000			B	401678875.25	0.30514	5.73803	0.30514	5.73803	0	3	1	1	0	-131	678875.25	4465	6465	3083	55	12627	8057F005F8ECE8	80	57	F0	05	F8	EC	E8
107905		2449	42	2018-09-12 09:18:31	MB	N	FORMAT TEMPL. 31X8-A2-HEXA #1	2018-09-12 09:18:52	0.30235	5.73493	0.000			B	401678873.94	0.30235	5.73493	0.30235	5.73493	8	3	1	2	0	-128	678873.94	2278	5905	879	131	6438	8057F005F8DD76	80	57	F0	05	F8	DD	76
107905		2449	42	2018-09-12 09:19:13	MB	N	FORMAT TEMPL. 31X8-A2-HEXA #1	2018-09-12 09:18:52	0.30235	5.73493	0.000			B	401678873.94	0.30235	5.73493	0.30235	5.73493	8	3	1	2	0	-128	678873.94	2278	5905	879	131	6438	C00000	C0	00	00
107905		2449	497	2018-09-12 09:47:13	MA	N	FORMAT TEMPL. 31X8-A2-HEXA #1	2018-09-12 09:47:13	0.31333	5.7263	0.000			B	401678874.17	0.31333	5.7263	0.31333	5.7263	6	3	1	2	0	-123	678874.17	996	13036	76	54	2801	8057F005F889EA	80	57	F0	05	F8	89	EA
107905		2449	497	2018-09-12 09:55:30	MA	N	FORMAT TEMPL. 31X8-A2-HEXA #1	2018-09-12 09:47:13	0.31333	5.7263	0.000			B	401678874.17	0.31333	5.7263	0.31333	5.7263	6	3	1	2	0	-123	678874.17	996	13036	76	54	2801	8057F005F8DE65	80	57	F0	05	F8	DE	65
107905		2449	47	2018-09-13 08:01:05	NN	N	FORMAT TEMPL. 31X8-A2-HEXA #1	2018-09-13 08:01:04	0.38339	5.78913	0.000			B	401678873.12	0.38339	5.78913	0.38339	5.78913	0	3	1	2	0	-135	678873.12	3975	8413	1878	102	11241	C00000	C0	00	00
107905		2449	47	2018-09-13 08:01:52	NN	N	FORMAT TEMPL. 31X8-A2-HEXA #1	2018-09-13 08:01:04	0.38339	5.78913	0.000			B	401678873.12	0.38339	5.78913	0.38339	5.78913	0	3	1	2	0	-135	678873.12	3975	8413	1878	102	11241	12EAC8	12	EA	C8
107905		2449	0	2018-09-13 09:37:50	MA	N	FORMAT TEMPL. 31X8-A2-HEXA #1	2018-09-13 09:37:49	0.36031	5.79419	0.000			B	401678868.56	0.36031	5.79419	0.36031	5.79419	8	2	1	1	0	-135	678868.56	4775	10498	2171	98	13505	8057F005F89050	80	57	F0	05	F8	90	50
107905		2449	45	2018-09-14 03:46:47	NP	N	FORMAT TEMPL. 31X8-A2-HEXA #1	2018-09-14 03:47:09	0.2843	5.72333	0.000			B	401678877.87	0.2843	5.72333	0.2843	5.72333	0	3	1	2	0	-128	678877.87	1728	15024	198	74	4879	C00000	C0	00	00
107905		2449	45	2018-09-14 03:47:32	NP	N	FORMAT TEMPL. 31X8-A2-HEXA #1	2018-09-14 03:47:09	0.2843	5.72333	0.000			B	401678877.87	0.2843	5.72333	0.2843	5.72333	0	3	1	2	0	-128	678877.87	1728	15024	198	74	4879	8057F005F8F765	80	57	F0	05	F8	F7	65
107905		2449	0	2018-09-14 05:29:13	NP	N	FORMAT TEMPL. 31X8-A2-HEXA #1	2018-09-14 05:29:12	0.27835	5.72435	0.000			B	401678869.62	0.27835	5.72435	0.27835	5.72435	8	3	1	1	0	-136	678869.62	1937	3506	1069	65	5470	C00000	C0	00	00
107905		2449	0	2018-09-14 07:56:03	NN	N	FORMAT TEMPL. 31X8-A2-HEXA #1	2018-09-14 07:56:03	0.27103	5.72013	0.000			B	401678871.20	0.27103	5.72013	0.27103	5.72013	8	3	1	1	0	-132	678871.2	1954	3721	1025	105	5519	8057F005F8DC10	80	57	F0	05	F8	DC	10
107905		2449	0	2018-09-14 09:05:20	MA	N	FORMAT TEMPL. 31X8-A2-HEXA #1	2018-09-14 09:05:19	0.27396	5.72593	0.000			B	401678870.27	0.27396	5.72593	0.27396	5.72593	8	3	1	1	0	-134	678870.27	2768	3599	2129	67	7825	8057F0	80	57	F0
107905		2449	0	2018-09-14 10:12:46	MB	N	FORMAT TEMPL. 31X8-A2-HEXA #1	2018-09-14 10:12:46	0.27372	5.72378	0.000			B	401678870.84	0.27372	5.72378	0.27372	5.72378	8	3	1	1	0	-136	678870.84	2411	4644	1251	102	6812	C00000	C0	00	00
107905		2449	0	2018-09-14 10:51:14	MA	N	FORMAT TEMPL. 31X8-A2-HEXA #1	2018-09-14 10:51:13	0.2734	5.72332	0.000			B	401678870.27	0.2734	5.72332	0.2734	5.72332	8	3	1	1	0	-133	678870.27	2544	4578	1413	102	7189	8057F005F8917F	80	57	F0	05	F8	91	7F
107905		2449	131	2018-09-15 03:37:00	NP	N	FORMAT TEMPL. 31X8-A2-HEXA #1	2018-09-15 03:38:05	0.25782	5.7072	0.000			B	401678861.89	0.25782	5.7072	0.25782	5.7072	0	3	1	2	0	-131	678861.89	3307	70816	154	113	9348	8057F0F2F4E4E7	80	57	F0	F2	F4	E4	E7
107905		2449	131	2018-09-15 03:39:11	NP	N	FORMAT TEMPL. 31X8-A2-HEXA #1	2018-09-15 03:38:05	0.25782	5.7072	0.000			B	401678861.89	0.25782	5.7072	0.25782	5.7072	0	3	1	2	0	-131	678861.89	3307	70816	154	113	9348	C00000	C0	00	00
107905		2449	97	2018-09-15 05:53:18	SR	N	FORMAT TEMPL. 31X8-A2-HEXA #1	2018-09-15 05:54:06	0.27113	5.70221	0.000			A	401678865.56	0.27113	5.70221	0.27113	5.70221	8	3	1	3	0	-128	678865.56	1597	9120	279	69	4382	F10B83	F1	0B	83
107905		2449	97	2018-09-15 05:54:07	SR	N	FORMAT TEMPL. 31X8-A2-HEXA #1	2018-09-15 05:54:06	0.27113	5.70221	0.000			A	401678865.56	0.27113	5.70221	0.27113	5.70221	8	3	1	3	0	-128	678865.56	1597	9120	279	69	4382	8057F005F8F227	80	57	F0	05	F8	F2	27
107905		2449	97	2018-09-15 05:54:55	SR	N	FORMAT TEMPL. 31X8-A2-HEXA #1	2018-09-15 05:54:06	0.27113	5.70221	0.000			A	401678865.56	0.27113	5.70221	0.27113	5.70221	8	3	1	3	0	-128	678865.56	1597	9120	279	69	4382	8057F005F894F3	80	57	F0	05	F8	94	F3
107905		2449	0	2018-09-15 09:22:28	NN	N	FORMAT TEMPL. 31X8-A2-HEXA #1	2018-09-15 09:22:28	0.27101	5.70209	0.000			B	401678862.74	0.27101	5.70209	0.27101	5.70209	8	2	1	1	0	-137	678862.74	3205	4462	2301	89	6229	C00000	C0	00	00
107905		2449	0	2018-09-16 05:40:55	NK	N	FORMAT TEMPL. 31X8-A2-HEXA #1	2018-09-16 05:40:54	0.26245	5.69606	0.000			B	401678861.97	0.26245	5.69606	0.26245	5.69606	0	3	1	1	0	-133	678861.97	4691	6671	3299	49	12892	8157F005F8C43C	81	57	F0	05	F8	C4	3C
107905		2449	0	2018-09-16 07:03:47	SR	N	FORMAT TEMPL. 31X8-A2-HEXA #1	2018-09-16 07:03:47	0.25682	5.70717	0.000			B	401678866.93	0.25682	5.70717	0.25682	5.70717	0	3	1	1	0	-137	678866.93	4574	8225	2543	64	12576	C00000	C0	00	00
107905		2449	0	2018-09-16 07:34:31	NN	N	FORMAT TEMPL. 31X8-A2-HEXA #1	2018-09-16 07:34:30	0.26403	5.71494	0.000			B	401678865.32	0.26403	5.71494	0.26403	5.71494	8	3	1	1	0	-129	678865.32	3374	8443	1348	92	9540	82DF6CC37063C0	82	DF	6C	C3	70	63	C0
107905		2449	0	2018-09-16 08:28:26	MA	N	FORMAT TEMPL. 31X8-A2-HEXA #1	2018-09-16 08:28:26	0.26572	5.71678	0.000			B	401678865.47	0.26572	5.71678	0.26572	5.71678	8	3	1	1	0	-129	678865.47	2409	3636	1596	73	6809	8057F005F8E0D0	80	57	F0	05	F8	E0	D0
107905		2449	0	2018-09-16 09:15:32	NN	N	FORMAT TEMPL. 31X8-A2-HEXA #1	2018-09-16 09:15:31	0.26954	5.71814	0.000			B	401678867.13	0.26954	5.71814	0.26954	5.71814	8	3	1	1	0	-133	678867.13	2565	3437	1913	77	7248	C00000	C0	00	00
107905		2449	90	2018-09-16 10:09:25	MA	N	FORMAT TEMPL. 31X8-A2-HEXA #1	2018-09-16 10:09:25	0.26983	5.71662	0.000			B	401678867.63	0.26983	5.71662	0.26983	5.71662	8	3	1	2	0	-123	678867.63	1514	12645	181	11	4270	8057F005F8780C	80	57	F0	05	F8	78	0C
107905		2449	90	2018-09-16 10:10:55	MA	N	FORMAT TEMPL. 31X8-A2-HEXA #1	2018-09-16 10:09:25	0.26983	5.71662	0.000			B	401678867.63	0.26983	5.71662	0.26983	5.71662	8	3	1	2	0	-123	678867.63	1514	12645	181	11	4270	8057F005F83122	80	57	F0	05	F8	31	22
107905		2449	0	2018-09-17 06:37:43	SR	N	FORMAT TEMPL. 31X8-A2-HEXA #1	2018-09-17 06:37:43	0.30422	5.71693	0.000			B	401678857.48	0.30422	5.71693	0.30422	5.71693	0	3	1	1	0	-135	678857.48	3920	6874	2235	110	11086	8057F005F86181	80	57	F0	05	F8	61	81
107905		2449	90	2018-09-17 06:56:48	NK	N	FORMAT TEMPL. 31X8-A2-HEXA #1	2018-09-17 06:57:34	0.19002	5.73553	0.000			A	401678851.10	0.19002	5.73553	0.19002	5.73553	6	3	1	3	0	-133	678851.1	3105	58059	166	108	4243	8057F005F8E49A	80	57	F0	05	F8	E4	9A
107905		2449	90	2018-09-17 06:57:37	NK	N	FORMAT TEMPL. 31X8-A2-HEXA #1	2018-09-17 06:57:34	0.19002	5.73553	0.000			A	401678851.10	0.19002	5.73553	0.19002	5.73553	6	3	1	3	0	-133	678851.1	3105	58059	166	108	4243	8057F005F82701	80	57	F0	05	F8	27	01
107905		2449	90	2018-09-17 06:58:18	NK	N	FORMAT TEMPL. 31X8-A2-HEXA #1	2018-09-17 06:57:34	0.19002	5.73553	0.000			A	401678851.10	0.19002	5.73553	0.19002	5.73553	6	3	1	3	0	-133	678851.1	3105	58059	166	108	4243	8057F005F8E796	80	57	F0	05	F8	E7	96
107905		2449	91	2018-09-17 07:19:42	NN	N	FORMAT TEMPL. 31X8-A2-HEXA #1	2018-09-17 07:21:12	0.27377	5.70835	0.000			A	401678865.50	0.27377	5.70835	0.27377	5.70835	6	3	1	3	0	-129	678865.5	563	1331	237	8	1257	C00000	C0	00	00
107905		2449	91	2018-09-17 07:20:29	NN	N	FORMAT TEMPL. 31X8-A2-HEXA #1	2018-09-17 07:21:12	0.27377	5.70835	0.000			A	401678865.50	0.27377	5.70835	0.27377	5.70835	6	3	1	3	0	-129	678865.5	563	1331	237	8	1257	8057F005F85053	80	57	F0	05	F8	50	53
107905		2449	91	2018-09-17 07:21:13	NN	N	FORMAT TEMPL. 31X8-A2-HEXA #1	2018-09-17 07:21:12	0.27377	5.70835	0.000			A	401678865.50	0.27377	5.70835	0.27377	5.70835	6	3	1	3	0	-129	678865.5	563	1331	237	8	1257	8057F005F86479	80	57	F0	05	F8	64	79
107905		2449	46	2018-09-17 08:08:48	MA	N	FORMAT TEMPL. 31X8-A2-HEXA #1	2018-09-17 08:09:10	0.27549	5.70996	0.000			B	401678867.21	0.27549	5.70996	0.27549	5.70996	8	3	1	2	0	-129	678867.21	1312	2949	583	172	3698	8057F005F87B2C	80	57	F0	05	F8	7B	2C
107905		2449	46	2018-09-17 08:09:34	MA	N	FORMAT TEMPL. 31X8-A2-HEXA #1	2018-09-17 08:09:10	0.27549	5.70996	0.000			B	401678867.21	0.27549	5.70996	0.27549	5.70996	8	3	1	2	0	-129	678867.21	1312	2949	583	172	3698	8057F005F80C7C	80	57	F0	05	F8	0C	7C
107905		2449	0	2018-09-17 09:10:23	MB	N	FORMAT TEMPL. 31X8-A2-HEXA #1	2018-09-17 09:10:23	0.27274	5.70859	0.000			B	401678866.55	0.27274	5.70859	0.27274	5.70859	8	3	1	1	0	-131	678866.55	1386	1652	1161	148	3908	8057F085F76274	80	57	F0	85	F7	62	74
107905		2449	93	2018-09-17 09:53:38	MA	N	FORMAT TEMPL. 31X8-A2-HEXA #1	2018-09-17 09:54:23	0.27013	5.71201	0.000			A	401678866.54	0.27013	5.71201	0.27013	5.71201	8	3	1	3	0	-127	678866.54	1226	3598	417	71	3120	8057F005F87730	80	57	F0	05	F8	77	30
107905		2449	93	2018-09-17 09:54:22	MA	N	FORMAT TEMPL. 31X8-A2-HEXA #1	2018-09-17 09:54:23	0.27013	5.71201	0.000			A	401678866.54	0.27013	5.71201	0.27013	5.71201	8	3	1	3	0	-127	678866.54	1226	3598	417	71	3120	C00000	C0	00	00
107905		2449	93	2018-09-17 09:55:11	MA	N	FORMAT TEMPL. 31X8-A2-HEXA #1	2018-09-17 09:54:23	0.27013	5.71201	0.000			A	401678866.54	0.27013	5.71201	0.27013	5.71201	8	3	1	3	0	-127	678866.54	1226	3598	417	71	3120	8057F015B9BDA3	80	57	F0	15	B9	BD	A3
107905		2449	88	2018-09-18 03:01:07	NP	N	FORMAT TEMPL. 31X8-A2-HEXA #1	2018-09-18 03:01:51	0.22952	5.68731	0.000			A	401678846.95	0.22952	5.68731	0.22952	5.68731	0	3	1	3	0	-133	678846.95	4281	23848	768	65	5649	8057F005F841B7	80	57	F0	05	F8	41	B7
107905		2449	88	2018-09-18 03:01:51	NP	N	FORMAT TEMPL. 31X8-A2-HEXA #1	2018-09-18 03:01:51	0.22952	5.68731	0.000			A	401678846.95	0.22952	5.68731	0.22952	5.68731	0	3	1	3	0	-133	678846.95	4281	23848	768	65	5649	C00000	C0	00	00
107905		2449	88	2018-09-18 03:02:35	NP	N	FORMAT TEMPL. 31X8-A2-HEXA #1	2018-09-18 03:01:51	0.22952	5.68731	0.000			A	401678846.95	0.22952	5.68731	0.22952	5.68731	0	3	1	3	0	-133	678846.95	4281	23848	768	65	5649	132A8C	13	2A	8C
107905		2449	0	2018-09-18 04:41:23	NP	N	FORMAT TEMPL. 31X8-A2-HEXA #1	2018-09-18 04:41:22	0.22897	5.6915	0.000			B	401678846.32	0.22897	5.6915	0.22897	5.6915	8	3	1	1	0	-129	678846.32	8727	24453	3114	67	6967	8057F005F865DF	80	57	F0	05	F8	65	DF
107905		2449	0	2018-09-18 05:58:38	SR	N	FORMAT TEMPL. 31X8-A2-HEXA #1	2018-09-18 05:58:38	0.23628	5.70125	0.000			B	401678862.07	0.23628	5.70125	0.23628	5.70125	7	3	1	1	0	-140	678862.07	6327	13371	2993	73	7135	8057F005F8E955	80	57	F0	05	F8	E9	55
107905		2449	0	2018-09-18 06:37:55	NK	N	FORMAT TEMPL. 31X8-A2-HEXA #1	2018-09-18 06:37:55	0.24013	5.70436	0.000			B	401678858.87	0.24013	5.70436	0.24013	5.70436	8	3	1	1	0	-127	678858.87	5239	9658	2842	76	7233	8057F005F8F27C	80	57	F0	05	F8	F2	7C
107905		2449	41	2018-09-18 07:07:09	NN	N	FORMAT TEMPL. 31X8-A2-HEXA #1	2018-09-18 07:07:29	0.26772	5.71626	0.000			B	401678863.78	0.26772	5.71626	0.26772	5.71626	6	3	1	2	0	-132	678863.78	1302	3502	483	141	3670	8057F005F8064B	80	57	F0	05	F8	06	4B
107905		2449	41	2018-09-18 07:07:50	NN	N	FORMAT TEMPL. 31X8-A2-HEXA #1	2018-09-18 07:07:29	0.26772	5.71626	0.000			B	401678863.78	0.26772	5.71626	0.26772	5.71626	6	3	1	2	0	-132	678863.78	1302	3502	483	141	3670	8057F005F8F935	80	57	F0	05	F8	F9	35
107905		2449	47	2018-09-18 08:50:31	NN	N	FORMAT TEMPL. 31X8-A2-HEXA #1	2018-09-18 08:50:54	0.26903	5.71976	0.000			B	401678867.53	0.26903	5.71976	0.26903	5.71976	8	3	1	2	0	-128	678867.53	1474	8850	245	122	4157	8057F005F8123C	80	57	F0	05	F8	12	3C
107905		2449	47	2018-09-18 08:51:18	NN	N	FORMAT TEMPL. 31X8-A2-HEXA #1	2018-09-18 08:50:54	0.26903	5.71976	0.000			B	401678867.53	0.26903	5.71976	0.26903	5.71976	8	3	1	2	0	-128	678867.53	1474	8850	245	122	4157	8057F005F8BC45	80	57	F0	05	F8	BC	45
107905		2449	86	2018-09-18 09:28:32	MA	N	FORMAT TEMPL. 31X8-A2-HEXA #1	2018-09-18 09:28:32	0.28128	5.71645	0.000			A	401678870.19	0.28128	5.71645	0.28128	5.71645	8	3	1	3	0	-120	678870.19	409	2005	83	122	1115	8057F005F87283	80	57	F0	05	F8	72	83
107905		2449	86	2018-09-18 09:29:17	MA	N	FORMAT TEMPL. 31X8-A2-HEXA #1	2018-09-18 09:28:32	0.28128	5.71645	0.000			A	401678870.19	0.28128	5.71645	0.28128	5.71645	8	3	1	3	0	-120	678870.19	409	2005	83	122	1115	8057F005F83E77	80	57	F0	05	F8	3E	77
107905		2449	86	2018-09-18 09:29:58	MA	N	FORMAT TEMPL. 31X8-A2-HEXA #1	2018-09-18 09:28:32	0.28128	5.71645	0.000			A	401678870.19	0.28128	5.71645	0.28128	5.71645	8	3	1	3	0	-120	678870.19	409	2005	83	122	1115	8057F005F8940D	80	57	F0	05	F8	94	0D
107905		2449	0	2018-09-19 04:34:59	NP	N	FORMAT TEMPL. 31X8-A2-HEXA #1	2018-09-19 04:34:58	0.31316	5.76259	0.000			B	401678866.44	0.31316	5.76259	0.31316	5.76259	0	3	1	1	0	-135	678866.44	4630	4669	4591	75	13093	8057F005F84ACB	80	57	F0	05	F8	4A	CB
107905		2449	139	2018-09-19 05:34:34	SR	N	FORMAT TEMPL. 31X8-A2-HEXA #1	2018-09-19 05:35:41	0.31075	5.72053	0.000			0	401678871.53	0.31075	5.72053	0.31075	5.72053	58	3	1	4	0	-126	678871.53	2327	27504	196	69	2081	8057F005F82F7E	80	57	F0	05	F8	2F	7E
107905		2449	139	2018-09-19 05:35:17	SR	N	FORMAT TEMPL. 31X8-A2-HEXA #1	2018-09-19 05:35:41	0.31075	5.72053	0.000			0	401678871.53	0.31075	5.72053	0.31075	5.72053	58	3	1	4	0	-126	678871.53	2327	27504	196	69	2081	8057F005F83858	80	57	F0	05	F8	38	58
107905		2449	139	2018-09-19 05:36:04	SR	N	FORMAT TEMPL. 31X8-A2-HEXA #1	2018-09-19 05:35:41	0.31075	5.72053	0.000			0	401678871.53	0.31075	5.72053	0.31075	5.72053	58	3	1	4	0	-126	678871.53	2327	27504	196	69	2081	8057F005F80916	80	57	F0	05	F8	09	16
107905		2449	139	2018-09-19 05:36:53	SR	N	FORMAT TEMPL. 31X8-A2-HEXA #1	2018-09-19 05:35:41	0.31075	5.72053	0.000			0	401678871.53	0.31075	5.72053	0.31075	5.72053	58	3	1	4	0	-126	678871.53	2327	27504	196	69	2081	C00000	C0	00	00
107905		2449	42	2018-09-19 06:06:25	NK	N	FORMAT TEMPL. 31X8-A2-HEXA #1	2018-09-19 06:06:45	0.30847	5.71111	0.000			B	401678863.45	0.30847	5.71111	0.30847	5.71111	8	3	1	2	0	-128	678863.45	1651	4612	590	85	2448	C00000	C0	00	00
107905		2449	42	2018-09-19 06:07:07	NK	N	FORMAT TEMPL. 31X8-A2-HEXA #1	2018-09-19 06:06:45	0.30847	5.71111	0.000			B	401678863.45	0.30847	5.71111	0.30847	5.71111	8	3	1	2	0	-128	678863.45	1651	4612	590	85	2448	130A8C	13	0A	8C
107905		2449	42	2018-09-19 07:01:07	NN	N	FORMAT TEMPL. 31X8-A2-HEXA #1	2018-09-19 07:01:27	0.32209	5.72224	0.000			B	401678878.63	0.32209	5.72224	0.32209	5.72224	8	3	1	2	0	-133	678878.63	2318	3932	1366	99	3436	C00000	C0	00	00
107905		2449	42	2018-09-19 07:01:49	NN	N	FORMAT TEMPL. 31X8-A2-HEXA #1	2018-09-19 07:01:27	0.32209	5.72224	0.000			B	401678878.63	0.32209	5.72224	0.32209	5.72224	8	3	1	2	0	-133	678878.63	2318	3932	1366	99	3436	8057F005F8CDD4	80	57	F0	05	F8	CD	D4
107905		2449	44	2018-09-19 07:47:24	NK	N	FORMAT TEMPL. 31X8-A2-HEXA #1	2018-09-19 07:47:45	0.32101	5.72175	0.000			B	401678882.01	0.32101	5.72175	0.32101	5.72175	8	3	1	2	0	-129	678882.01	1147	2806	468	66	3231	8057F005F81676	80	57	F0	05	F8	16	76
107905		2449	44	2018-09-19 07:48:08	NK	N	FORMAT TEMPL. 31X8-A2-HEXA #1	2018-09-19 07:47:45	0.32101	5.72175	0.000			B	401678882.01	0.32101	5.72175	0.32101	5.72175	8	3	1	2	0	-129	678882.01	1147	2806	468	66	3231	C00000	C0	00	00
107905		2449	0	2018-09-19 08:35:10	NN	N	FORMAT TEMPL. 31X8-A2-HEXA #1	2018-09-19 08:35:10	0.32086	5.72111	0.000			B	401678887.78	0.32086	5.72111	0.32086	5.72111	8	3	1	1	0	-130	678887.78	1469	2285	944	67	4145	C00000	C0	00	00
107905		2449	95	2018-09-19 09:05:07	MA	N	FORMAT TEMPL. 31X8-A2-HEXA #1	2018-09-19 09:05:53	0.30943	5.71106	0.000			A	401678864.25	0.30943	5.71106	0.30943	5.71106	8	3	1	3	0	-121	678864.25	1134	16225	79	96	3193	8057F005F847EE	80	57	F0	05	F8	47	EE
107905		2449	95	2018-09-19 09:05:53	MA	N	FORMAT TEMPL. 31X8-A2-HEXA #1	2018-09-19 09:05:53	0.30943	5.71106	0.000			A	401678864.25	0.30943	5.71106	0.30943	5.71106	8	3	1	3	0	-121	678864.25	1134	16225	79	96	3193	C00000	C0	00	00
107905		2449	95	2018-09-19 09:06:42	MA	N	FORMAT TEMPL. 31X8-A2-HEXA #1	2018-09-19 09:05:53	0.30943	5.71106	0.000			A	401678864.25	0.30943	5.71106	0.30943	5.71106	8	3	1	3	0	-121	678864.25	1134	16225	79	96	3193	8057F005F82050	80	57	F0	05	F8	20	50
107905		2449	0	2018-09-20 04:15:16	NP	N	FORMAT TEMPL. 31X8-A2-HEXA #1	2018-09-20 04:15:16	0.23652	5.63299	0.000			B	401678858.08	0.23652	5.63299	0.23652	5.63299	0	3	1	1	0	-133	678858.08	3842	8134	1814	100	10863	8057F005F89C7D	80	57	F0	05	F8	9C	7D
107905		2449	0	2018-09-20 05:03:28	SR	N	FORMAT TEMPL. 31X8-A2-HEXA #1	2018-09-20 05:03:27	0.2269	5.68472	0.000			B	401678896.00	0.2269	5.68472	0.2269	5.68472	6	2	1	1	0	-129	678896.0	4514	21987	926	79	12765	8057F004B83F4E	80	57	F0	04	B8	3F	4E
107905		2449	367	2018-09-20 05:40:18	NK	N	FORMAT TEMPL. 31X8-A2-HEXA #1	2018-09-20 05:43:21	0.08957	5.66964	0.000			B	401678871.42	0.08957	5.66964	0.08957	5.66964	8	3	1	2	0	-128	678871.42	5084	53052	487	154	2527	8057F005F82D7A	80	57	F0	05	F8	2D	7A
107905		2449	367	2018-09-20 05:46:25	NK	N	FORMAT TEMPL. 31X8-A2-HEXA #1	2018-09-20 05:43:21	0.08957	5.66964	0.000			B	401678871.42	0.08957	5.66964	0.08957	5.66964	8	3	1	2	0	-128	678871.42	5084	53052	487	154	2527	C00000	C0	00	00
107905		2449	0	2018-09-20 06:46:49	SR	N	FORMAT TEMPL. 31X8-A2-HEXA #1	2018-09-20 06:46:49	0.09907	5.69292	0.000			B	401678860.41	0.09907	5.69292	0.09907	5.69292	8	3	1	1	0	-135	678860.41	2857	5511	1481	73	8078	8057F005F877BA	80	57	F0	05	F8	77	BA
107905		2449	0	2018-09-20 08:46:25	MA	N	FORMAT TEMPL. 31X8-A2-HEXA #1	2018-09-20 08:46:24	0.0135	5.67332	0.000			B	401678878.86	0.0135	5.67332	0.0135	5.67332	8	3	1	1	0	-120	678878.86	2781	7464	1036	93	7862	8057F005F8A649	80	57	F0	05	F8	A6	49
107905		2449	0	2018-09-20 09:53:59	MB	N	FORMAT TEMPL. 31X8-A2-HEXA #1	2018-09-20 09:53:58	-0.0283	5.67661	0.000			B	401678875.88	-0.0283	5.67661	-0.0283	5.67661	8	3	1	1	0	-133	678875.88	2997	7238	1240	93	8472	8077F205F87AA9	80	77	F2	05	F8	7A	A9
107905		2449	44	2018-09-21 04:08:56	NP	N	FORMAT TEMPL. 31X8-A2-HEXA #1	2018-09-21 04:09:18	0.11505	5.75084	0.000			B	401678857.48	0.11505	5.75084	0.11505	5.75084	0	3	1	2	0	-128	678857.48	3842	29199	505	124	10862	8053F804F7FDBE	80	53	F8	04	F7	FD	BE
107905		2449	44	2018-09-21 04:09:40	NP	N	FORMAT TEMPL. 31X8-A2-HEXA #1	2018-09-21 04:09:18	0.11505	5.75084	0.000			B	401678857.48	0.11505	5.75084	0.11505	5.75084	0	3	1	2	0	-128	678857.48	3842	29199	505	124	10862	8057F005F83D93	80	57	F0	05	F8	3D	93
107905		2449	0	2018-09-21 06:05:07	SR	N	FORMAT TEMPL. 31X8-A2-HEXA #1	2018-09-21 06:05:07	0.05558	5.76643	0.000			B	401678848.19	0.05558	5.76643	0.05558	5.76643	8	3	1	1	0	-137	678848.19	4078	13805	1204	124	11529	8057F005F84E26	80	57	F0	05	F8	4E	26
107905		2449	0	2018-09-21 06:53:04	NK	N	FORMAT TEMPL. 31X8-A2-HEXA #1	2018-09-21 06:53:04	0.06695	5.76119	0.000			B	401678859.61	0.06695	5.76119	0.06695	5.76119	8	3	1	1	0	-133	678859.61	5105	16053	1623	116	14438	8057F005F84B5A	80	57	F0	05	F8	4B	5A
107905		2449	688	2018-09-21 08:07:36	NN	N	FORMAT TEMPL. 31X8-A2-HEXA #1	2018-09-21 08:07:35	0.14018	5.70099	0.000			B	401678867.68	0.14018	5.70099	0.14018	5.70099	8	3	1	2	0	-129	678867.68	2171	8386	562	64	6135	8057F005F8387D	80	57	F0	05	F8	38	7D
107905		2449	688	2018-09-21 08:19:04	NN	N	FORMAT TEMPL. 31X8-A2-HEXA #1	2018-09-21 08:07:35	0.14018	5.70099	0.000			B	401678867.68	0.14018	5.70099	0.14018	5.70099	8	3	1	2	0	-129	678867.68	2171	8386	562	64	6135	8057F005F8D850	80	57	F0	05	F8	D8	50
107905		2449	0	2018-09-21 08:31:40	MA	N	FORMAT TEMPL. 31X8-A2-HEXA #1	2018-09-21 08:31:39	0.16407	5.71924	0.000			B	401678847.36	0.16407	5.71924	0.16407	5.71924	6	2	1	1	0	-132	678847.36	2205	5836	832	60	6229	C00000	C0	00	00
107905		2449	0	2018-09-21 10:07:27	MA	N	FORMAT TEMPL. 31X8-A2-HEXA #1	2018-09-21 10:07:27	0.1419	5.70679	0.000			B	401678854.97	0.1419	5.70679	0.1419	5.70679	8	3	1	1	0	-126	678854.97	2439	5381	1105	66	6892	C00020	C0	00	20
107905		2449	0	2018-09-22 05:40:21	SR	N	FORMAT TEMPL. 31X8-A2-HEXA #1	2018-09-22 05:40:21	0.14877	5.69073	0.000			B	401678852.08	0.14877	5.69073	0.14877	5.69073	0	3	1	1	0	-132	678852.08	4155	15787	1093	72	11749	133AC8	13	3A	C8
107905		2449	42	2018-09-22 06:30:24	NK	N	FORMAT TEMPL. 31X8-A2-HEXA #1	2018-09-22 06:30:44	0.24079	5.71396	0.000			B	401678865.44	0.24079	5.71396	0.24079	5.71396	7	3	1	2	0	-124	678865.44	8803	67301	1151	78	10197	8057F005F85429	80	57	F0	05	F8	54	29
107905		2449	42	2018-09-22 06:31:06	NK	N	FORMAT TEMPL. 31X8-A2-HEXA #1	2018-09-22 06:30:44	0.24079	5.71396	0.000			B	401678865.44	0.24079	5.71396	0.24079	5.71396	7	3	1	2	0	-124	678865.44	8803	67301	1151	78	10197	C00000	C0	00	00
107905		2449	0	2018-09-22 09:12:08	MB	N	FORMAT TEMPL. 31X8-A2-HEXA #1	2018-09-22 09:12:07	0.11512	5.68814	0.000			B	401678841.39	0.11512	5.68814	0.11512	5.68814	8	3	1	1	0	-129	678841.39	7985	40061	1591	73	22586	8057F005F810BE	80	57	F0	05	F8	10	BE
107905		2449	84	2018-09-22 09:43:29	MA	N	FORMAT TEMPL. 31X8-A2-HEXA #1	2018-09-22 09:43:28	0.21562	5.72591	0.000			A	401678852.75	0.21562	5.72591	0.21562	5.72591	7	3	1	3	0	-124	678852.75	1900	21838	165	97	3066	8057F005F8550E	80	57	F0	05	F8	55	0E
107905		2449	84	2018-09-22 09:44:11	MA	N	FORMAT TEMPL. 31X8-A2-HEXA #1	2018-09-22 09:43:28	0.21562	5.72591	0.000			A	401678852.75	0.21562	5.72591	0.21562	5.72591	7	3	1	3	0	-124	678852.75	1900	21838	165	97	3066	C00000	C0	00	00
107905		2449	84	2018-09-22 09:44:53	MA	N	FORMAT TEMPL. 31X8-A2-HEXA #1	2018-09-22 09:43:28	0.21562	5.72591	0.000			A	401678852.75	0.21562	5.72591	0.21562	5.72591	7	3	1	3	0	-124	678852.75	1900	21838	165	97	3066	8057F005F80984	80	57	F0	05	F8	09	84
107905		2449	85	2018-09-23 05:22:32	NP	N	FORMAT TEMPL. 31X8-A2-HEXA #1	2018-09-23 05:23:56	1.20151	5.80961	0.000			B	401678845.52	1.20151	5.80961	1.20151	5.80961	0	3	1	2	0	-132	678845.52	6202	10958	3510	88	10151	8057F005F8EF09	80	57	F0	05	F8	EF	09
107905		2449	85	2018-09-23 05:23:57	NP	N	FORMAT TEMPL. 31X8-A2-HEXA #1	2018-09-23 05:23:56	1.20151	5.80961	0.000			B	401678845.52	1.20151	5.80961	1.20151	5.80961	0	3	1	2	0	-132	678845.52	6202	10958	3510	88	10151	C00000	C0	00	00
107905		2449	0	2018-09-23 06:08:58	NK	N	FORMAT TEMPL. 31X8-A2-HEXA #1	2018-09-23 06:08:57	0.33857	5.69563	0.000			B	401678842.94	0.33857	5.69563	0.33857	5.69563	8	3	1	1	0	-128	678842.94	15873	34708	7259	173	4757	C00000	C0	00	00
107905		2449	0	2018-09-23 06:49:28	SR	N	FORMAT TEMPL. 31X8-A2-HEXA #1	2018-09-23 06:49:28	0.36115	5.72878	0.000			B	401678865.09	0.36115	5.72878	0.36115	5.72878	7	3	1	1	0	-131	678865.09	12817	14417	11394	145	3841	C00000	C0	00	00
107905		2449	0	2018-09-23 07:49:05	NN	N	FORMAT TEMPL. 31X8-A2-HEXA #1	2018-09-23 07:49:04	0.37502	5.74694	0.000			B	401678869.64	0.37502	5.74694	0.37502	5.74694	8	3	1	1	0	-132	678869.64	31607	97736	10221	83	7777	8057F005F8B489	80	57	F0	05	F8	B4	89
107905		2449	87	2018-09-24 05:15:59	NP	N	FORMAT TEMPL. 31X8-A2-HEXA #1	2018-09-24 05:16:42	0.35675	5.7366	0.000			B	401678864.19	0.35675	5.7366	0.35675	5.7366	0	3	1	2	0	-130	678864.19	4285	38635	475	77	12118	8057F005F8FD0E	80	57	F0	05	F8	FD	0E
107905		2449	87	2018-09-24 05:17:26	NP	N	FORMAT TEMPL. 31X8-A2-HEXA #1	2018-09-24 05:16:42	0.35675	5.7366	0.000			B	401678864.19	0.35675	5.7366	0.35675	5.7366	0	3	1	2	0	-130	678864.19	4285	38635	475	77	12118	C00000	C0	00	00
107905		2449	0	2018-09-24 08:59:42	MA	N	FORMAT TEMPL. 31X8-A2-HEXA #1	2018-09-24 08:59:42	0.49032	5.80811	0.000			B	401678862.60	0.49032	5.80811	0.49032	5.80811	8	3	1	1	0	-126	678862.6	7467	36404	1531	78	21120	8057F005F801ED	80	57	F0	05	F8	01	ED
107905		2449	0	2018-09-24 09:22:12	NN	N	FORMAT TEMPL. 31X8-A2-HEXA #1	2018-09-24 09:22:12	0.33779	5.72888	0.000			B	401678875.77	0.33779	5.72888	0.33779	5.72888	6	3	1	1	0	-133	678875.77	7477	30321	1843	76	21150	8057F005F8603B	80	57	F0	05	F8	60	3B
107905		2449	0	2018-09-24 10:42:32	MA	N	FORMAT TEMPL. 31X8-A2-HEXA #1	2018-09-24 10:42:31	0.28482	5.73234	0.000			B	401678884.05	0.28482	5.73234	0.28482	5.73234	8	3	1	1	0	-126	678884.05	4447	7778	2542	74	11303	C00000	C0	00	00
107905		2449	0	2018-09-25 05:18:09	NK	N	FORMAT TEMPL. 31X8-A2-HEXA #1	2018-09-25 05:18:09	0.5887	5.85152	0.000			B	401678930.94	0.5887	5.85152	0.5887	5.85152	0	3	1	1	0	-130	678930.94	7943	13240	4764	67	15402	8057F005F8AE81	80	57	F0	05	F8	AE	81
107905		2449	94	2018-09-25 05:46:49	SR	N	FORMAT TEMPL. 31X8-A2-HEXA #1	2018-09-25 05:47:11	0.27464	5.70585	0.000			A	401678883.70	0.27464	5.70585	0.27464	5.70585	0	3	1	3	0	-125	678883.7	2096	54552	80	76	4009	8057F005F82298	80	57	F0	05	F8	22	98
107905		2449	94	2018-09-25 05:47:34	SR	N	FORMAT TEMPL. 31X8-A2-HEXA #1	2018-09-25 05:47:11	0.27464	5.70585	0.000			A	401678883.70	0.27464	5.70585	0.27464	5.70585	0	3	1	3	0	-125	678883.7	2096	54552	80	76	4009	C302C7	C3	02	C7
107905		2449	94	2018-09-25 05:48:23	SR	N	FORMAT TEMPL. 31X8-A2-HEXA #1	2018-09-25 05:47:11	0.27464	5.70585	0.000			A	401678883.70	0.27464	5.70585	0.27464	5.70585	0	3	1	3	0	-125	678883.7	2096	54552	80	76	4009	8057F005F82C90	80	57	F0	05	F8	2C	90
107905		2449	0	2018-09-25 07:04:45	NK	N	FORMAT TEMPL. 31X8-A2-HEXA #1	2018-09-25 07:04:44	0.33967	5.73365	0.000			B	401678871.83	0.33967	5.73365	0.33967	5.73365	8	3	1	1	0	-132	678871.83	10033	17638	5706	75	4863	C00000	C0	00	00
107905		2449	0	2018-09-25 07:33:08	NN	N	FORMAT TEMPL. 31X8-A2-HEXA #1	2018-09-25 07:33:08	0.3215	5.72282	0.000			B	401678884.44	0.3215	5.72282	0.3215	5.72282	6	3	1	1	0	-135	678884.44	8501	14125	5116	61	5827	8057F005F87BE5	80	57	F0	05	F8	7B	E5
107905		2449	0	2018-09-25 09:05:38	NN	N	FORMAT TEMPL. 31X8-A2-HEXA #1	2018-09-25 09:05:38	0.3295	5.7294	0.000			B	401678899.18	0.3295	5.7294	0.3295	5.7294	8	3	1	1	0	-133	678899.18	7612	10000	5793	72	6389	8057F005F81247	80	57	F0	05	F8	12	47
107905		2449	43	2018-09-25 09:40:53	MB	N	FORMAT TEMPL. 31X8-A2-HEXA #1	2018-09-25 09:41:14	0.2869	5.69265	0.000			B	401678875.44	0.2869	5.69265	0.2869	5.69265	8	3	1	2	0	-129	678875.44	3700	10252	1335	126	4769	8057F005F89913	80	57	F0	05	F8	99	13
107905		2449	43	2018-09-25 09:41:36	MB	N	FORMAT TEMPL. 31X8-A2-HEXA #1	2018-09-25 09:41:14	0.2869	5.69265	0.000			B	401678875.44	0.2869	5.69265	0.2869	5.69265	8	3	1	2	0	-129	678875.44	3700	10252	1335	126	4769	C00000	C0	00	00
107905		2449	48	2018-09-25 10:28:05	MA	N	FORMAT TEMPL. 31X8-A2-HEXA #1	2018-09-25 10:28:28	0.2634	5.7037	0.000			B	401678870.45	0.2634	5.7037	0.2634	5.7037	8	3	1	2	0	-133	678870.45	3242	6598	1593	100	3859	8057F005F8C8F2	80	57	F0	05	F8	C8	F2
107905		2449	48	2018-09-25 10:28:53	MA	N	FORMAT TEMPL. 31X8-A2-HEXA #1	2018-09-25 10:28:28	0.2634	5.7037	0.000			B	401678870.45	0.2634	5.7037	0.2634	5.7037	8	3	1	2	0	-133	678870.45	3242	6598	1593	100	3859	8057F005F8FFC6	80	57	F0	05	F8	FF	C6
107905		2449	87	2018-09-26 04:42:55	NP	N	FORMAT TEMPL. 31X8-A2-HEXA #1	2018-09-26 04:42:55	0.11744	5.83258	0.000			A	401678860.79	0.11744	5.83258	0.11744	5.83258	0	3	1	3	0	-129	678860.79	6241	61212	636	132	8730	C00000	C0	00	00
107905		2449	87	2018-09-26 04:43:37	NP	N	FORMAT TEMPL. 31X8-A2-HEXA #1	2018-09-26 04:42:55	0.11744	5.83258	0.000			A	401678860.79	0.11744	5.83258	0.11744	5.83258	0	3	1	3	0	-129	678860.79	6241	61212	636	132	8730	8057F005F866E3	80	57	F0	05	F8	66	E3
107905		2449	87	2018-09-26 04:44:22	NP	N	FORMAT TEMPL. 31X8-A2-HEXA #1	2018-09-26 04:42:55	0.11744	5.83258	0.000			A	401678860.79	0.11744	5.83258	0.11744	5.83258	0	3	1	3	0	-129	678860.79	6241	61212	636	132	8730	8057F005F8D115	80	57	F0	05	F8	D1	15
107905		2449	94	2018-09-26 05:14:50	SR	N	FORMAT TEMPL. 31X8-A2-HEXA #1	2018-09-26 05:15:37	0.24428	5.7219	0.000			A	401678867.95	0.24428	5.7219	0.24428	5.7219	8	3	1	3	0	-127	678867.95	1322	5591	312	135	1558	8057F005F87F52	80	57	F0	05	F8	7F	52
107905		2449	94	2018-09-26 05:15:38	SR	N	FORMAT TEMPL. 31X8-A2-HEXA #1	2018-09-26 05:15:37	0.24428	5.7219	0.000			A	401678867.95	0.24428	5.7219	0.24428	5.7219	8	3	1	3	0	-127	678867.95	1322	5591	312	135	1558	C00000	C0	00	00
107905		2449	94	2018-09-26 05:16:24	SR	N	FORMAT TEMPL. 31X8-A2-HEXA #1	2018-09-26 05:15:37	0.24428	5.7219	0.000			A	401678867.95	0.24428	5.7219	0.24428	5.7219	8	3	1	3	0	-127	678867.95	1322	5591	312	135	1558	12DA8B	12	DA	8B
107905		2449	87	2018-09-26 06:35:06	NK	N	FORMAT TEMPL. 31X8-A2-HEXA #1	2018-09-26 06:35:49	0.30954	5.70357	0.000			B	401678883.88	0.30954	5.70357	0.30954	5.70357	8	3	1	2	0	-125	678883.88	2266	34633	148	103	2759	8057F005F8DBD7	80	57	F0	05	F8	DB	D7
107905		2449	87	2018-09-26 06:36:33	NK	N	FORMAT TEMPL. 31X8-A2-HEXA #1	2018-09-26 06:35:49	0.30954	5.70357	0.000			B	401678883.88	0.30954	5.70357	0.30954	5.70357	8	3	1	2	0	-125	678883.88	2266	34633	148	103	2759	8057F005F860D1	80	57	F0	05	F8	60	D1
107905		2449	48	2018-09-26 08:26:15	MA	N	FORMAT TEMPL. 31X8-A2-HEXA #1	2018-09-26 08:26:39	0.4027	5.65588	0.000			B	401678899.77	0.4027	5.65588	0.4027	5.65588	8	3	1	2	0	-129	678899.77	4713	14437	1538	108	4182	12EAC8	12	EA	C8
107905		2449	48	2018-09-26 08:27:03	MA	N	FORMAT TEMPL. 31X8-A2-HEXA #1	2018-09-26 08:26:39	0.4027	5.65588	0.000			B	401678899.77	0.4027	5.65588	0.4027	5.65588	8	3	1	2	0	-129	678899.77	4713	14437	1538	108	4182	8057F005F8DD85	80	57	F0	05	F8	DD	85
107905		2449	43	2018-09-26 08:55:48	NN	N	FORMAT TEMPL. 31X8-A2-HEXA #1	2018-09-26 08:56:09	0.28915	5.70002	0.000			B	401678873.64	0.28915	5.70002	0.28915	5.70002	6	3	1	2	0	-127	678873.64	2809	5622	1403	32	2106	8057F005F8F641	80	57	F0	05	F8	F6	41
107905		2449	43	2018-09-26 08:56:31	NN	N	FORMAT TEMPL. 31X8-A2-HEXA #1	2018-09-26 08:56:09	0.28915	5.70002	0.000			B	401678873.64	0.28915	5.70002	0.28915	5.70002	6	3	1	2	0	-127	678873.64	2809	5622	1403	32	2106	8057F005F89C62	80	57	F0	05	F8	9C	62
107905		2449	0	2018-09-26 09:24:20	MB	N	FORMAT TEMPL. 31X8-A2-HEXA #1	2018-09-26 09:24:20	0.27113	5.6715	0.000			B	401678830.40	0.27113	5.6715	0.27113	5.6715	6	3	1	1	0	-130	678830.4	2585	4021	1660	39	3108	8057F005FD1CAE	80	57	F0	05	FD	1C	AE
107905		2449	48	2018-09-26 10:01:15	MA	N	FORMAT TEMPL. 31X8-A2-HEXA #1	2018-09-26 10:01:39	0.26219	5.71109	0.000			B	401678878.46	0.26219	5.71109	0.26219	5.71109	5	2	1	2	0	-121	678878.46	3874	20034	749	72	3620	C00000	C0	00	00
107905		2449	48	2018-09-26 10:02:03	MA	N	FORMAT TEMPL. 31X8-A2-HEXA #1	2018-09-26 10:01:39	0.26219	5.71109	0.000			B	401678878.46	0.26219	5.71109	0.26219	5.71109	5	2	1	2	0	-121	678878.46	3874	20034	749	72	3620	8057F005F83261	80	57	F0	05	F8	32	61
107905		2449	70	2018-09-27 04:43:41	SR	N	FORMAT TEMPL. 31X8-A2-HEXA #1	2018-09-27 04:44:50	0.27173	5.71353	0.000			B	401678879.57	0.27173	5.71353	0.27173	5.71353	0	3	1	2	0	-134	678879.57	7784	41905	1445	163	5283	8057F005F89CE9	80	57	F0	05	F8	9C	E9
107905		2449	70	2018-09-27 04:44:51	SR	N	FORMAT TEMPL. 31X8-A2-HEXA #1	2018-09-27 04:44:50	0.27173	5.71353	0.000			B	401678879.57	0.27173	5.71353	0.27173	5.71353	0	3	1	2	0	-134	678879.57	7784	41905	1445	163	5283	C00000	C0	00	00
107905		2449	0	2018-09-27 06:06:37	NK	N	FORMAT TEMPL. 31X8-A2-HEXA #1	2018-09-27 06:06:36	0.28369	5.71355	0.000			B	401678873.51	0.28369	5.71355	0.28369	5.71355	8	3	1	1	0	-132	678873.51	4254	4961	3646	171	4079	C00000	C0	00	00
107905		2449	0	2018-09-27 07:02:05	NN	N	FORMAT TEMPL. 31X8-A2-HEXA #1	2018-09-27 07:02:04	0.29286	5.71165	0.000			B	401678872.23	0.29286	5.71165	0.29286	5.71165	8	3	1	1	0	-133	678872.23	4953	5100	4809	121	4754	8057F005F83747	80	57	F0	05	F8	37	47
107905		2449	0	2018-09-27 07:45:58	NK	N	FORMAT TEMPL. 31X8-A2-HEXA #1	2018-09-27 07:45:57	0.27508	5.71467	0.000			B	401678881.33	0.27508	5.71467	0.27508	5.71467	8	3	1	1	0	-127	678881.33	4767	5239	4336	112	5595	8057F005F865E1	80	57	F0	05	F8	65	E1
107905		2449	0	2018-09-27 07:59:07	MA	N	FORMAT TEMPL. 31X8-A2-HEXA #1	2018-09-27 07:59:07	0.2908	5.71279	0.000			B	401678874.76	0.2908	5.71279	0.2908	5.71279	8	3	1	1	0	-132	678874.76	5415	6975	4203	101	6375	8057F005F828CE	80	57	F0	05	F8	28	CE
107905		2449	46	2018-09-27 09:41:07	MA	N	FORMAT TEMPL. 31X8-A2-HEXA #1	2018-09-27 09:41:29	0.27296	5.71859	0.000			B	401678889.81	0.27296	5.71859	0.27296	5.71859	8	3	1	2	0	-121	678889.81	1254	10743	146	72	3534	C00000	C0	00	00
107905		2449	46	2018-09-27 09:41:53	MA	N	FORMAT TEMPL. 31X8-A2-HEXA #1	2018-09-27 09:41:29	0.27296	5.71859	0.000			B	401678889.81	0.27296	5.71859	0.27296	5.71859	8	3	1	2	0	-121	678889.81	1254	10743	146	72	3534	8057F005F84C3C	80	57	F0	05	F8	4C	3C
107905		2449	0	2018-09-28 02:43:31	NP	N	FORMAT TEMPL. 31X8-A2-HEXA #1	2018-09-28 02:43:30	0.3411	5.72146	0.000			B	401678888.12	0.3411	5.72146	0.3411	5.72146	0	3	1	1	0	-137	678888.12	4074	5908	2809	78	11519	C00000	C0	00	00
107905		2449	0	2018-09-28 07:21:00	NK	N	FORMAT TEMPL. 31X8-A2-HEXA #1	2018-09-28 07:21:00	0.28993	5.71899	0.000			B	401678891.91	0.28993	5.71899	0.28993	5.71899	8	3	1	1	0	-127	678891.91	4064	4179	3951	103	11492	8057F005BAE041	80	57	F0	05	BA	E0	41
107905		2449	0	2018-09-28 08:35:28	NN	N	FORMAT TEMPL. 31X8-A2-HEXA #1	2018-09-28 08:35:28	0.27497	5.72445	0.000			B	401678885.29	0.27497	5.72445	0.27497	5.72445	8	3	1	1	0	-124	678885.29	3436	5834	2023	24	9716	8057F081F8CA2F	80	57	F0	81	F8	CA	2F
107905		2449	48	2018-09-28 09:26:14	MA	N	FORMAT TEMPL. 31X8-A2-HEXA #1	2018-09-28 09:26:38	0.35793	5.7597	0.000			B	401678881.89	0.35793	5.7597	0.35793	5.7597	8	3	1	2	0	-128	678881.89	5154	20250	1311	96	14576	8057F005F8334E	80	57	F0	05	F8	33	4E
107905		2449	48	2018-09-28 09:27:02	MA	N	FORMAT TEMPL. 31X8-A2-HEXA #1	2018-09-28 09:26:38	0.35793	5.7597	0.000			B	401678881.89	0.35793	5.7597	0.35793	5.7597	8	3	1	2	0	-128	678881.89	5154	20250	1311	96	14576	C00000	C0	00	00
107905		2449	48	2018-09-29 04:18:36	NP	N	FORMAT TEMPL. 31X8-A2-HEXA #1	2018-09-29 04:18:59	0.306	5.73648	0.000			B	401678881.24	0.306	5.73648	0.306	5.73648	0	2	1	2	0	-133	678881.24	7104	23979	2104	119	15194	C00000	C0	00	00
107905		2449	48	2018-09-29 04:19:24	NP	N	FORMAT TEMPL. 31X8-A2-HEXA #1	2018-09-29 04:18:59	0.306	5.73648	0.000			B	401678881.24	0.306	5.73648	0.306	5.73648	0	2	1	2	0	-133	678881.24	7104	23979	2104	119	15194	8057F005F88E9D	80	57	F0	05	F8	8E	9D
107905		2449	92	2018-09-29 05:17:57	SR	N	FORMAT TEMPL. 31X8-A2-HEXA #1	2018-09-29 05:18:43	0.31563	5.71773	0.000			B	401678868.31	0.31563	5.71773	0.31563	5.71773	8	3	1	2	0	-128	678868.31	2403	43519	132	85	6791	C00000	C0	00	00
107905		2449	92	2018-09-29 05:19:29	SR	N	FORMAT TEMPL. 31X8-A2-HEXA #1	2018-09-29 05:18:43	0.31563	5.71773	0.000			B	401678868.31	0.31563	5.71773	0.31563	5.71773	8	3	1	2	0	-128	678868.31	2403	43519	132	85	6791	8057F005F85C37	80	57	F0	05	F8	5C	37
107905		2449	0	2018-09-29 05:17:57	NK	N	FORMAT TEMPL. 31X8-A2-HEXA #1	2018-09-29 05:17:57	0.32672	5.73106	0.000			B	401678883.15	0.32672	5.73106	0.32672	5.73106	8	3	1	1	0	-133	678883.15	4050	10115	1621	106	11452	C00000	C0	00	00
107905		2449	0	2018-09-29 07:04:39	NK	N	FORMAT TEMPL. 31X8-A2-HEXA #1	2018-09-29 07:04:38	0.31389	5.70893	0.000			B	401678874.12	0.31389	5.70893	0.31389	5.70893	8	3	1	1	0	-133	678874.12	2695	6746	1076	86	7619	C00000	C0	00	00
107905		2449	0	2018-09-29 07:04:39	SR	N	FORMAT TEMPL. 31X8-A2-HEXA #1	2018-09-29 07:04:38	0.3178	5.71021	0.000			B	401678871.24	0.3178	5.71021	0.3178	5.71021	8	3	1	1	0	-133	678871.24	2778	7446	1036	86	7853	C00000	C0	00	00
107905		2449	0	2018-09-29 08:16:51	NN	N	FORMAT TEMPL. 31X8-A2-HEXA #1	2018-09-29 08:16:51	0.30404	5.70463	0.000			B	401678881.17	0.30404	5.70463	0.30404	5.70463	8	3	1	1	0	-129	678881.17	2632	4763	1454	93	7440	C00000	C0	00	00
107905		2449	92	2018-09-29 09:05:33	MA	N	FORMAT TEMPL. 31X8-A2-HEXA #1	2018-09-29 09:06:19	0.26535	5.69173	0.000			B	401678875.70	0.26535	5.69173	0.26535	5.69173	8	3	1	2	0	-128	678875.7	1891	6126	583	135	5341	8057F005F84F12	80	57	F0	05	F8	4F	12
107905		2449	92	2018-09-29 09:07:05	MA	N	FORMAT TEMPL. 31X8-A2-HEXA #1	2018-09-29 09:06:19	0.26535	5.69173	0.000			B	401678875.70	0.26535	5.69173	0.26535	5.69173	8	3	1	2	0	-128	678875.7	1891	6126	583	135	5341	C0090B	C0	09	0B
107905		2449	0	2018-09-29 10:36:00	MA	N	FORMAT TEMPL. 31X8-A2-HEXA #1	2018-09-29 10:36:00	0.24371	5.67991	0.000			B	401678868.62	0.24371	5.67991	0.24371	5.67991	8	3	1	1	0	-134	678868.62	2285	4490	1163	135	6457	8057F005F8E8DF	80	57	F0	05	F8	E8	DF
107905		2449	44	2018-09-30 05:43:07	NP	N	FORMAT TEMPL. 31X8-A2-HEXA #1	2018-09-30 05:43:29	0.24315	5.69094	0.000			B	401678868.92	0.24315	5.69094	0.24315	5.69094	0	3	1	2	0	-134	678868.92	2381	7760	730	155	6730	8057F005F804F3	80	57	F0	05	F8	04	F3
107905		2449	44	2018-09-30 05:43:51	NP	N	FORMAT TEMPL. 31X8-A2-HEXA #1	2018-09-30 05:43:29	0.24315	5.69094	0.000			B	401678868.92	0.24315	5.69094	0.24315	5.69094	0	3	1	2	0	-134	678868.92	2381	7760	730	155	6730	8057F005F80F31	80	57	F0	05	F8	0F	31
107905		2449	0	2018-09-30 06:38:07	NK	N	FORMAT TEMPL. 31X8-A2-HEXA #1	2018-09-30 06:38:07	0.23106	5.68918	0.000			B	401678873.31	0.23106	5.68918	0.23106	5.68918	8	3	1	1	0	-128	678873.31	2181	4043	1175	156	6162	8057F005F8CAA3	80	57	F0	05	F8	CA	A3
107905		2449	0	2018-09-30 08:46:19	MA	N	FORMAT TEMPL. 31X8-A2-HEXA #1	2018-09-30 08:46:18	0.21334	5.68138	0.000			B	401678867.20	0.21334	5.68138	0.21334	5.68138	8	3	1	1	0	-132	678867.2	2719	3782	1955	159	7687	8057F005F818A8	80	57	F0	05	F8	18	A8
107905		2449	0	2018-09-30 09:45:20	MB	N	FORMAT TEMPL. 31X8-A2-HEXA #1	2018-09-30 09:45:20	0.20193	5.67487	0.000			B	401678876.07	0.20193	5.67487	0.20193	5.67487	8	3	1	1	0	-132	678876.07	2793	3459	2254	163	7894	8057F005F8E19D	80	57	F0	05	F8	E1	9D
107905		2449	43	2018-09-30 10:17:27	MA	N	FORMAT TEMPL. 31X8-A2-HEXA #1	2018-09-30 10:17:26	0.23784	5.71517	0.000			B	401678871.62	0.23784	5.71517	0.23784	5.71517	8	3	1	2	0	-122	678871.62	1708	6306	462	83	4820	8057F005F84BCA	80	57	F0	05	F8	4B	CA
107905		2449	43	2018-09-30 10:18:10	MA	N	FORMAT TEMPL. 31X8-A2-HEXA #1	2018-09-30 10:17:26	0.23784	5.71517	0.000			B	401678871.62	0.23784	5.71517	0.23784	5.71517	8	3	1	2	0	-122	678871.62	1708	6306	462	83	4820	8057F005F81DC2	80	57	F0	05	F8	1D	C2
107905		2449	133	2018-10-01 03:48:36	NP	N	FORMAT TEMPL. 31X8-A2-HEXA #1	2018-10-01 03:50:49	0.23413	5.70692	0.000			B	401678876.06	0.23413	5.70692	0.23413	5.70692	0	3	1	2	0	-126	678876.06	3697	10290	1328	106	10452	8057F005F893CD	80	57	F0	05	F8	93	CD
107905		2449	133	2018-10-01 03:50:49	NP	N	FORMAT TEMPL. 31X8-A2-HEXA #1	2018-10-01 03:50:49	0.23413	5.70692	0.000			B	401678876.06	0.23413	5.70692	0.23413	5.70692	0	3	1	2	0	-126	678876.06	3697	10290	1328	106	10452	8057F005F89DF9	80	57	F0	05	F8	9D	F9
107905		2449	0	2018-10-01 04:20:36	SR	N	FORMAT TEMPL. 31X8-A2-HEXA #1	2018-10-01 04:20:36	0.22656	5.7101	0.000			B	401678871.40	0.22656	5.7101	0.22656	5.7101	6	3	1	1	0	-133	678871.4	3794	16311	882	101	10727	8057F005F86025	80	57	F0	05	F8	60	25
107905		2449	135	2018-10-01 05:25:53	NP	N	FORMAT TEMPL. 31X8-A2-HEXA #1	2018-10-01 05:27:00	0.22837	5.71668	0.000			B	401678872.56	0.22837	5.71668	0.22837	5.71668	8	3	1	2	0	-134	678872.56	9807	169780	566	99	10613	8057F005F863F9	80	57	F0	05	F8	63	F9
107905		2449	135	2018-10-01 05:28:08	NP	N	FORMAT TEMPL. 31X8-A2-HEXA #1	2018-10-01 05:27:00	0.22837	5.71668	0.000			B	401678872.56	0.22837	5.71668	0.22837	5.71668	8	3	1	2	0	-134	678872.56	9807	169780	566	99	10613	8057F005FA87E0	80	57	F0	05	FA	87	E0
107905		2449	0	2018-10-01 05:58:23	SR	N	FORMAT TEMPL. 31X8-A2-HEXA #1	2018-10-01 05:58:22	0.26201	5.71269	0.000			B	401678872.38	0.26201	5.71269	0.26201	5.71269	8	3	1	1	0	-136	678872.38	2714	15743	468	93	7673	8057F005F851BB	80	57	F0	05	F8	51	BB
107905		2449	0	2018-10-01 06:04:53	NK	N	FORMAT TEMPL. 31X8-A2-HEXA #1	2018-10-01 06:04:52	0.26672	5.71091	0.000			B	401678877.86	0.26672	5.71091	0.26672	5.71091	6	2	1	1	0	-133	678877.86	1754	6632	463	84	4952	8057F005F8C957	80	57	F0	05	F8	C9	57
107905		2449	0	2018-10-01 07:54:30	NN	N	FORMAT TEMPL. 31X8-A2-HEXA #1	2018-10-01 07:54:29	0.30097	5.71875	0.000			B	401678878.13	0.30097	5.71875	0.30097	5.71875	8	3	1	1	0	-133	678878.13	2253	4055	1251	85	6367	8057F005F828A7	80	57	F0	05	F8	28	A7
107905		2449	91	2018-10-01 08:16:22	MA	N	FORMAT TEMPL. 31X8-A2-HEXA #1	2018-10-01 08:17:07	0.27263	5.69414	0.000			A	401678872.48	0.27263	5.69414	0.27263	5.69414	6	3	1	3	0	-124	678872.48	3370	20127	564	120	3897	8057F005F84710	80	57	F0	05	F8	47	10
107905		2449	91	2018-10-01 08:17:07	MA	N	FORMAT TEMPL. 31X8-A2-HEXA #1	2018-10-01 08:17:07	0.27263	5.69414	0.000			A	401678872.48	0.27263	5.69414	0.27263	5.69414	6	3	1	3	0	-124	678872.48	3370	20127	564	120	3897	C00000	C0	00	00
107905		2449	91	2018-10-01 08:17:53	MA	N	FORMAT TEMPL. 31X8-A2-HEXA #1	2018-10-01 08:17:07	0.27263	5.69414	0.000			A	401678872.48	0.27263	5.69414	0.27263	5.69414	6	3	1	3	0	-124	678872.48	3370	20127	564	120	3897	8057F005F8C230	80	57	F0	05	F8	C2	30
107905		2449	0	2018-10-01 09:24:17	MB	N	FORMAT TEMPL. 31X8-A2-HEXA #1	2018-10-01 09:24:16	0.27742	5.71264	0.000			B	401678883.32	0.27742	5.71264	0.27742	5.71264	8	3	1	1	0	-131	678883.32	2860	5062	1615	81	8085	C00000	C0	00	00
107905		2449	0	2018-10-01 10:05:21	MA	N	FORMAT TEMPL. 31X8-A2-HEXA #1	2018-10-01 10:05:21	0.28815	5.70185	0.000			B	401678875.56	0.28815	5.70185	0.28815	5.70185	8	3	1	1	0	-134	678875.56	3542	4892	2564	106	5787	8057F005F8F55D	80	57	F0	05	F8	F5	5D
107905		2449	174	2018-10-02 05:17:22	NP	N	FORMAT TEMPL. 31X8-A2-HEXA #1	2018-10-02 05:18:48	0.24908	5.70171	0.000			A	401678877.06	0.24908	5.70171	0.24908	5.70171	0	3	1	3	0	-136	678877.06	440	1387	139	20	1210	8057F005F81637	80	57	F0	05	F8	16	37
107905		2449	174	2018-10-02 05:18:46	NP	N	FORMAT TEMPL. 31X8-A2-HEXA #1	2018-10-02 05:18:48	0.24908	5.70171	0.000			A	401678877.06	0.24908	5.70171	0.24908	5.70171	0	3	1	3	0	-136	678877.06	440	1387	139	20	1210	8057F005F801E8	80	57	F0	05	F8	01	E8
107905		2449	174	2018-10-02 05:20:16	NP	N	FORMAT TEMPL. 31X8-A2-HEXA #1	2018-10-02 05:18:48	0.24908	5.70171	0.000			A	401678877.06	0.24908	5.70171	0.24908	5.70171	0	3	1	3	0	-136	678877.06	440	1387	139	20	1210	8057F005F87D32	80	57	F0	05	F8	7D	32
107905		2449	0	2018-10-02 05:47:28	NK	N	FORMAT TEMPL. 31X8-A2-HEXA #1	2018-10-02 05:47:27	0.24905	5.7017	0.000			B	401678877.48	0.24905	5.7017	0.24905	5.7017	6	3	1	1	0	-135	678877.48	852	1050	691	19	2393	C00000	C0	00	00
107905		2449	0	2018-10-02 07:40:55	NN	N	FORMAT TEMPL. 31X8-A2-HEXA #1	2018-10-02 07:40:55	0.27348	5.70899	0.000			B	401678877.86	0.27348	5.70899	0.27348	5.70899	8	3	1	1	0	-133	678877.86	1695	1796	1598	27	4785	C00000	C0	00	00
107905		2449	92	2018-10-02 09:32:06	MA	N	FORMAT TEMPL. 31X8-A2-HEXA #1	2018-10-02 09:32:28	0.2745	5.70564	0.000			A	401678881.61	0.2745	5.70564	0.2745	5.70564	8	3	1	3	0	-125	678881.61	2106	5373	825	139	4772	C00000	C0	00	00
107905		2449	92	2018-10-02 09:32:51	MA	N	FORMAT TEMPL. 31X8-A2-HEXA #1	2018-10-02 09:32:28	0.2745	5.70564	0.000			A	401678881.61	0.2745	5.70564	0.2745	5.70564	8	3	1	3	0	-125	678881.61	2106	5373	825	139	4772	8057F005F818F2	80	57	F0	05	F8	18	F2
107905		2449	92	2018-10-02 09:33:38	MA	N	FORMAT TEMPL. 31X8-A2-HEXA #1	2018-10-02 09:32:28	0.2745	5.70564	0.000			A	401678881.61	0.2745	5.70564	0.2745	5.70564	8	3	1	3	0	-125	678881.61	2106	5373	825	139	4772	8057F005F80037	80	57	F0	05	F8	00	37
107905		2449	95	2018-10-03 04:52:36	SR	N	FORMAT TEMPL. 31X8-A2-HEXA #1	2018-10-03 04:53:23	0.22727	5.70043	0.000			A	401678886.10	0.22727	5.70043	0.22727	5.70043	0	3	1	3	0	-133	678886.1	3642	35255	376	79	6640	8057F005F86380	80	57	F0	05	F8	63	80
107905		2449	95	2018-10-03 04:53:24	SR	N	FORMAT TEMPL. 31X8-A2-HEXA #1	2018-10-03 04:53:23	0.22727	5.70043	0.000			A	401678886.10	0.22727	5.70043	0.22727	5.70043	0	3	1	3	0	-133	678886.1	3642	35255	376	79	6640	C00001	C0	00	01
107905		2449	95	2018-10-03 04:54:11	SR	N	FORMAT TEMPL. 31X8-A2-HEXA #1	2018-10-03 04:53:23	0.22727	5.70043	0.000			A	401678886.10	0.22727	5.70043	0.22727	5.70043	0	3	1	3	0	-133	678886.1	3642	35255	376	79	6640	8057F206C92396	80	57	F2	06	C9	23	96
107905		2449	91	2018-10-03 06:30:22	SR	N	FORMAT TEMPL. 31X8-A2-HEXA #1	2018-10-03 06:31:06	0.26906	5.71039	0.000			A	401678881.56	0.26906	5.71039	0.26906	5.71039	8	3	1	3	0	-130	678881.56	4989	24391	1020	52	4536	8057F005F89C5E	80	57	F0	05	F8	9C	5E
107905		2449	91	2018-10-03 06:31:05	SR	N	FORMAT TEMPL. 31X8-A2-HEXA #1	2018-10-03 06:31:06	0.26906	5.71039	0.000			A	401678881.56	0.26906	5.71039	0.26906	5.71039	8	3	1	3	0	-130	678881.56	4989	24391	1020	52	4536	8057F005F8A5B0	80	57	F0	05	F8	A5	B0
107905		2449	91	2018-10-03 06:31:53	SR	N	FORMAT TEMPL. 31X8-A2-HEXA #1	2018-10-03 06:31:06	0.26906	5.71039	0.000			A	401678881.56	0.26906	5.71039	0.26906	5.71039	8	3	1	3	0	-130	678881.56	4989	24391	1020	52	4536	82545F0C0FD23D	82	54	5F	0C	0F	D2	3D
107905		2449	0	2018-10-03 06:55:12	NK	N	FORMAT TEMPL. 31X8-A2-HEXA #1	2018-10-03 06:55:12	0.27272	5.71051	0.000			B	401678881.23	0.27272	5.71051	0.27272	5.71051	6	3	1	1	0	-125	678881.23	8348	23751	2934	52	4884	805B959DF00121	80	5B	95	9D	F0	01	21
107905		2449	0	2018-10-03 10:21:20	MB	N	FORMAT TEMPL. 31X8-A2-HEXA #1	2018-10-03 10:21:19	0.31616	5.71822	0.000			B	401678883.00	0.31616	5.71822	0.31616	5.71822	8	3	1	1	0	-133	678883.0	11495	19978	6614	65	6726	8057F005F98808	80	57	F0	05	F9	88	08
107905		2449	49	2018-10-03 10:56:13	MA	N	FORMAT TEMPL. 31X8-A2-HEXA #1	2018-10-03 10:56:37	0.28794	5.71745	0.000			B	401678884.47	0.28794	5.71745	0.28794	5.71745	8	3	1	2	0	-131	678884.47	2590	7057	950	44	6070	8057F005F8B25E	80	57	F0	05	F8	B2	5E
107905		2449	49	2018-10-03 10:57:02	MA	N	FORMAT TEMPL. 31X8-A2-HEXA #1	2018-10-03 10:56:37	0.28794	5.71745	0.000			B	401678884.47	0.28794	5.71745	0.28794	5.71745	8	3	1	2	0	-131	678884.47	2590	7057	950	44	6070	8057F005F8DE37	80	57	F0	05	F8	DE	37
107905		2449	0	2018-10-04 03:19:36	NP	N	FORMAT TEMPL. 31X8-A2-HEXA #1	2018-10-04 03:19:36	0.28502	5.75369	0.000			B	401678890.09	0.28502	5.75369	0.28502	5.75369	0	3	1	1	0	-134	678890.09	5291	5681	4927	178	12400	C00000	C0	00	00
107905		2449	49	2018-10-04 06:01:08	SR	N	FORMAT TEMPL. 31X8-A2-HEXA #1	2018-10-04 06:01:32	0.29706	5.71766	0.000			B	401678883.06	0.29706	5.71766	0.29706	5.71766	8	3	1	2	0	-132	678883.06	2797	19588	399	58	7906	8057F005F85738	80	57	F0	05	F8	57	38
107905		2449	49	2018-10-04 06:01:57	SR	N	FORMAT TEMPL. 31X8-A2-HEXA #1	2018-10-04 06:01:32	0.29706	5.71766	0.000			B	401678883.06	0.29706	5.71766	0.29706	5.71766	8	3	1	2	0	-132	678883.06	2797	19588	399	58	7906	C00000	C0	00	00
107905		2449	354	2018-10-04 06:32:22	NK	N	FORMAT TEMPL. 31X8-A2-HEXA #1	2018-10-04 06:36:02	0.26859	5.70984	0.000			A	401678879.69	0.26859	5.70984	0.26859	5.70984	8	3	1	3	0	-127	678879.69	819	14898	45	80	2298	8057F005F8DAB0	80	57	F0	05	F8	DA	B0
107905		2449	354	2018-10-04 06:37:28	NK	N	FORMAT TEMPL. 31X8-A2-HEXA #1	2018-10-04 06:36:02	0.26859	5.70984	0.000			A	401678879.69	0.26859	5.70984	0.26859	5.70984	8	3	1	3	0	-127	678879.69	819	14898	45	80	2298	8057F005F8BFE5	80	57	F0	05	F8	BF	E5
107905		2449	354	2018-10-04 06:38:16	NK	N	FORMAT TEMPL. 31X8-A2-HEXA #1	2018-10-04 06:36:02	0.26859	5.70984	0.000			A	401678879.69	0.26859	5.70984	0.26859	5.70984	8	3	1	3	0	-127	678879.69	819	14898	45	80	2298	C00000	C0	00	00
107905		2449	0	2018-10-04 07:22:49	NN	N	FORMAT TEMPL. 31X8-A2-HEXA #1	2018-10-04 07:22:49	0.29331	5.71166	0.000			B	401678884.28	0.29331	5.71166	0.29331	5.71166	8	3	1	1	0	-130	678884.28	2274	5830	887	68	6426	C00000	C0	00	00
107905		2449	89	2018-10-04 08:53:50	MA	N	FORMAT TEMPL. 31X8-A2-HEXA #1	2018-10-04 08:53:49	0.28451	5.70699	0.000			B	401678877.39	0.28451	5.70699	0.28451	5.70699	8	3	1	2	0	-124	678877.39	1758	25600	120	90	4962	C00000	C0	00	00
107905		2449	89	2018-10-04 08:55:19	MA	N	FORMAT TEMPL. 31X8-A2-HEXA #1	2018-10-04 08:53:49	0.28451	5.70699	0.000			B	401678877.39	0.28451	5.70699	0.28451	5.70699	8	3	1	2	0	-124	678877.39	1758	25600	120	90	4962	8057F005F88A60	80	57	F0	05	F8	8A	60
107905		2449	0	2018-10-05 03:01:21	NP	N	FORMAT TEMPL. 31X8-A2-HEXA #1	2018-10-05 03:01:20	0.26691	5.6841	0.000			B	401678872.51	0.26691	5.6841	0.26691	5.6841	0	3	1	1	0	-137	678872.51	4171	7441	2338	83	11795	8057F005F85D81	80	57	F0	05	F8	5D	81
107905		2449	47	2018-10-05 05:32:51	SR	N	FORMAT TEMPL. 31X8-A2-HEXA #1	2018-10-05 05:33:14	0.27951	5.71297	0.000			B	401678885.81	0.27951	5.71297	0.27951	5.71297	8	3	1	2	0	-123	678885.81	1439	17293	119	53	4060	8057F005F89880	80	57	F0	05	F8	98	80
107905		2449	47	2018-10-05 05:33:38	SR	N	FORMAT TEMPL. 31X8-A2-HEXA #1	2018-10-05 05:33:14	0.27951	5.71297	0.000			B	401678885.81	0.27951	5.71297	0.27951	5.71297	8	3	1	2	0	-123	678885.81	1439	17293	119	53	4060	C00000	C0	00	00
107905		2449	46	2018-10-05 07:09:22	NN	N	FORMAT TEMPL. 31X8-A2-HEXA #1	2018-10-05 07:09:44	0.29646	5.72617	0.000			B	401678886.24	0.29646	5.72617	0.29646	5.72617	8	3	1	2	0	-129	678886.24	1030	2481	427	127	2897	8057F005F88933	80	57	F0	05	F8	89	33
107905		2449	46	2018-10-05 07:10:08	NN	N	FORMAT TEMPL. 31X8-A2-HEXA #1	2018-10-05 07:09:44	0.29646	5.72617	0.000			B	401678886.24	0.29646	5.72617	0.29646	5.72617	8	3	1	2	0	-129	678886.24	1030	2481	427	127	2897	8057F005F8BD33	80	57	F0	05	F8	BD	33
107905		2449	95	2018-10-05 07:44:10	NK	N	FORMAT TEMPL. 31X8-A2-HEXA #1	2018-10-05 07:44:57	0.30123	5.71544	0.000			B	401678884.20	0.30123	5.71544	0.30123	5.71544	8	3	1	2	0	-130	678884.2	936	3534	247	101	2631	C00000	C0	00	00
107905		2449	95	2018-10-05 07:45:45	NK	N	FORMAT TEMPL. 31X8-A2-HEXA #1	2018-10-05 07:44:57	0.30123	5.71544	0.000			B	401678884.20	0.30123	5.71544	0.30123	5.71544	8	3	1	2	0	-130	678884.2	936	3534	247	101	2631	8057F005F81B37	80	57	F0	05	F8	1B	37
107905		2449	0	2018-10-05 10:18:45	MA	N	FORMAT TEMPL. 31X8-A2-HEXA #1	2018-10-05 10:18:44	0.30812	5.71237	0.000			B	401678876.86	0.30812	5.71237	0.30812	5.71237	8	3	1	1	0	-124	678876.86	1801	2411	1345	84	5086	8057F005F8B4A3	80	57	F0	05	F8	B4	A3
107905		2449	0	2018-10-06 04:27:25	NP	N	FORMAT TEMPL. 31X8-A2-HEXA #1	2018-10-06 04:27:24	0.36843	5.66938	0.000			B	401678883.58	0.36843	5.66938	0.36843	5.66938	0	3	1	1	0	-129	678883.58	4789	4835	4743	65	13544	8057F005F8F3DC	80	57	F0	05	F8	F3	DC
107905		2449	127	2018-10-06 06:40:48	SR	N	FORMAT TEMPL. 31X8-A2-HEXA #1	2018-10-06 06:40:47	0.30701	5.72237	0.000			B	401678884.15	0.30701	5.72237	0.30701	5.72237	8	3	1	2	0	-130	678884.15	1580	19929	125	150	4459	C00010	C0	00	10
107905		2449	127	2018-10-06 06:42:55	SR	N	FORMAT TEMPL. 31X8-A2-HEXA #1	2018-10-06 06:40:47	0.30701	5.72237	0.000			B	401678884.15	0.30701	5.72237	0.30701	5.72237	8	3	1	2	0	-130	678884.15	1580	19929	125	150	4459	8157B005FA48F3	81	57	B0	05	FA	48	F3
107905		2449	0	2018-10-06 09:21:37	MB	N	FORMAT TEMPL. 31X8-A2-HEXA #1	2018-10-06 09:21:37	0.3029	5.73027	0.000			B	401678881.49	0.3029	5.73027	0.3029	5.73027	8	3	1	1	0	-129	678881.49	2057	2816	1502	141	5812	8057F005F8AB7C	80	57	F0	05	F8	AB	7C
107905		2449	88	2018-10-07 04:31:07	SR	N	FORMAT TEMPL. 31X8-A2-HEXA #1	2018-10-07 04:31:51	0.36808	5.73774	0.000			A	401678891.97	0.36808	5.73774	0.36808	5.73774	0	3	1	3	0	-133	678891.97	2087	9912	439	178	4717	C00000	C0	00	00
107905		2449	88	2018-10-07 04:31:52	SR	N	FORMAT TEMPL. 31X8-A2-HEXA #1	2018-10-07 04:31:51	0.36808	5.73774	0.000			A	401678891.97	0.36808	5.73774	0.36808	5.73774	0	3	1	3	0	-133	678891.97	2087	9912	439	178	4717	131A8C	13	1A	8C
107905		2449	88	2018-10-07 04:32:35	SR	N	FORMAT TEMPL. 31X8-A2-HEXA #1	2018-10-07 04:31:51	0.36808	5.73774	0.000			A	401678891.97	0.36808	5.73774	0.36808	5.73774	0	3	1	3	0	-133	678891.97	2087	9912	439	178	4717	8057F005F8DD8E	80	57	F0	05	F8	DD	8E
107905		2449	0	2018-10-07 08:35:03	NN	N	FORMAT TEMPL. 31X8-A2-HEXA #1	2018-10-07 08:35:02	0.36677	5.7518	0.000			B	401678880.20	0.36677	5.7518	0.36677	5.7518	8	3	1	1	0	-135	678880.2	3109	3930	2458	4	7035	C00000	C0	00	00
107905		2449	0	2018-10-08 04:04:51	NP	N	FORMAT TEMPL. 31X8-A2-HEXA #1	2018-10-08 04:04:51	0.37091	5.80224	0.000			B	401678885.09	0.37091	5.80224	0.37091	5.80224	0	3	1	1	0	-133	678885.09	5155	5499	4832	37	14579	92300007FA0B12	92	30	00	07	FA	0B	12
107905		2449	0	2018-10-08 06:36:44	NK	N	FORMAT TEMPL. 31X8-A2-HEXA #1	2018-10-08 06:36:43	0.36682	5.77783	0.000			B	401678883.82	0.36682	5.77783	0.36682	5.77783	8	3	1	1	0	-132	678883.82	5325	7933	3573	174	15060	923001	92	30	01
107905		2449	299	2018-10-08 09:09:42	MA	N	FORMAT TEMPL. 31X8-A2-HEXA #1	2018-10-08 09:09:41	0.36284	5.74912	0.000			B	401678880.44	0.36284	5.74912	0.36284	5.74912	8	3	1	2	0	-124	678880.44	3029	269079	34	106	8559	92300B93F2932F	92	30	0B	93	F2	93	2F
107905		2449	299	2018-10-08 09:14:41	MA	N	FORMAT TEMPL. 31X8-A2-HEXA #1	2018-10-08 09:09:41	0.36284	5.74912	0.000			B	401678880.44	0.36284	5.74912	0.36284	5.74912	8	3	1	2	0	-124	678880.44	3029	269079	34	106	8559	D2848D	D2	84	8D
107905		2449	0	2018-10-09 05:12:36	SR	N	FORMAT TEMPL. 31X8-A2-HEXA #1	2018-10-09 05:12:36	0.33796	5.71485	0.000			B	401678882.43	0.33796	5.71485	0.33796	5.71485	0	2	1	1	0	-135	678882.43	4055	6680	2461	41	11468	92380A48FAAAAA	92	38	0A	48	FA	AA	AA
107905		2449	0	2018-10-09 06:09:19	NK	N	FORMAT TEMPL. 31X8-A2-HEXA #1	2018-10-09 06:09:19	0.35975	5.75516	0.000			B	401678877.35	0.35975	5.75516	0.35975	5.75516	8	3	1	1	0	-132	678877.35	2813	6750	1172	87	7951	C00000	C0	00	00
107905		2449	0	2018-10-09 06:45:16	SR	N	FORMAT TEMPL. 31X8-A2-HEXA #1	2018-10-09 06:45:16	0.34625	5.72769	0.000			B	401678882.71	0.34625	5.72769	0.34625	5.72769	8	3	1	1	0	-136	678882.71	4704	8374	2641	38	13303	C00000	C0	00	00
107905		2449	0	2018-10-09 08:49:00	MA	N	FORMAT TEMPL. 31X8-A2-HEXA #1	2018-10-09 08:49:00	0.34328	5.72786	0.000			B	401678880.58	0.34328	5.72786	0.34328	5.72786	8	3	1	1	0	-129	678880.58	4521	11782	1734	42	12784	9238007DF3C507	92	38	00	7D	F3	C5	07
107905		2449	0	2018-10-09 16:51:30	NP	N	FORMAT TEMPL. 31X8-A2-HEXA #1	2018-10-09 16:51:29	0.34539	5.7313	0.000			B	401678885.81	0.34539	5.7313	0.34539	5.7313	8	3	1	1	0	-135	678885.81	4635	6667	3221	48	13108	92380F14F226D6	92	38	0F	14	F2	26	D6
107905		2449	49	2018-10-09 18:45:58	NK	N	FORMAT TEMPL. 31X8-A2-HEXA #1	2018-10-09 18:46:22	0.35423	5.75899	0.000			B	401678878.58	0.35423	5.75899	0.35423	5.75899	8	3	1	2	0	-124	678878.58	2913	48199	176	68	8235	92380CF9F22B5A	92	38	0C	F9	F2	2B	5A
107905		2449	49	2018-10-09 18:46:47	NK	N	FORMAT TEMPL. 31X8-A2-HEXA #1	2018-10-09 18:46:22	0.35423	5.75899	0.000			B	401678878.58	0.35423	5.75899	0.35423	5.75899	8	3	1	2	0	-124	678878.58	2913	48199	176	68	8235	C00000	C0	00	00
107905		2449	43	2018-10-10 03:44:48	NP	N	FORMAT TEMPL. 31X8-A2-HEXA #1	2018-10-10 03:45:09	0.36281	5.76229	0.000			B	401678886.36	0.36281	5.76229	0.36281	5.76229	8	3	1	2	0	-131	678886.36	1585	10645	236	127	4475	132ACA	13	2A	CA
107905		2449	43	2018-10-10 03:45:31	NP	N	FORMAT TEMPL. 31X8-A2-HEXA #1	2018-10-10 03:45:09	0.36281	5.76229	0.000			B	401678886.36	0.36281	5.76229	0.36281	5.76229	8	3	1	2	0	-131	678886.36	1585	10645	236	127	4475	9230000BFA4E51	92	30	00	0B	FA	4E	51
107905		2449	0	2018-10-10 08:28:42	MA	N	FORMAT TEMPL. 31X8-A2-HEXA #1	2018-10-10 08:28:41	0.36871	5.76932	0.000			B	401678888.46	0.36871	5.76932	0.36871	5.76932	8	3	1	1	0	-132	678888.46	2806	3912	2012	125	7932	92300007FA6044	92	30	00	07	FA	60	44
107905		2449	0	2018-10-10 09:33:52	NN	N	FORMAT TEMPL. 31X8-A2-HEXA #1	2018-10-10 09:33:51	0.37719	5.77129	0.000			B	401678879.17	0.37719	5.77129	0.37719	5.77129	8	3	1	1	0	-133	678879.17	2858	4329	1886	136	8079	C10483	C1	04	83
107905		2449	0	2018-10-10 09:33:52	MB	N	FORMAT TEMPL. 31X8-A2-HEXA #1	2018-10-10 09:33:51	0.37692	5.77601	0.000			B	401678878.09	0.37692	5.77601	0.37692	5.77601	0	3	1	1	0	-131	678878.09	2540	4552	1416	121	7178	C0048F	C0	04	8F
107905		2449	0	2018-10-10 17:12:24	SR	N	FORMAT TEMPL. 31X8-A2-HEXA #1	2018-10-10 17:12:24	0.38198	5.80496	0.000			B	401678895.53	0.38198	5.80496	0.38198	5.80496	8	2	1	1	0	-131	678895.53	3617	4361	2999	138	10228	923800CCF20CA3	92	38	00	CC	F2	0C	A3
107905		2449	0	2018-10-10 18:19:47	NK	N	FORMAT TEMPL. 31X8-A2-HEXA #1	2018-10-10 18:19:46	0.36832	5.78005	0.000			B	401678878.61	0.36832	5.78005	0.36832	5.78005	8	3	1	1	0	-130	678878.61	3320	6171	1785	134	9386	C0048F	C0	04	8F
107905		2449	0	2018-10-10 18:47:34	SR	N	FORMAT TEMPL. 31X8-A2-HEXA #1	2018-10-10 18:47:33	0.36698	5.76837	0.000			B	401678883.37	0.36698	5.76837	0.36698	5.76837	6	3	1	1	0	-129	678883.37	2950	8218	1059	122	8341	C0048F	C0	04	8F
107905		2449	0	2018-10-11 03:35:34	NP	N	FORMAT TEMPL. 31X8-A2-HEXA #1	2018-10-11 03:35:34	0.36398	5.76705	0.000			B	401678882.62	0.36398	5.76705	0.36398	5.76705	8	3	1	1	0	-137	678882.62	3869	8571	1746	116	10939	92300007FA8E47	92	30	00	07	FA	8E	47
107905		2449	0	2018-10-11 07:45:47	NN	N	FORMAT TEMPL. 31X8-A2-HEXA #1	2018-10-11 07:45:46	0.36694	5.76334	0.000			B	401678880.61	0.36694	5.76334	0.36694	5.76334	8	3	1	1	0	-133	678880.61	3972	6125	2575	109	11231	923801E5F281DA	92	38	01	E5	F2	81	DA
107905		2449	0	2018-10-11 09:54:06	MA	N	FORMAT TEMPL. 31X8-A2-HEXA #1	2018-10-11 09:54:06	0.36653	5.76358	0.000			B	401678880.70	0.36653	5.76358	0.36653	5.76358	8	3	1	1	0	-127	678880.7	3095	5162	1855	58	8750	92380995F2CF71	92	38	09	95	F2	CF	71
107905		2449	0	2018-10-11 16:25:16	NP	N	FORMAT TEMPL. 31X8-A2-HEXA #1	2018-10-11 16:25:16	0.36537	5.76051	0.000			B	401678880.69	0.36537	5.76051	0.36537	5.76051	8	3	1	1	0	-132	678880.69	3498	6048	2022	83	9888	92300007FA7E31	92	30	00	07	FA	7E	31
107905		2449	87	2018-10-12 03:24:39	NP	N	FORMAT TEMPL. 31X8-A2-HEXA #1	2018-10-12 03:25:22	0.36381	5.76528	0.000			B	401678879.00	0.36381	5.76528	0.36381	5.76528	8	3	1	2	0	-130	678879.0	2301	22818	232	80	6501	92380AC0F3EFE7	92	38	0A	C0	F3	EF	E7
107905		2449	87	2018-10-12 03:26:06	NP	N	FORMAT TEMPL. 31X8-A2-HEXA #1	2018-10-12 03:25:22	0.36381	5.76528	0.000			B	401678879.00	0.36381	5.76528	0.36381	5.76528	8	3	1	2	0	-130	678879.0	2301	22818	232	80	6501	92380005FAB739	92	38	00	05	FA	B7	39
107905		2449	0	2018-10-12 06:31:08	NK	N	FORMAT TEMPL. 31X8-A2-HEXA #1	2018-10-12 06:31:08	0.36501	5.76549	0.000			B	401678879.44	0.36501	5.76549	0.36501	5.76549	8	3	1	1	0	-125	678879.44	2636	5823	1193	70	7452	9230001FFAD856	92	30	00	1F	FA	D8	56
107905		2449	583	2018-10-12 09:26:38	MA	N	FORMAT TEMPL. 31X8-A2-HEXA #1	2018-10-12 09:26:37	0.38218	5.76488	0.000			B	401678879.56	0.38218	5.76488	0.38218	5.76488	8	3	1	2	0	-131	678879.56	1927	14244	260	7	5444	135A8A	13	5A	8A
107905		2449	583	2018-10-12 09:36:21	MA	N	FORMAT TEMPL. 31X8-A2-HEXA #1	2018-10-12 09:26:37	0.38218	5.76488	0.000			B	401678879.56	0.38218	5.76488	0.38218	5.76488	8	3	1	2	0	-131	678879.56	1927	14244	260	7	5444	8E180005FA1F22	8E	18	00	05	FA	1F	22
107905		2449	0	2018-10-12 16:11:45	NP	N	FORMAT TEMPL. 31X8-A2-HEXA #1	2018-10-12 16:11:44	0.38717	5.76394	0.000			B	401678879.57	0.38717	5.76394	0.38717	5.76394	8	3	1	1	0	-138	678879.57	2241	5201	965	72	6330	92300086FA7A12	92	30	00	86	FA	7A	12
107905		2449	0	2018-10-12 17:41:17	SR	N	FORMAT TEMPL. 31X8-A2-HEXA #1	2018-10-12 17:41:16	0.38589	5.76333	0.000			B	401678879.01	0.38589	5.76333	0.38589	5.76333	8	2	1	1	0	-136	678879.01	2510	5228	1204	71	7093	923002DBF345D7	92	30	02	DB	F3	45	D7
107905		2449	0	2018-10-12 19:07:30	NK	N	FORMAT TEMPL. 31X8-A2-HEXA #1	2018-10-12 19:07:29	0.38404	5.76305	0.000			B	401678881.41	0.38404	5.76305	0.38404	5.76305	8	3	1	1	0	-133	678881.41	2657	4351	1622	67	7511	92300A37F381A4	92	30	0A	37	F3	81	A4
107905		2449	46	2018-10-13 03:08:02	NP	N	FORMAT TEMPL. 31X8-A2-HEXA #1	2018-10-13 03:08:25	0.36534	5.74836	0.000			B	401678875.90	0.36534	5.74836	0.36534	5.74836	8	3	1	2	0	-135	678875.9	2232	7993	623	109	6304	135ACA	13	5A	CA
107905		2449	46	2018-10-13 03:08:48	NP	N	FORMAT TEMPL. 31X8-A2-HEXA #1	2018-10-13 03:08:25	0.36534	5.74836	0.000			B	401678875.90	0.36534	5.74836	0.36534	5.74836	8	3	1	2	0	-135	678875.9	2232	7993	623	109	6304	92380005FA2F9E	92	38	00	05	FA	2F	9E
107905		2449	413	2018-10-13 07:44:01	NK	N	FORMAT TEMPL. 31X8-A2-HEXA #1	2018-10-13 07:50:53	0.36958	5.73968	0.000			B	401678879.14	0.36958	5.73968	0.36958	5.73968	8	3	1	2	0	-133	678879.14	1613	28276	92	16	4553	B230093BF21C36	B2	30	09	3B	F2	1C	36
107905		2449	413	2018-10-13 07:50:54	NK	N	FORMAT TEMPL. 31X8-A2-HEXA #1	2018-10-13 07:50:53	0.36958	5.73968	0.000			B	401678879.14	0.36958	5.73968	0.36958	5.73968	8	3	1	2	0	-133	678879.14	1613	28276	92	16	4553	923001F6F2D386	92	30	01	F6	F2	D3	86
107905		2449	45	2018-10-13 09:09:32	MA	N	FORMAT TEMPL. 31X8-A2-HEXA #1	2018-10-13 09:09:32	0.36807	5.74397	0.000			B	401678882.73	0.36807	5.74397	0.36807	5.74397	8	3	1	2	0	-126	678882.73	2653	66964	105	114	7499	92300C5EF2599D	92	30	0C	5E	F2	59	9D
107905		2449	45	2018-10-13 09:10:17	MA	N	FORMAT TEMPL. 31X8-A2-HEXA #1	2018-10-13 09:09:32	0.36807	5.74397	0.000			B	401678882.73	0.36807	5.74397	0.36807	5.74397	8	3	1	2	0	-126	678882.73	2653	66964	105	114	7499	92300007FA3C52	92	30	00	07	FA	3C	52
107905		2449	0	2018-10-13 18:43:49	NK	N	FORMAT TEMPL. 31X8-A2-HEXA #1	2018-10-13 18:43:48	0.37293	5.73965	0.000			B	401678881.61	0.37293	5.73965	0.37293	5.73965	8	3	1	1	0	-127	678881.61	3552	4137	3049	108	10044	923009FBF352D5	92	30	09	FB	F3	52	D5
107905		2449	95	2018-10-13 20:06:21	NN	N	FORMAT TEMPL. 31X8-A2-HEXA #1	2018-10-13 20:06:20	0.36337	5.75897	0.000			B	401678879.42	0.36337	5.75897	0.36337	5.75897	8	3	1	2	0	-128	678879.42	2534	107336	59	73	7158	135ACA	13	5A	CA
107905		2449	95	2018-10-13 20:07:56	NN	N	FORMAT TEMPL. 31X8-A2-HEXA #1	2018-10-13 20:06:20	0.36337	5.75897	0.000			B	401678879.42	0.36337	5.75897	0.36337	5.75897	8	3	1	2	0	-128	678879.42	2534	107336	59	73	7158	92300007FAECAC	92	30	00	07	FA	EC	AC
107905		2449	41	2018-10-14 05:56:19	SR	N	FORMAT TEMPL. 31X8-A2-HEXA #1	2018-10-14 05:56:39	0.35089	5.78539	0.000			B	401678876.58	0.35089	5.78539	0.35089	5.78539	8	2	1	2	0	-129	678876.58	3471	19392	621	76	9815	C0048C	C0	04	8C
107905		2449	41	2018-10-14 05:57:00	SR	N	FORMAT TEMPL. 31X8-A2-HEXA #1	2018-10-14 05:56:39	0.35089	5.78539	0.000			B	401678876.58	0.35089	5.78539	0.35089	5.78539	8	2	1	2	0	-129	678876.58	3471	19392	621	76	9815	92300007FAE5B3	92	30	00	07	FA	E5	B3
107905		2449	0	2018-10-14 07:09:03	NN	N	FORMAT TEMPL. 31X8-A2-HEXA #1	2018-10-14 07:09:02	0.32967	5.78168	0.000			B	401678882.23	0.32967	5.78168	0.32967	5.78168	8	2	1	1	0	-135	678882.23	2536	6230	1032	84	7169	C004AC	C0	04	AC
107905		2449	0	2018-10-14 17:26:21	NP	N	FORMAT TEMPL. 31X8-A2-HEXA #1	2018-10-14 17:26:20	0.27176	5.74608	0.000			B	401678859.22	0.27176	5.74608	0.27176	5.74608	8	3	1	1	0	-135	678859.22	3815	7051	2064	80	10789	C0048C	C0	04	8C
107905		2449	0	2018-10-14 18:20:22	NK	N	FORMAT TEMPL. 31X8-A2-HEXA #1	2018-10-14 18:20:22	0.34985	5.75482	0.000			B	401678883.39	0.34985	5.75482	0.34985	5.75482	7	3	1	1	0	-132	678883.39	3371	5050	2250	68	9533	92280007FA3CCF	92	28	00	07	FA	3C	CF
107905		2449	0	2018-10-14 18:20:22	SR	N	FORMAT TEMPL. 31X8-A2-HEXA #1	2018-10-14 18:20:22	0.3606	5.76152	0.000			B	401678877.45	0.3606	5.76152	0.3606	5.76152	0	3	1	1	0	-137	678877.45	2560	3559	1840	113	7235	92280007FAB4CF	92	28	00	07	FA	B4	CF
107905		2449	0	2018-10-15 05:26:21	SR	N	FORMAT TEMPL. 31X8-A2-HEXA #1	2018-10-15 05:26:21	0.48301	5.8091	0.000			B	401678900.47	0.48301	5.8091	0.48301	5.8091	8	3	1	1	0	-136	678900.47	4066	4417	3743	68	11499	136ADA	13	6A	DA
107905		2449	0	2018-10-15 06:57:24	NK	N	FORMAT TEMPL. 31X8-A2-HEXA #1	2018-10-15 06:57:24	0.42705	5.75241	0.000			B	401678892.81	0.42705	5.75241	0.42705	5.75241	8	3	1	1	0	-137	678892.81	4648	28283	763	94	13144	92300007FA3FB7	92	30	00	07	FA	3F	B7
107905		2449	42	2018-10-15 10:08:50	MA	N	FORMAT TEMPL. 31X8-A2-HEXA #1	2018-10-15 10:08:49	0.38284	5.76598	0.000			B	401678887.34	0.38284	5.76598	0.38284	5.76598	8	3	1	2	0	-127	678887.34	2272	8496	607	7	4043	92300A2AF28FD7	92	30	0A	2A	F2	8F	D7
107905		2449	42	2018-10-15 10:09:32	MA	N	FORMAT TEMPL. 31X8-A2-HEXA #1	2018-10-15 10:08:49	0.38284	5.76598	0.000			B	401678887.34	0.38284	5.76598	0.38284	5.76598	8	3	1	2	0	-127	678887.34	2272	8496	607	7	4043	92300007FADA93	92	30	00	07	FA	DA	93
107905		2449	45	2018-10-15 15:36:38	NP	N	FORMAT TEMPL. 31X8-A2-HEXA #1	2018-10-15 15:37:00	0.38531	5.74735	0.000			B	401678892.72	0.38531	5.74735	0.38531	5.74735	8	3	1	2	0	-130	678892.72	2110	10958	406	117	3687	137ACA	13	7A	CA
107905		2449	45	2018-10-15 15:37:23	NP	N	FORMAT TEMPL. 31X8-A2-HEXA #1	2018-10-15 15:37:00	0.38531	5.74735	0.000			B	401678892.72	0.38531	5.74735	0.38531	5.74735	8	3	1	2	0	-130	678892.72	2110	10958	406	117	3687	92300007FA8D88	92	30	00	07	FA	8D	88
107905		2449	91	2018-10-15 17:52:54	SR	N	FORMAT TEMPL. 31X8-A2-HEXA #1	2018-10-15 17:53:38	0.37275	5.76509	0.000			A	401678884.82	0.37275	5.76509	0.37275	5.76509	8	3	1	3	0	-129	678884.82	447	3313	60	89	1230	92280CF7F2E1A7	92	28	0C	F7	F2	E1	A7
107905		2449	91	2018-10-15 17:53:37	SR	N	FORMAT TEMPL. 31X8-A2-HEXA #1	2018-10-15 17:53:38	0.37275	5.76509	0.000			A	401678884.82	0.37275	5.76509	0.37275	5.76509	8	3	1	3	0	-129	678884.82	447	3313	60	89	1230	9228000BFA87BC	92	28	00	0B	FA	87	BC
107905		2449	91	2018-10-15 17:54:25	SR	N	FORMAT TEMPL. 31X8-A2-HEXA #1	2018-10-15 17:53:38	0.37275	5.76509	0.000			A	401678884.82	0.37275	5.76509	0.37275	5.76509	8	3	1	3	0	-129	678884.82	447	3313	60	89	1230	8FE00005FA2C18	8F	E0	00	05	FA	2C	18
107905		2449	41	2018-10-16 04:15:10	NP	N	FORMAT TEMPL. 31X8-A2-HEXA #1	2018-10-16 04:15:30	0.36313	5.73057	0.000			B	401678858.70	0.36313	5.73057	0.36313	5.73057	8	3	1	2	0	-127	678858.7	2418	38602	151	101	6836	BDC805FFE521F9	BD	C8	05	FF	E5	21	F9
107905		2449	41	2018-10-16 04:15:51	NP	N	FORMAT TEMPL. 31X8-A2-HEXA #1	2018-10-16 04:15:30	0.36313	5.73057	0.000			B	401678858.70	0.36313	5.73057	0.36313	5.73057	8	3	1	2	0	-127	678858.7	2418	38602	151	101	6836	92300007FA1CB5	92	30	00	07	FA	1C	B5
107905		2449	0	2018-10-16 06:36:50	NK	N	FORMAT TEMPL. 31X8-A2-HEXA #1	2018-10-16 06:36:50	0.34152	5.73219	0.000			B	401678875.64	0.34152	5.73219	0.34152	5.73219	8	2	1	1	0	-137	678875.64	2738	5916	1267	102	7740	92300316FA3397	92	30	03	16	FA	33	97
107905		2449	0	2018-10-16 08:22:35	NN	N	FORMAT TEMPL. 31X8-A2-HEXA #1	2018-10-16 08:22:35	0.34959	5.74529	0.000			B	401678865.85	0.34959	5.74529	0.34959	5.74529	8	3	1	1	0	-127	678865.85	2867	6570	1250	108	8104	9238028CF29215	92	38	02	8C	F2	92	15
107905		2449	0	2018-10-16 09:52:44	MA	N	FORMAT TEMPL. 31X8-A2-HEXA #1	2018-10-16 09:52:43	0.36693	5.74689	0.000			B	401678877.00	0.36693	5.74689	0.36693	5.74689	8	3	1	1	0	-130	678877.0	2651	4415	1592	119	7493	C0048C	C0	04	8C
107905		2449	43	2018-10-16 15:26:35	NP	N	FORMAT TEMPL. 31X8-A2-HEXA #1	2018-10-16 15:26:56	0.36948	5.74533	0.000			B	401678884.91	0.36948	5.74533	0.36948	5.74533	8	3	1	2	0	-130	678884.91	1923	9929	372	84	5430	138A8A	13	8A	8A
107905		2449	43	2018-10-16 15:27:18	NP	N	FORMAT TEMPL. 31X8-A2-HEXA #1	2018-10-16 15:26:56	0.36948	5.74533	0.000			B	401678884.91	0.36948	5.74533	0.36948	5.74533	8	3	1	2	0	-130	678884.91	1923	9929	372	84	5430	92300007FAFCA0	92	30	00	07	FA	FC	A0
107905		2449	0	2018-10-16 19:16:19	NK	N	FORMAT TEMPL. 31X8-A2-HEXA #1	2018-10-16 19:16:19	0.37357	5.74958	0.000			B	401678883.50	0.37357	5.74958	0.37357	5.74958	8	3	1	1	0	-133	678883.5	2361	3401	1638	106	6672	C0048C	C0	04	8C
107905		2449	0	2018-10-17 05:43:09	NP	N	FORMAT TEMPL. 31X8-A2-HEXA #1	2018-10-17 05:43:08	0.39276	5.75805	0.000			B	401678886.52	0.39276	5.75805	0.39276	5.75805	8	3	1	1	0	-140	678886.52	3557	5900	2143	128	10057	C00000	C0	00	00
107905		2449	0	2018-10-17 05:54:18	SR	N	FORMAT TEMPL. 31X8-A2-HEXA #1	2018-10-17 05:54:17	0.38337	5.75296	0.000			B	401678880.42	0.38337	5.75296	0.38337	5.75296	6	3	1	1	0	-136	678880.42	3503	6682	1836	123	9905	92700A4BF18756	92	70	0A	4B	F1	87	56
107905		2449	0	2018-10-17 07:45:37	NK	N	FORMAT TEMPL. 31X8-A2-HEXA #1	2018-10-17 07:45:37	0.38681	5.75259	0.000			B	401678881.70	0.38681	5.75259	0.38681	5.75259	8	2	1	1	0	-130	678881.7	3513	8424	1464	119	9933	C00000	C0	00	00
107905		2449	0	2018-10-17 16:53:06	NP	N	FORMAT TEMPL. 31X8-A2-HEXA #1	2018-10-17 16:53:06	0.40049	5.76772	0.000			B	401678882.80	0.40049	5.76772	0.40049	5.76772	8	3	1	1	0	-130	678882.8	3489	9546	1274	84	9865	9230000BFAE153	92	30	00	0B	FA	E1	53
107905		2449	0	2018-10-17 17:07:40	NK	N	FORMAT TEMPL. 31X8-A2-HEXA #1	2018-10-17 17:07:40	0.38427	5.76543	0.000			B	401678877.54	0.38427	5.76543	0.38427	5.76543	6	3	1	1	0	-137	678877.54	3373	9040	1258	79	9537	92300D4EF2927A	92	30	0D	4E	F2	92	7A
107905		2449	0	2018-10-17 18:30:12	SR	N	FORMAT TEMPL. 31X8-A2-HEXA #1	2018-10-17 18:30:12	0.37824	5.76007	0.000			B	401678881.32	0.37824	5.76007	0.37824	5.76007	8	3	1	1	0	-132	678881.32	2826	10330	773	96	7989	1380D8	13	80	D8
107905		2449	42	2018-10-17 18:45:50	NK	N	FORMAT TEMPL. 31X8-A2-HEXA #1	2018-10-17 18:46:10	0.35222	5.76528	0.000			B	401678874.25	0.35222	5.76528	0.35222	5.76528	6	3	1	2	0	-132	678874.25	1761	20074	154	73	4974	92300DBEF2E6D0	92	30	0D	BE	F2	E6	D0
107905		2449	42	2018-10-17 18:46:32	NK	N	FORMAT TEMPL. 31X8-A2-HEXA #1	2018-10-17 18:46:10	0.35222	5.76528	0.000			B	401678874.25	0.35222	5.76528	0.35222	5.76528	6	3	1	2	0	-132	678874.25	1761	20074	154	73	4974	9230000BFA056B	92	30	00	0B	FA	05	6B
107905		2449	0	2018-10-17 19:19:40	NN	N	FORMAT TEMPL. 31X8-A2-HEXA #1	2018-10-17 19:19:39	0.35273	5.76524	0.000			B	401678873.86	0.35273	5.76524	0.35273	5.76524	8	3	1	1	0	-133	678873.86	1864	6175	562	75	5263	9230077EF25B6E	92	30	07	7E	F2	5B	6E
107905		2449	0	2018-10-17 20:36:11	MA	N	FORMAT TEMPL. 31X8-A2-HEXA #1	2018-10-17 20:36:11	0.35228	5.7646	0.000			B	401678877.11	0.35228	5.7646	0.35228	5.7646	8	3	1	1	0	-130	678877.11	2120	3979	1129	76	5989	92300542D322B3	92	30	05	42	D3	22	B3
107905		2449	0	2018-10-18 05:26:03	SR	N	FORMAT TEMPL. 31X8-A2-HEXA #1	2018-10-18 05:26:03	0.3623	5.76699	0.000			B	401678878.01	0.3623	5.76699	0.3623	5.76699	8	3	1	1	0	-138	678878.01	3137	5280	1863	112	8869	92300727F3E69C	92	30	07	27	F3	E6	9C
107905		2449	48	2018-10-18 09:05:27	MA	N	FORMAT TEMPL. 31X8-A2-HEXA #1	2018-10-18 09:05:26	0.36008	5.76187	0.000			B	401678881.21	0.36008	5.76187	0.36008	5.76187	8	3	1	2	0	-121	678881.21	2518	65209	97	108	7117	9230093EF22375	92	30	09	3E	F2	23	75
107905		2449	48	2018-10-18 09:06:15	MA	N	FORMAT TEMPL. 31X8-A2-HEXA #1	2018-10-18 09:05:26	0.36008	5.76187	0.000			B	401678881.21	0.36008	5.76187	0.36008	5.76187	8	3	1	2	0	-121	678881.21	2518	65209	97	108	7117	92300007FAB2C1	92	30	00	07	FA	B2	C1
107905		2449	0	2018-10-18 18:04:37	SR	N	FORMAT TEMPL. 31X8-A2-HEXA #1	2018-10-18 18:04:37	0.37354	5.75666	0.000			B	401678878.14	0.37354	5.75666	0.37354	5.75666	8	3	1	1	0	-138	678878.14	3813	5260	2763	110	10782	922005C209633C	92	20	05	C2	09	63	3C
107905		2449	0	2018-10-19 07:50:45	NN	N	FORMAT TEMPL. 31X8-A2-HEXA #1	2018-10-19 07:50:44	0.38173	5.74831	0.000			B	401678878.60	0.38173	5.74831	0.38173	5.74831	0	2	1	1	0	-135	678878.6	4358	13531	1403	123	12326	92300062FA6473	92	30	00	62	FA	64	73
107905		2449	0	2018-10-19 08:48:50	MA	N	FORMAT TEMPL. 31X8-A2-HEXA #1	2018-10-19 08:48:49	0.37611	5.75188	0.000			B	401678878.14	0.37611	5.75188	0.37611	5.75188	8	3	1	1	0	-128	678878.14	4268	11231	1622	122	12071	92300B3FF2C1A4	92	30	0B	3F	F2	C1	A4
107905		2449	0	2018-10-19 14:51:54	NP	N	FORMAT TEMPL. 31X8-A2-HEXA #1	2018-10-19 14:51:54	0.37398	5.7599	0.000			B	401678881.21	0.37398	5.7599	0.37398	5.7599	8	3	1	1	0	-137	678881.21	3986	7624	2083	101	11270	923007CFF21CCF	92	30	07	CF	F2	1C	CF
107905		2449	0	2018-10-19 16:25:19	NP	N	FORMAT TEMPL. 31X8-A2-HEXA #1	2018-10-19 16:25:18	0.37277	5.76002	0.000			B	401678880.52	0.37277	5.76002	0.37277	5.76002	8	3	1	1	0	-135	678880.52	3820	6568	2221	92	10803	92300007FADC04	92	30	00	07	FA	DC	04
107905		2449	92	2018-10-19 19:48:17	MA	N	FORMAT TEMPL. 31X8-A2-HEXA #1	2018-10-19 19:49:48	0.37498	5.76009	0.000			B	401678880.56	0.37498	5.76009	0.37498	5.76009	8	3	1	2	0	-133	678880.56	1789	9022	354	173	5052	139ACA	13	9A	CA
107905		2449	92	2018-10-19 19:49:49	MA	N	FORMAT TEMPL. 31X8-A2-HEXA #1	2018-10-19 19:49:48	0.37498	5.76009	0.000			B	401678880.56	0.37498	5.76009	0.37498	5.76009	8	3	1	2	0	-133	678880.56	1789	9022	354	173	5052	92300007FA3BD8	92	30	00	07	FA	3B	D8
107905		2449	0	2018-10-19 21:30:36	MA	N	FORMAT TEMPL. 31X8-A2-HEXA #1	2018-10-19 21:30:35	0.37496	5.75899	0.000			B	401678880.12	0.37496	5.75899	0.37496	5.75899	8	3	1	1	0	-130	678880.12	1969	3253	1190	168	5560	C0048C	C0	04	8C
107905		2449	43	2018-10-20 07:38:43	NN	N	FORMAT TEMPL. 31X8-A2-HEXA #1	2018-10-20 07:39:04	0.3736	5.76867	0.000			B	401678882.90	0.3736	5.76867	0.3736	5.76867	8	3	1	2	0	-128	678882.9	2072	19320	222	86	5853	9230082EF2A92E	92	30	08	2E	F2	A9	2E
107905		2449	43	2018-10-20 07:39:26	NN	N	FORMAT TEMPL. 31X8-A2-HEXA #1	2018-10-20 07:39:04	0.3736	5.76867	0.000			B	401678882.90	0.3736	5.76867	0.3736	5.76867	8	3	1	2	0	-128	678882.9	2072	19320	222	86	5853	9230000BFAC372	92	30	00	0B	FA	C3	72
107905		2449	48	2018-10-20 08:25:13	MA	N	FORMAT TEMPL. 31X8-A2-HEXA #1	2018-10-20 08:25:37	0.3596	5.76386	0.000			B	401678878.43	0.3596	5.76386	0.3596	5.76386	8	3	1	2	0	-124	678878.43	1474	6034	360	13	4158	92300A23F20760	92	30	0A	23	F2	07	60
107905		2449	48	2018-10-20 08:26:01	MA	N	FORMAT TEMPL. 31X8-A2-HEXA #1	2018-10-20 08:25:37	0.3596	5.76386	0.000			B	401678878.43	0.3596	5.76386	0.3596	5.76386	8	3	1	2	0	-124	678878.43	1474	6034	360	13	4158	92300007FA96DD	92	30	00	07	FA	96	DD
107905		2449	0	2018-10-20 10:02:11	MA	N	FORMAT TEMPL. 31X8-A2-HEXA #1	2018-10-20 10:02:10	0.35998	5.76334	0.000			B	401678876.35	0.35998	5.76334	0.35998	5.76334	8	3	1	1	0	-129	678876.35	1952	3305	1152	15	5512	92308007FA4B46	92	30	80	07	FA	4B	46
107905		2449	41	2018-10-21 03:21:22	NP	N	FORMAT TEMPL. 31X8-A2-HEXA #1	2018-10-21 03:21:42	0.35988	5.76155	0.000			B	401678877.16	0.35988	5.76155	0.35988	5.76155	0	3	1	2	0	-137	678877.16	2628	12598	548	80	7425	C10C8F	C1	0C	8F
107905		2449	41	2018-10-21 03:22:03	NP	N	FORMAT TEMPL. 31X8-A2-HEXA #1	2018-10-21 03:21:42	0.35988	5.76155	0.000			B	401678877.16	0.35988	5.76155	0.35988	5.76155	0	3	1	2	0	-137	678877.16	2628	12598	548	80	7425	923800	92	38	00
107905		2449	0	2018-10-21 06:05:08	NK	N	FORMAT TEMPL. 31X8-A2-HEXA #1	2018-10-21 06:05:08	0.3661	5.76032	0.000			B	401678881.05	0.3661	5.76032	0.3661	5.76032	8	3	1	1	0	-133	678881.05	2547	5081	1276	65	7198	92380225F31EEF	92	38	02	25	F3	1E	EF
107905		2449	88	2018-10-21 09:41:03	MA	N	FORMAT TEMPL. 31X8-A2-HEXA #1	2018-10-21 09:41:46	0.3672	5.75424	0.000			B	401678877.31	0.3672	5.75424	0.3672	5.75424	8	3	1	2	0	-124	678877.31	1815	21954	150	118	5124	92380258F31929	92	38	02	58	F3	19	29
107905		2449	88	2018-10-21 09:42:31	MA	N	FORMAT TEMPL. 31X8-A2-HEXA #1	2018-10-21 09:41:46	0.3672	5.75424	0.000			B	401678877.31	0.3672	5.75424	0.3672	5.75424	8	3	1	2	0	-124	678877.31	1815	21954	150	118	5124	C10C8F	C1	0C	8F
107905		2449	87	2018-10-22 07:12:18	NN	N	FORMAT TEMPL. 31X8-A2-HEXA #1	2018-10-22 07:13:01	0.3829	5.74965	0.000			B	401678876.00	0.3829	5.74965	0.3829	5.74965	0	3	1	2	0	-137	678876.0	1854	15437	222	147	5236	92310E36F3E250	92	31	0E	36	F3	E2	50
107905		2449	87	2018-10-22 07:13:45	NN	N	FORMAT TEMPL. 31X8-A2-HEXA #1	2018-10-22 07:13:01	0.3829	5.74965	0.000			B	401678876.00	0.3829	5.74965	0.3829	5.74965	0	3	1	2	0	-137	678876.0	1854	15437	222	147	5236	D0A48D	D0	A4	8D
107905		2449	0	2018-10-23 06:56:32	NK	N	FORMAT TEMPL. 31X8-A2-HEXA #1	2018-10-23 06:56:32	0.40047	5.74799	0.000			B	401678876.99	0.40047	5.74799	0.40047	5.74799	0	3	1	1	0	-135	678876.99	4077	15059	1103	112	11530	C0048C	C0	04	8C
107905		2449	608	2018-10-23 08:59:12	MA	N	FORMAT TEMPL. 31X8-A2-HEXA #1	2018-10-23 09:09:20	0.37991	5.75295	0.000			B	401678878.23	0.37991	5.75295	0.37991	5.75295	0	3	1	2	0	-132	678878.23	3879	76010	198	34	10970	92380005FA3AA7	92	38	00	05	FA	3A	A7
107905		2449	608	2018-10-23 09:09:20	MA	N	FORMAT TEMPL. 31X8-A2-HEXA #1	2018-10-23 09:09:20	0.37991	5.75295	0.000			B	401678878.23	0.37991	5.75295	0.37991	5.75295	0	3	1	2	0	-132	678878.23	3879	76010	198	34	10970	92380948F233D0	92	38	09	48	F2	33	D0
107905		2449	0	2018-10-23 15:40:11	NP	N	FORMAT TEMPL. 31X8-A2-HEXA #1	2018-10-23 15:40:11	0.38235	5.75637	0.000			B	401678879.02	0.38235	5.75637	0.38235	5.75637	8	3	1	1	0	-135	678879.02	3090	3880	2460	38	8734	92380005FA1D6D	92	38	00	05	FA	1D	6D
107905		2449	47	2018-10-23 18:39:08	SR	N	FORMAT TEMPL. 31X8-A2-HEXA #1	2018-10-23 18:39:31	0.3836	5.74663	0.000			B	401678878.30	0.3836	5.74663	0.3836	5.74663	8	3	1	2	0	-133	678878.3	2206	12350	394	118	6234	92380005FA306D	92	38	00	05	FA	30	6D
107905		2449	47	2018-10-23 18:39:55	SR	N	FORMAT TEMPL. 31X8-A2-HEXA #1	2018-10-23 18:39:31	0.3836	5.74663	0.000			B	401678878.30	0.3836	5.74663	0.3836	5.74663	8	3	1	2	0	-133	678878.3	2206	12350	394	118	6234	92380005FA3124	92	38	00	05	FA	31	24
107905		2449	42	2018-10-23 20:04:20	MA	N	FORMAT TEMPL. 31X8-A2-HEXA #1	2018-10-23 20:04:41	0.36173	5.76021	0.000			B	401678878.22	0.36173	5.76021	0.36173	5.76021	8	3	1	2	0	-129	678878.22	1041	1872	578	44	2928	13A9CA	13	A9	CA
107905		2449	42	2018-10-23 20:05:02	MA	N	FORMAT TEMPL. 31X8-A2-HEXA #1	2018-10-23 20:04:41	0.36173	5.76021	0.000			B	401678878.22	0.36173	5.76021	0.36173	5.76021	8	3	1	2	0	-129	678878.22	1041	1872	578	44	2928	92280007FA0AFC	92	28	00	07	FA	0A	FC
107905		2449	45	2018-10-25 08:14:12	NN	N	FORMAT TEMPL. 31X8-A2-HEXA #1	2018-10-25 08:14:34	0.22364	5.85628	0.000			B	401678874.01	0.22364	5.85628	0.22364	5.85628	0	3	1	2	0	-128	678874.01	4724	16040	1391	120	13361	92300A5BF2429A	92	30	0A	5B	F2	42	9A
107905		2449	45	2018-10-25 08:14:57	NN	N	FORMAT TEMPL. 31X8-A2-HEXA #1	2018-10-25 08:14:34	0.22364	5.85628	0.000			B	401678874.01	0.22364	5.85628	0.22364	5.85628	0	3	1	2	0	-128	678874.01	4724	16040	1391	120	13361	9230000BFAEBAA	92	30	00	0B	FA	EB	AA
107905		2449	0	2018-10-25 09:58:46	MA	N	FORMAT TEMPL. 31X8-A2-HEXA #1	2018-10-25 09:58:46	0.32061	5.80255	0.000			B	401678872.27	0.32061	5.80255	0.32061	5.80255	8	2	1	1	0	-129	678872.27	6740	31035	1463	126	19063	92300E2EF21E32	92	30	0E	2E	F2	1E	32
107905		2449	0	2018-10-25 16:54:59	NP	N	FORMAT TEMPL. 31X8-A2-HEXA #1	2018-10-25 16:54:58	0.34164	5.7934	0.000			B	401678871.99	0.34164	5.7934	0.34164	5.7934	8	3	1	1	0	-140	678871.99	6849	18302	2563	124	19374	9230077BEA3C4A	92	30	07	7B	EA	3C	4A
107905		2449	0	2018-10-25 17:07:47	NK	N	FORMAT TEMPL. 31X8-A2-HEXA #1	2018-10-25 17:07:47	0.35124	5.77202	0.000			B	401678869.78	0.35124	5.77202	0.35124	5.77202	6	3	1	1	0	-140	678869.78	5766	16944	1961	114	16308	93300007FAD39D	93	30	00	07	FA	D3	9D
107905		2449	45	2018-10-25 17:40:05	SR	N	FORMAT TEMPL. 31X8-A2-HEXA #1	2018-10-25 17:40:27	0.36242	5.76027	0.000			B	401678878.14	0.36242	5.76027	0.36242	5.76027	8	3	1	2	0	-126	678878.14	1218	11269	131	132	3434	9230000EFAE877	92	30	00	0E	FA	E8	77
107905		2449	45	2018-10-25 17:40:50	SR	N	FORMAT TEMPL. 31X8-A2-HEXA #1	2018-10-25 17:40:27	0.36242	5.76027	0.000			B	401678878.14	0.36242	5.76027	0.36242	5.76027	8	3	1	2	0	-126	678878.14	1218	11269	131	132	3434	92300007FA43CF	92	30	00	07	FA	43	CF
107905		2449	0	2018-10-25 18:51:33	NK	N	FORMAT TEMPL. 31X8-A2-HEXA #1	2018-10-25 18:51:33	0.37811	5.74318	0.000			B	401678877.67	0.37811	5.74318	0.37811	5.74318	8	3	1	1	0	-131	678877.67	1471	2181	992	128	4151	C0048F	C0	04	8F
107905		2449	0	2018-10-26 04:03:21	NP	N	FORMAT TEMPL. 31X8-A2-HEXA #1	2018-10-26 04:03:21	0.37408	5.73595	0.000			B	401678879.58	0.37408	5.73595	0.37408	5.73595	8	3	1	1	0	-126	678879.58	2817	6405	1238	120	7963	9230090EF2E0E1	92	30	09	0E	F2	E0	E1
107905		2449	0	2018-10-26 05:43:08	NK	N	FORMAT TEMPL. 31X8-A2-HEXA #1	2018-10-26 05:43:08	0.43281	5.69075	0.000			B	401678866.75	0.43281	5.69075	0.43281	5.69075	8	3	1	1	0	-129	678866.75	8117	43612	1510	123	22959	9230063EF2D01E	92	30	06	3E	F2	D0	1E
107905		2449	0	2018-10-26 05:43:08	NP	N	FORMAT TEMPL. 31X8-A2-HEXA #1	2018-10-26 05:43:08	0.37116	5.73007	0.000			B	401678870.33	0.37116	5.73007	0.37116	5.73007	8	3	1	1	0	-138	678870.33	5912	22553	1549	124	16634	9230063EF21E3F	92	30	06	3E	F2	1E	3F
107905		2449	0	2018-10-26 06:13:49	SR	N	FORMAT TEMPL. 31X8-A2-HEXA #1	2018-10-26 06:13:48	0.34817	5.74861	0.000			B	401678879.41	0.34817	5.74861	0.34817	5.74861	7	3	1	1	0	-136	678879.41	4063	8035	2054	106	8580	92300147FAFFAC	92	30	01	47	FA	FF	AC
107905		2449	0	2018-10-26 07:19:20	NK	N	FORMAT TEMPL. 31X8-A2-HEXA #1	2018-10-26 07:19:19	0.33045	5.75491	0.000			B	401678879.91	0.33045	5.75491	0.33045	5.75491	8	3	1	1	0	-129	678879.91	4106	8817	1912	110	8671	92300403F238D3	92	30	04	03	F2	38	D3
107905		2449	0	2018-10-26 07:58:08	MA	N	FORMAT TEMPL. 31X8-A2-HEXA #1	2018-10-26 07:58:07	0.32509	5.75823	0.000			B	401678881.25	0.32509	5.75823	0.32509	5.75823	8	3	1	1	0	-132	678881.25	3533	5545	2251	81	7457	92300877F2319C	92	30	08	77	F2	31	9C
107905		2449	0	2018-10-26 08:13:49	NN	N	FORMAT TEMPL. 31X8-A2-HEXA #1	2018-10-26 08:13:49	0.326	5.7566	0.000			B	401678875.44	0.326	5.7566	0.326	5.7566	6	3	1	1	0	-133	678875.44	2645	4410	1586	78	7476	9230002FFAD35D	92	30	00	2F	FA	D3	5D
107905		2449	0	2018-10-26 09:36:09	MA	N	FORMAT TEMPL. 31X8-A2-HEXA #1	2018-10-26 09:36:08	0.29926	5.77277	0.000			B	401678871.83	0.29926	5.77277	0.29926	5.77277	8	2	1	1	0	-130	678871.83	3534	5402	2310	109	9991	923000C2FAD01B	92	30	00	C2	FA	D0	1B
