# Supplementary material for: Migratory corridor linking Atlantic green turtle, Chelonia mydas, nesting site on Bioko Island, Equatorial Guinea to Ghanaian foraging grounds
Source: PLoS One. 2019 Jun 21;14(6):e0213231. doi: 10.1371/journal.pone.0213231 (PMC6588206; doi:10.1371/journal.pone.0213231)
Supplement: S3 Dataset — (XLSX) [file pone.0213231.s003.xlsx]

## Sheet: Data1
Platform ID No.	Platform	Prg No.	Pass dur. (s)	Msg Date	Sat.	Alarm	Format name	Loc. date	Longitude	Latitude	Altitude	Heading	Speed	Loc. quality	Frequency	Comp.	SENSOR 01	SENSOR 02	SENSOR 03	SENSOR 04	SENSOR 05	SENSOR 06	SENSOR 07
107908		2449	0	2018-02-01 01:50:45	NP	N	FORMAT TEMPL. 31X8-A2-HEXA #1	2018-02-01 01:50:44	8.13288	3.73129	0.000			B	401678376.47	1	DE	E1	6C
107908		2449	463	2018-02-01 05:03:11	SR	N	FORMAT TEMPL. 31X8-A2-HEXA #1	2018-02-01 05:07:20	8.01812	3.77544	0.000			A	401678371.49	1	DE	E1	6C
107908		2449	463	2018-02-01 05:07:57	SR	N	FORMAT TEMPL. 31X8-A2-HEXA #1	2018-02-01 05:07:20	8.01812	3.77544	0.000			A	401678371.49	1	13	CA	8E
107908		2449	463	2018-02-01 05:10:54	SR	N	FORMAT TEMPL. 31X8-A2-HEXA #1	2018-02-01 05:07:20	8.01812	3.77544	0.000			A	401678371.49	1	80	20	02	A8	98	40	B7
107908		2449	718	2018-02-01 05:31:02	NK	N	FORMAT TEMPL. 31X8-A2-HEXA #1	2018-02-01 05:31:32	8.01366	3.77898	0.000			3	401678372.39	1	80	20	04	4C	A8	EF	A3
107908		2449	718	2018-02-01 05:32:28	NK	N	FORMAT TEMPL. 31X8-A2-HEXA #1	2018-02-01 05:31:32	8.01366	3.77898	0.000			3	401678372.39	1	80	18	01	3F	98	18	62
107908		2449	718	2018-02-01 05:37:19	NK	N	FORMAT TEMPL. 31X8-A2-HEXA #1	2018-02-01 05:31:32	8.01366	3.77898	0.000			3	401678372.39	2	DE	E1	6C
107908		2449	0	2018-02-01 06:24:17	NN	N	FORMAT TEMPL. 31X8-A2-HEXA #1	2018-02-01 06:24:17	7.98872	3.80076	0.000			B	401678371.48	1	DE	E1	6C
107908		2449	296	2018-02-01 06:44:30	SR	N	FORMAT TEMPL. 31X8-A2-HEXA #1	2018-02-01 06:46:57	7.99633	3.80803	0.000			B	401678368.75	1	80	48	04	DE	A2	93	88
107908		2449	296	2018-02-01 06:49:26	SR	N	FORMAT TEMPL. 31X8-A2-HEXA #1	2018-02-01 06:46:57	7.99633	3.80803	0.000			B	401678368.75	1	DE	E1	6C
107908		2449	46	2018-02-01 07:08:13	NK	N	FORMAT TEMPL. 31X8-A2-HEXA #1	2018-02-01 07:08:36	7.99809	3.79496	0.000			B	401678369.12	1	DE	E1	6C
107908		2449	46	2018-02-01 07:08:59	NK	N	FORMAT TEMPL. 31X8-A2-HEXA #1	2018-02-01 07:08:36	7.99809	3.79496	0.000			B	401678369.12	1	13	BA	92
107908		2449	0	2018-02-01 08:05:22	NN	N	FORMAT TEMPL. 31X8-A2-HEXA #1	2018-02-01 08:05:21	7.97694	3.8132	0.000			B	401678369.44	1	80	28	04	17	A8	60	79
107908		2449	275	2018-02-01 08:31:08	MA	N	FORMAT TEMPL. 31X8-A2-HEXA #1	2018-02-01 08:35:42	7.97638	3.82666	0.000			B	401678373.75	1	80	30	06	02	A8	89	C0
107908		2449	275	2018-02-01 08:35:43	MA	N	FORMAT TEMPL. 31X8-A2-HEXA #1	2018-02-01 08:35:42	7.97638	3.82666	0.000			B	401678373.75	1	DE	E1	6C
107908		2449	0	2018-02-01 09:24:48	MB	N	FORMAT TEMPL. 31X8-A2-HEXA #1	2018-02-01 09:24:47	7.96397	3.83673	0.000			B	401678371.45	1	84	20	0F	02	71	6F	67
107908		2449	0	2018-02-01 10:14:42	MA	N	FORMAT TEMPL. 31X8-A2-HEXA #1	2018-02-01 10:14:42	7.95562	3.84806	0.000			B	401678369.38	1	80	48	06	BF	B0	AE	04
107908		2449	0	2018-02-02 04:36:58	SR	N	FORMAT TEMPL. 31X8-A2-HEXA #1	2018-02-02 04:36:58	7.66862	4.11172	0.000			B	401678353.90	1	80	F0	03	5E	70	9B	BA
107908		2449	386	2018-02-02 05:02:30	NK	N	FORMAT TEMPL. 31X8-A2-HEXA #1	2018-02-02 05:06:02	7.61137	4.0775	0.000			A	401678371.06	1	80	38	04	D5	88	5D	0A
107908		2449	386	2018-02-02 05:06:40	NK	N	FORMAT TEMPL. 31X8-A2-HEXA #1	2018-02-02 05:06:02	7.61137	4.0775	0.000			A	401678371.06	1	80	40	03	D1	A8	B6	E8
107908		2449	386	2018-02-02 05:08:56	NK	N	FORMAT TEMPL. 31X8-A2-HEXA #1	2018-02-02 05:06:02	7.61137	4.0775	0.000			A	401678371.06	1	DE	C2	2F
107908		2449	64	2018-02-02 06:10:54	NN	N	FORMAT TEMPL. 31X8-A2-HEXA #1	2018-02-02 06:11:25	7.59077	4.06546	0.000			B	401678364.43	1	80	38	08	40	A0	D6	55
107908		2449	574	2018-02-02 06:10:54	SR	N	FORMAT TEMPL. 31X8-A2-HEXA #1	2018-02-02 06:10:53	7.58934	4.06003	0.000			A	401678372.61	1	80	38	08	40	A0	87	F8
107908		2449	64	2018-02-02 06:11:58	NN	N	FORMAT TEMPL. 31X8-A2-HEXA #1	2018-02-02 06:11:25	7.59077	4.06546	0.000			B	401678364.43	1	80	20	00	ED	B0	C2	FC
107908		2449	574	2018-02-02 06:11:58	SR	N	FORMAT TEMPL. 31X8-A2-HEXA #1	2018-02-02 06:10:53	7.58934	4.06003	0.000			A	401678372.61	1	80	20	00	ED	B0	44	26
107908		2449	574	2018-02-02 06:20:28	SR	N	FORMAT TEMPL. 31X8-A2-HEXA #1	2018-02-02 06:10:53	7.58934	4.06003	0.000			A	401678372.61	1	80	08	00	21	F8	ED	EE
107908		2449	0	2018-02-02 07:55:45	NN	N	FORMAT TEMPL. 31X8-A2-HEXA #1	2018-02-02 07:55:45	7.51104	4.06873	0.000			B	401678372.78	1	80	68	04	FD	70	78	3C
107908		2449	105	2018-02-02 08:10:21	MA	N	FORMAT TEMPL. 31X8-A2-HEXA #1	2018-02-02 08:11:09	7.53234	4.09744	0.000			A	401678379.88	1	80	C0	04	EB	50	2C	2C
107908		2449	105	2018-02-02 08:11:03	MA	N	FORMAT TEMPL. 31X8-A2-HEXA #1	2018-02-02 08:11:09	7.53234	4.09744	0.000			A	401678379.88	1	80	18	00	9B	A8	C4	BE
107908		2449	105	2018-02-02 08:12:06	MA	N	FORMAT TEMPL. 31X8-A2-HEXA #1	2018-02-02 08:11:09	7.53234	4.09744	0.000			A	401678379.88	1	DE	C2	2F
107908		2449	270	2018-02-02 09:04:29	MB	N	FORMAT TEMPL. 31X8-A2-HEXA #1	2018-02-02 09:04:28	7.49862	4.09782	0.000			B	401678369.20	1	88	80	05	DD	70	70	E2
107908		2449	270	2018-02-02 09:08:59	MB	N	FORMAT TEMPL. 31X8-A2-HEXA #1	2018-02-02 09:04:28	7.49862	4.09782	0.000			B	401678369.20	1	DE	C2	2F
107908		2449	368	2018-02-02 09:50:40	MA	N	FORMAT TEMPL. 31X8-A2-HEXA #1	2018-02-02 09:50:39	7.51441	4.09293	0.000			B	401678371.05	1	DE	C2	2F
107908		2449	368	2018-02-02 09:56:48	MA	N	FORMAT TEMPL. 31X8-A2-HEXA #1	2018-02-02 09:50:39	7.51441	4.09293	0.000			B	401678371.05	1	80	70	05	B8	80	D1	87
107908		2449	0	2018-02-03 03:04:31	NP	N	FORMAT TEMPL. 31X8-A2-HEXA #1	2018-02-03 03:04:31	7.09851	4.1393	0.000			B	401678367.31	1	80	88	05	37	88	6A	C2
107908		2449	0	2018-02-03 04:07:58	SR	N	FORMAT TEMPL. 31X8-A2-HEXA #1	2018-02-03 04:07:57	7.06177	4.15993	0.000			B	401678375.23	1	80	48	01	AA	88	1F	8B
107908		2449	0	2018-02-03 04:51:00	NP	N	FORMAT TEMPL. 31X8-A2-HEXA #1	2018-02-03 04:51:00	7.05336	4.24438	0.000			B	401678351.97	1	81	28	00	30	A9	F5	3A
107908		2449	0	2018-02-03 05:41:16	SR	N	FORMAT TEMPL. 31X8-A2-HEXA #1	2018-02-03 05:41:15	6.99592	4.27363	0.000			B	401678342.92	1	80	50	03	76	A0	C6	90
107908		2449	0	2018-02-03 06:17:21	NK	N	FORMAT TEMPL. 31X8-A2-HEXA #1	2018-02-03 06:17:20	7.00292	4.27675	0.000			B	401678340.89	1	DF	51	AF
107908		2449	203	2018-02-03 07:37:49	NN	N	FORMAT TEMPL. 31X8-A2-HEXA #1	2018-02-03 07:37:49	6.94892	4.38235	0.000			B	401678342.19	1	80	20	01	AD	B8	0C	BB
107908		2449	203	2018-02-03 07:41:12	NN	N	FORMAT TEMPL. 31X8-A2-HEXA #1	2018-02-03 07:37:49	6.94892	4.38235	0.000			B	401678342.19	1	DF	51	AF
107908		2449	289	2018-02-03 07:51:58	MA	N	FORMAT TEMPL. 31X8-A2-HEXA #1	2018-02-03 07:54:01	7.1214	4.2786	0.000			A	401678368.53	1	80	B0	06	AC	60	0D	81
107908		2449	289	2018-02-03 07:53:21	MA	N	FORMAT TEMPL. 31X8-A2-HEXA #1	2018-02-03 07:54:01	7.1214	4.2786	0.000			A	401678368.53	1	80	40	01	01	80	44	CE
107908		2449	289	2018-02-03 07:56:47	MA	N	FORMAT TEMPL. 31X8-A2-HEXA #1	2018-02-03 07:54:01	7.1214	4.2786	0.000			A	401678368.53	1	DF	51	AF
107908		2449	0	2018-02-03 08:49:11	MB	N	FORMAT TEMPL. 31X8-A2-HEXA #1	2018-02-03 08:49:10	7.09184	4.28848	0.000			B	401678395.06	1	DF	51	AF
107908		2449	182	2018-02-03 09:28:51	MA	N	FORMAT TEMPL. 31X8-A2-HEXA #1	2018-02-03 09:28:50	7.09093	4.29174	0.000			B	401678371.56	1	80	40	05	14	A0	BE	A2
107908		2449	182	2018-02-03 09:31:53	MA	N	FORMAT TEMPL. 31X8-A2-HEXA #1	2018-02-03 09:28:50	7.09093	4.29174	0.000			B	401678371.56	1	80	F8	02	C8	70	DC	C4
107908		2449	41	2018-02-04 02:58:49	NP	N	FORMAT TEMPL. 31X8-A2-HEXA #1	2018-02-04 02:59:30	6.82926	4.25109	0.000			B	401678377.44	1	DF	50	94
107908		2449	41	2018-02-04 02:59:30	NP	N	FORMAT TEMPL. 31X8-A2-HEXA #1	2018-02-04 02:59:30	6.82926	4.25109	0.000			B	401678377.44	1	80	20	00	84	98	31	A1
107908		2449	330	2018-02-04 04:34:58	NP	N	FORMAT TEMPL. 31X8-A2-HEXA #1	2018-02-04 04:34:58	6.78956	4.25606	0.000			A	401678364.55	1	81	A8	0D	4B	B9	D9	62
107908		2449	330	2018-02-04 04:39:02	NP	N	FORMAT TEMPL. 31X8-A2-HEXA #1	2018-02-04 04:34:58	6.78956	4.25606	0.000			A	401678364.55	1	80	18	00	E3	B8	88	F3
107908		2449	330	2018-02-04 04:40:28	NP	N	FORMAT TEMPL. 31X8-A2-HEXA #1	2018-02-04 04:34:58	6.78956	4.25606	0.000			A	401678364.55	1	DF	50	94
107908		2449	195	2018-02-04 05:10:49	SR	N	FORMAT TEMPL. 31X8-A2-HEXA #1	2018-02-04 05:12:29	6.80729	4.26713	0.000			2	401678365.08	1	DF	50	94
107908		2449	195	2018-02-04 05:11:46	SR	N	FORMAT TEMPL. 31X8-A2-HEXA #1	2018-02-04 05:12:29	6.80729	4.26713	0.000			2	401678365.08	1	13	DA	8E
107908		2449	195	2018-02-04 05:13:18	SR	N	FORMAT TEMPL. 31X8-A2-HEXA #1	2018-02-04 05:12:29	6.80729	4.26713	0.000			2	401678365.08	1	80	08	81	64	40	13	B8
107908		2449	195	2018-02-04 05:14:04	SR	N	FORMAT TEMPL. 31X8-A2-HEXA #1	2018-02-04 05:12:29	6.80729	4.26713	0.000			2	401678365.08	1	80	08	91	75	40	7F	4B
107908		2449	0	2018-02-04 05:49:15	NN	N	FORMAT TEMPL. 31X8-A2-HEXA #1	2018-02-04 05:49:15	6.80483	4.26983	0.000			B	401678370.06	1	80	60	01	56	70	E9	64
107908		2449	0	2018-02-04 05:49:15	NK	N	FORMAT TEMPL. 31X8-A2-HEXA #1	2018-02-04 05:49:15	6.80527	4.26916	0.000			B	401678369.52	1	80	60	01	56	70	41	6A
107908		2449	634	2018-02-04 07:24:35	NN	N	FORMAT TEMPL. 31X8-A2-HEXA #1	2018-02-04 07:24:55	6.78009	4.27619	0.000			A	401678368.34	1	13	CA	90
107908		2449	634	2018-02-04 07:25:15	NN	N	FORMAT TEMPL. 31X8-A2-HEXA #1	2018-02-04 07:24:55	6.78009	4.27619	0.000			A	401678368.34	1	80	10	00	3C	E0	E7	54
107908		2449	0	2018-02-04 07:35:09	NK	N	FORMAT TEMPL. 31X8-A2-HEXA #1	2018-02-04 07:35:08	6.77957	4.27444	0.000			B	401678369.18	1	81	70	07	E7	98	91	78
107908		2449	0	2018-02-04 07:35:09	MA	N	FORMAT TEMPL. 31X8-A2-HEXA #1	2018-02-04 07:35:08	6.7783	4.27539	0.000			B	401678369.35	1	81	70	07	E7	98	74	21
107908		2449	634	2018-02-04 07:35:09	NN	N	FORMAT TEMPL. 31X8-A2-HEXA #1	2018-02-04 07:24:55	6.78009	4.27619	0.000			A	401678368.34	1	81	70	07	E7	98	D7	89
107908		2449	344	2018-02-04 09:05:59	MA	N	FORMAT TEMPL. 31X8-A2-HEXA #1	2018-02-04 09:05:59	6.76697	4.26278	0.000			B	401678368.66	1	81	70	05	AB	B0	39	57
107908		2449	344	2018-02-04 09:11:43	MA	N	FORMAT TEMPL. 31X8-A2-HEXA #1	2018-02-04 09:05:59	6.76697	4.26278	0.000			B	401678368.66	1	DF	50	94
107908		2449	0	2018-02-04 10:12:45	MB	N	FORMAT TEMPL. 31X8-A2-HEXA #1	2018-02-04 10:12:44	6.76379	4.26323	0.000			B	401678370.02	1	80	30	05	8A	A8	C8	19
107908		2449	0	2018-02-05 04:37:48	SR	N	FORMAT TEMPL. 31X8-A2-HEXA #1	2018-02-05 04:37:47	6.62459	4.27269	0.000			B	401678364.31	1	DE	F0	87
107908		2449	0	2018-02-05 07:18:41	NN	N	FORMAT TEMPL. 31X8-A2-HEXA #1	2018-02-05 07:18:41	6.661	4.26522	0.000			B	401678356.78	1	DE	F0	87
107908		2449	0	2018-02-05 08:05:43	MB	N	FORMAT TEMPL. 31X8-A2-HEXA #1	2018-02-05 08:05:42	6.63132	4.27209	0.000			B	401678352.31	1	80	60	07	03	B0	39	02
107908		2449	349	2018-02-05 08:48:09	MA	N	FORMAT TEMPL. 31X8-A2-HEXA #1	2018-02-05 08:51:03	6.55946	4.29013	0.000			B	401678367.26	1	80	D0	09	BD	88	A0	FF
107908		2449	349	2018-02-05 08:53:58	MA	N	FORMAT TEMPL. 31X8-A2-HEXA #1	2018-02-05 08:51:03	6.55946	4.29013	0.000			B	401678367.26	1	DE	F0	87
107908		2449	0	2018-02-05 09:45:28	MB	N	FORMAT TEMPL. 31X8-A2-HEXA #1	2018-02-05 09:45:27	6.52408	4.30463	0.000			B	401678360.24	1	80	C8	0C	A0	BC	7E	47
107908		2449	286	2018-02-05 10:26:57	MA	N	FORMAT TEMPL. 31X8-A2-HEXA #1	2018-02-05 10:26:56	6.49523	4.31281	0.000			B	401678357.17	1	80	28	00	BF	A8	E6	55
107908		2449	286	2018-02-05 10:31:43	MA	N	FORMAT TEMPL. 31X8-A2-HEXA #1	2018-02-05 10:26:56	6.49523	4.31281	0.000			B	401678357.17	1	80	58	04	64	78	18	AF
107908		2449	0	2018-02-06 06:44:14	NK	N	FORMAT TEMPL. 31X8-A2-HEXA #1	2018-02-06 06:44:14	6.46188	4.15091	0.000			B	401678367.24	1	80	58	05	78	A0	F2	4E
107908		2449	0	2018-02-06 07:10:45	NN	N	FORMAT TEMPL. 31X8-A2-HEXA #1	2018-02-06 07:10:45	5.88476	4.14386	0.000			B	401678367.10	1	80	20	02	E0	A8	87	9F
107908		2449	457	2018-02-06 09:23:35	MB	N	FORMAT TEMPL. 31X8-A2-HEXA #1	2018-02-06 09:23:34	6.22254	4.20619	0.000			B	401678358.11	1	80	60	05	7A	B0	BC	77
107908		2449	457	2018-02-06 09:31:12	MB	N	FORMAT TEMPL. 31X8-A2-HEXA #1	2018-02-06 09:23:34	6.22254	4.20619	0.000			B	401678358.11	1	DF	98	4D
107908		2449	210	2018-02-06 10:09:40	MA	N	FORMAT TEMPL. 31X8-A2-HEXA #1	2018-02-06 10:09:40	6.23289	4.24811	0.000			B	401678360.15	1	80	48	05	4A	70	9E	1A
107908		2449	210	2018-02-06 10:13:10	MA	N	FORMAT TEMPL. 31X8-A2-HEXA #1	2018-02-06 10:09:40	6.23289	4.24811	0.000			B	401678360.15	1	DF	98	4D
107908		2449	0	2018-02-07 02:29:53	NP	N	FORMAT TEMPL. 31X8-A2-HEXA #1	2018-02-07 02:29:52	6.24635	4.49953	0.000			B	401678429.11	1	80	99	0C	3C	98	DA	8F
107908		2449	260	2018-02-07 03:58:18	NP	N	FORMAT TEMPL. 31X8-A2-HEXA #1	2018-02-07 03:58:17	6.25403	4.51885	0.000			B	401678384.28	1	80	80	02	A8	80	6C	EA
107908		2449	260	2018-02-07 04:02:38	NP	N	FORMAT TEMPL. 31X8-A2-HEXA #1	2018-02-07 03:58:17	6.25403	4.51885	0.000			B	401678384.28	1	C7	38	63
107908		2449	295	2018-02-07 05:18:49	SR	N	FORMAT TEMPL. 31X8-A2-HEXA #1	2018-02-07 05:21:16	6.10229	4.2467	0.000			B	401678394.33	1	80	68	06	05	78	9E	A4
107908		2449	295	2018-02-07 05:23:44	SR	N	FORMAT TEMPL. 31X8-A2-HEXA #1	2018-02-07 05:21:16	6.10229	4.2467	0.000			B	401678394.33	1	80	50	04	93	80	5E	01
107908		2449	291	2018-02-07 06:20:34	NK	N	FORMAT TEMPL. 31X8-A2-HEXA #1	2018-02-07 06:25:25	6.00883	4.29512	0.000			B	401678358.65	1	80	48	07	03	90	6E	D4
107908		2449	291	2018-02-07 06:25:25	NK	N	FORMAT TEMPL. 31X8-A2-HEXA #1	2018-02-07 06:25:25	6.00883	4.29512	0.000			B	401678358.65	1	80	B8	04	7E	B0	2B	EE
107908		2449	0	2018-02-07 07:00:48	NN	N	FORMAT TEMPL. 31X8-A2-HEXA #1	2018-02-07 07:00:48	5.98398	4.29254	0.000			B	401678365.78	1	80	C8	04	F4	B8	C3	37
107908		2449	0	2018-02-07 08:04:30	MA	N	FORMAT TEMPL. 31X8-A2-HEXA #1	2018-02-07 08:04:29	5.94726	4.24554	0.000			B	401678350.43	1	C7	38	63
107908		2449	0	2018-02-07 08:37:51	NN	N	FORMAT TEMPL. 31X8-A2-HEXA #1	2018-02-07 08:37:51	5.95469	4.261	0.000			B	401678336.69	1	80	38	00	E5	E0	A2	49
107908		2449	0	2018-02-07 09:44:11	MA	N	FORMAT TEMPL. 31X8-A2-HEXA #1	2018-02-07 09:44:10	5.88929	4.23073	0.000			B	401678348.69	1	80	D0	06	90	68	42	6A
107908		2449	500	2018-02-08 02:07:47	NP	N	FORMAT TEMPL. 31X8-A2-HEXA #1	2018-02-08 02:07:46	5.73716	4.47758	0.000			A	401678366.04	1	80	18	01	5A	A0	59	38
107908		2449	500	2018-02-08 02:12:26	NP	N	FORMAT TEMPL. 31X8-A2-HEXA #1	2018-02-08 02:07:46	5.73716	4.47758	0.000			A	401678366.04	1	C7	38	41
107908		2449	500	2018-02-08 02:16:07	NP	N	FORMAT TEMPL. 31X8-A2-HEXA #1	2018-02-08 02:07:46	5.73716	4.47758	0.000			A	401678366.04	1	80	28	03	62	80	D3	2B
107908		2449	328	2018-02-08 03:50:58	NP	N	FORMAT TEMPL. 31X8-A2-HEXA #1	2018-02-08 03:50:58	5.71624	4.49946	0.000			A	401678363.99	1	13	EA	92
107908		2449	328	2018-02-08 03:53:49	NP	N	FORMAT TEMPL. 31X8-A2-HEXA #1	2018-02-08 03:50:58	5.71624	4.49946	0.000			A	401678363.99	1	80	80	02	94	A0	7D	FC
107908		2449	328	2018-02-08 03:56:26	NP	N	FORMAT TEMPL. 31X8-A2-HEXA #1	2018-02-08 03:50:58	5.71624	4.49946	0.000			A	401678363.99	1	80	60	02	5F	90	9F	B5
107908		2449	661	2018-02-08 04:43:25	SR	N	FORMAT TEMPL. 31X8-A2-HEXA #1	2018-02-08 04:43:25	5.70828	4.50017	0.000			B	401678369.44	1	C7	3A	41
107908		2449	661	2018-02-08 04:54:26	SR	N	FORMAT TEMPL. 31X8-A2-HEXA #1	2018-02-08 04:43:25	5.70828	4.50017	0.000			B	401678369.44	1	80	68	01	FD	90	02	21
107908		2449	0	2018-02-08 05:53:33	NK	N	FORMAT TEMPL. 31X8-A2-HEXA #1	2018-02-08 05:53:32	5.68174	4.50407	0.000			B	401678362.77	1	C7	38	41
107908		2449	441	2018-02-08 06:25:23	SR	N	FORMAT TEMPL. 31X8-A2-HEXA #1	2018-02-08 06:27:41	5.68418	4.52455	0.000			A	401678365.40	1	80	30	03	73	A0	BE	04
107908		2449	441	2018-02-08 06:29:59	SR	N	FORMAT TEMPL. 31X8-A2-HEXA #1	2018-02-08 06:27:41	5.68418	4.52455	0.000			A	401678365.40	1	80	48	04	47	78	B3	22
107908		2449	441	2018-02-08 06:32:44	SR	N	FORMAT TEMPL. 31X8-A2-HEXA #1	2018-02-08 06:27:41	5.68418	4.52455	0.000			A	401678365.40	1	C7	38	41
107908		2449	231	2018-02-08 06:43:46	NN	N	FORMAT TEMPL. 31X8-A2-HEXA #1	2018-02-08 06:47:37	5.68457	4.52615	0.000			B	401678367.04	1	80	38	03	90	A0	DB	2D
107908		2449	231	2018-02-08 06:47:37	NN	N	FORMAT TEMPL. 31X8-A2-HEXA #1	2018-02-08 06:47:37	5.68457	4.52615	0.000			B	401678367.04	1	80	38	03	8D	A8	43	05
107908		2449	0	2018-02-08 07:51:09	MA	N	FORMAT TEMPL. 31X8-A2-HEXA #1	2018-02-08 07:51:09	5.66044	4.53207	0.000			B	401678363.38	1	80	38	02	A8	90	BF	DC
107908		2449	0	2018-02-08 08:26:43	NN	N	FORMAT TEMPL. 31X8-A2-HEXA #1	2018-02-08 08:26:43	5.64763	4.53475	0.000			B	401678362.89	1	80	28	03	EF	A0	0F	AA
107908		2449	439	2018-02-08 08:40:36	MB	N	FORMAT TEMPL. 31X8-A2-HEXA #1	2018-02-08 08:40:35	5.65924	4.53371	0.000			B	401678363.71	1	80	28	06	5E	A8	D3	7F
107908		2449	439	2018-02-08 08:47:55	MB	N	FORMAT TEMPL. 31X8-A2-HEXA #1	2018-02-08 08:40:35	5.65924	4.53371	0.000			B	401678363.71	1	C7	38	41
107908		2449	555	2018-02-08 09:24:41	MA	N	FORMAT TEMPL. 31X8-A2-HEXA #1	2018-02-08 09:24:40	5.64626	4.55333	0.000			A	401678365.03	1	80	18	0B	B6	CD	21	95
107908		2449	555	2018-02-08 09:27:44	MA	N	FORMAT TEMPL. 31X8-A2-HEXA #1	2018-02-08 09:24:40	5.64626	4.55333	0.000			A	401678365.03	1	80	18	02	CF	90	27	44
107908		2449	555	2018-02-08 09:33:56	MA	N	FORMAT TEMPL. 31X8-A2-HEXA #1	2018-02-08 09:24:40	5.64626	4.55333	0.000			A	401678365.03	1	80	20	05	BD	B0	65	85
107908		2449	714	2018-02-09 03:40:57	NP	N	FORMAT TEMPL. 31X8-A2-HEXA #1	2018-02-09 03:36:24	5.52966	4.65549	0.000			1	401678365.84	1	80	18	00	23	B0	F1	73
107908		2449	714	2018-02-09 03:44:42	NP	N	FORMAT TEMPL. 31X8-A2-HEXA #1	2018-02-09 03:36:24	5.52966	4.65549	0.000			1	401678365.84	1	80	18	30	23	B0	FB	E8
107908		2449	714	2018-02-09 03:46:07	NP	N	FORMAT TEMPL. 31X8-A2-HEXA #1	2018-02-09 03:36:24	5.52966	4.65549	0.000			1	401678365.84	3	C7	00	4F
107908		2449	714	2018-02-09 03:47:33	NP	N	FORMAT TEMPL. 31X8-A2-HEXA #1	2018-02-09 03:36:24	5.52966	4.65549	0.000			1	401678365.84	1	80	18	60	23	B0	02	3A
107908		2449	714	2018-02-09 03:48:18	NP	N	FORMAT TEMPL. 31X8-A2-HEXA #1	2018-02-09 03:36:24	5.52966	4.65549	0.000			1	401678365.84	1	80	18	72	E6	EF	08	5A
107908		2449	457	2018-02-09 04:15:44	SR	N	FORMAT TEMPL. 31X8-A2-HEXA #1	2018-02-09 04:17:29	5.51582	4.66092	0.000			3	401678368.11	1	80	1A	20	20	B0	30	A7
107908		2449	457	2018-02-09 04:16:28	SR	N	FORMAT TEMPL. 31X8-A2-HEXA #1	2018-02-09 04:17:29	5.51582	4.66092	0.000			3	401678368.11	1	80	1A	30	21	B0	22	BC
107908		2449	457	2018-02-09 04:17:13	SR	N	FORMAT TEMPL. 31X8-A2-HEXA #1	2018-02-09 04:17:29	5.51582	4.66092	0.000			3	401678368.11	2	C7	00	4F
107908		2449	457	2018-02-09 04:19:35	SR	N	FORMAT TEMPL. 31X8-A2-HEXA #1	2018-02-09 04:17:29	5.51582	4.66092	0.000			3	401678368.11	1	80	1A	60	21	B0	8C	B3
107908		2449	457	2018-02-09 04:21:47	SR	N	FORMAT TEMPL. 31X8-A2-HEXA #1	2018-02-09 04:17:29	5.51582	4.66092	0.000			3	401678368.11	1	80	1A	80	20	B0	A0	84
107908		2449	0	2018-02-09 05:56:23	SR	N	FORMAT TEMPL. 31X8-A2-HEXA #1	2018-02-09 05:56:23	5.49333	4.66765	0.000			B	401678354.05	1	80	90	04	A6	70	4D	9F
107908		2449	0	2018-02-09 07:26:41	MA	N	FORMAT TEMPL. 31X8-A2-HEXA #1	2018-02-09 07:26:40	5.48446	4.67083	0.000			B	401678368.15	1	C7	00	4D
107908		2449	0	2018-02-10 01:48:52	NP	N	FORMAT TEMPL. 31X8-A2-HEXA #1	2018-02-10 01:48:51	5.20802	4.74281	0.000			B	401678377.90	1	DE	20	89
107908		2449	522	2018-02-10 03:23:59	NP	N	FORMAT TEMPL. 31X8-A2-HEXA #1	2018-02-10 03:23:38	5.41108	4.70846	0.000			1	401678368.91	1	80	10	00	14	F8	09	7F
107908		2449	522	2018-02-10 03:30:33	NP	N	FORMAT TEMPL. 31X8-A2-HEXA #1	2018-02-10 03:23:38	5.41108	4.70846	0.000			1	401678368.91	1	80	38	02	7C	A8	4D	9C
107908		2449	522	2018-02-10 03:32:00	NP	N	FORMAT TEMPL. 31X8-A2-HEXA #1	2018-02-10 03:23:38	5.41108	4.70846	0.000			1	401678368.91	2	DE	20	89
107908		2449	0	2018-02-10 05:06:35	NK	N	FORMAT TEMPL. 31X8-A2-HEXA #1	2018-02-10 05:06:35	5.41383	4.7136	0.000			B	401678372.58	1	80	38	05	5C	78	2D	89
107908		2449	0	2018-02-10 05:09:55	NP	N	FORMAT TEMPL. 31X8-A2-HEXA #1	2018-02-10 05:09:55	5.415	4.7149	0.000			B	401678370.66	1	DE	20	89
107908		2449	346	2018-02-10 06:43:30	NK	N	FORMAT TEMPL. 31X8-A2-HEXA #1	2018-02-10 06:49:15	5.39029	4.71967	0.000			B	401678369.18	1	80	58	03	9C	90	55	1D
107908		2449	346	2018-02-10 06:49:16	NK	N	FORMAT TEMPL. 31X8-A2-HEXA #1	2018-02-10 06:49:15	5.39029	4.71967	0.000			B	401678369.18	1	80	78	05	5B	98	C8	DB
107908		2449	0	2018-02-10 07:59:37	NN	N	FORMAT TEMPL. 31X8-A2-HEXA #1	2018-02-10 07:59:37	5.3866	4.7199	0.000			B	401678369.60	1	80	28	07	27	98	35	88
107908		2449	631	2018-02-10 08:41:41	MA	N	FORMAT TEMPL. 31X8-A2-HEXA #1	2018-02-10 08:41:40	5.39358	4.71708	0.000			A	401678366.50	1	80	10	00	A0	B0	43	8A
107908		2449	631	2018-02-10 08:44:29	MA	N	FORMAT TEMPL. 31X8-A2-HEXA #1	2018-02-10 08:41:40	5.39358	4.71708	0.000			A	401678366.50	1	80	18	02	96	90	6A	B5
107908		2449	631	2018-02-10 08:52:12	MA	N	FORMAT TEMPL. 31X8-A2-HEXA #1	2018-02-10 08:41:40	5.39358	4.71708	0.000			A	401678366.50	1	DE	20	89
107908		2449	0	2018-02-10 09:47:08	MB	N	FORMAT TEMPL. 31X8-A2-HEXA #1	2018-02-10 09:47:07	5.38759	4.71943	0.000			B	401678367.87	1	82	30	0A	39	99	F7	D3
107908		2449	0	2018-02-10 10:23:09	MA	N	FORMAT TEMPL. 31X8-A2-HEXA #1	2018-02-10 10:23:08	5.38722	4.71982	0.000			B	401678365.87	1	82	20	07	56	98	07	19
107908		2449	0	2018-02-11 06:18:12	NK	N	FORMAT TEMPL. 31X8-A2-HEXA #1	2018-02-11 06:18:11	5.38978	4.72044	0.000			B	401678365.97	1	DF	78	AD
107908		2449	79	2018-02-11 06:33:41	SR	N	FORMAT TEMPL. 31X8-A2-HEXA #1	2018-02-11 06:34:20	5.27316	4.78985	0.000			B	401678369.28	1	80	30	09	67	90	87	13
107908		2449	79	2018-02-11 06:35:00	SR	N	FORMAT TEMPL. 31X8-A2-HEXA #1	2018-02-11 06:34:20	5.27316	4.78985	0.000			B	401678369.28	1	80	30	01	2B	80	73	B0
107908		2449	311	2018-02-11 08:27:04	MA	N	FORMAT TEMPL. 31X8-A2-HEXA #1	2018-02-11 08:27:04	5.26701	4.79051	0.000			B	401678368.60	1	80	20	05	84	80	5F	7A
107908		2449	311	2018-02-11 08:32:15	MA	N	FORMAT TEMPL. 31X8-A2-HEXA #1	2018-02-11 08:27:04	5.26701	4.79051	0.000			B	401678368.60	1	80	20	04	C1	A0	E7	F7
107908		2449	0	2018-02-11 10:00:49	MA	N	FORMAT TEMPL. 31X8-A2-HEXA #1	2018-02-11 10:00:49	5.26126	4.79494	0.000			B	401678370.67	1	DF	78	AD
107908		2449	453	2018-02-12 03:02:02	NP	N	FORMAT TEMPL. 31X8-A2-HEXA #1	2018-02-12 03:02:01	5.06593	4.7898	0.000			A	401678367.64	1	80	28	05	BF	80	FA	61
107908		2449	453	2018-02-12 03:08:05	NP	N	FORMAT TEMPL. 31X8-A2-HEXA #1	2018-02-12 03:02:01	5.06593	4.7898	0.000			A	401678367.64	1	80	28	05	9B	88	1C	70
107908		2449	453	2018-02-12 03:09:35	NP	N	FORMAT TEMPL. 31X8-A2-HEXA #1	2018-02-12 03:02:01	5.06593	4.7898	0.000			A	401678367.64	1	80	20	01	51	A0	C0	7D
107908		2449	0	2018-02-12 04:25:51	SR	N	FORMAT TEMPL. 31X8-A2-HEXA #1	2018-02-12 04:25:51	5.05518	4.79124	0.000			B	401678363.06	1	80	20	07	4C	90	C1	36
107908		2449	431	2018-02-12 05:50:42	NK	N	FORMAT TEMPL. 31X8-A2-HEXA #1	2018-02-12 05:54:47	5.04282	4.79342	0.000			A	401678367.23	1	80	18	04	1E	88	CF	4B
107908		2449	125	2018-02-12 05:55:48	NN	N	FORMAT TEMPL. 31X8-A2-HEXA #1	2018-02-12 05:56:50	5.04905	4.79036	0.000			B	401678367.29	1	80	28	04	B7	88	55	43
107908		2449	431	2018-02-12 05:55:48	NK	N	FORMAT TEMPL. 31X8-A2-HEXA #1	2018-02-12 05:54:47	5.04282	4.79342	0.000			A	401678367.23	1	80	28	04	B7	88	04	6A
107908		2449	624	2018-02-12 05:57:53	SR	N	FORMAT TEMPL. 31X8-A2-HEXA #1	2018-02-12 05:57:53	5.04151	4.79104	0.000			A	401678367.51	1	DF	29	A2
107908		2449	125	2018-02-12 05:57:53	NN	N	FORMAT TEMPL. 31X8-A2-HEXA #1	2018-02-12 05:56:50	5.04905	4.79036	0.000			B	401678367.29	1	DF	69	A2
107908		2449	431	2018-02-12 05:57:53	NK	N	FORMAT TEMPL. 31X8-A2-HEXA #1	2018-02-12 05:54:47	5.04282	4.79342	0.000			A	401678367.23	1	DF	69	A2
107908		2449	624	2018-02-12 06:02:42	SR	N	FORMAT TEMPL. 31X8-A2-HEXA #1	2018-02-12 05:57:53	5.04151	4.79104	0.000			A	401678367.51	1	80	18	04	5A	98	66	FC
107908		2449	624	2018-02-12 06:08:17	SR	N	FORMAT TEMPL. 31X8-A2-HEXA #1	2018-02-12 05:57:53	5.04151	4.79104	0.000			A	401678367.51	1	80	18	04	E7	78	3D	07
107908		2449	244	2018-02-12 07:30:18	NN	N	FORMAT TEMPL. 31X8-A2-HEXA #1	2018-02-12 07:30:18	5.03001	4.79702	0.000			B	401678366.57	1	80	78	08	5A	40	D2	6C
107908		2449	0	2018-02-12 07:34:22	NK	N	FORMAT TEMPL. 31X8-A2-HEXA #1	2018-02-12 07:34:22	5.03529	4.7936	0.000			B	401678366.66	1	DF	69	A2
107908		2449	244	2018-02-12 07:34:22	NN	N	FORMAT TEMPL. 31X8-A2-HEXA #1	2018-02-12 07:30:18	5.03001	4.79702	0.000			B	401678366.57	1	DF	69	A2
107908		2449	405	2018-02-12 08:03:37	MA	N	FORMAT TEMPL. 31X8-A2-HEXA #1	2018-02-12 08:06:59	5.02007	4.80157	0.000			B	401678367.33	1	80	20	05	99	A0	63	6E
107908		2449	405	2018-02-12 08:10:22	MA	N	FORMAT TEMPL. 31X8-A2-HEXA #1	2018-02-12 08:06:59	5.02007	4.80157	0.000			B	401678367.33	1	80	20	06	48	98	94	F1
107908		2449	51	2018-02-12 08:59:44	MB	N	FORMAT TEMPL. 31X8-A2-HEXA #1	2018-02-12 08:59:43	5.00511	4.79484	0.000			B	401678362.95	1	DF	69	A2
107908		2449	51	2018-02-12 09:00:35	MB	N	FORMAT TEMPL. 31X8-A2-HEXA #1	2018-02-12 08:59:43	5.00511	4.79484	0.000			B	401678362.95	1	13	DA	91
107908		2449	385	2018-02-12 09:44:29	MA	N	FORMAT TEMPL. 31X8-A2-HEXA #1	2018-02-12 09:44:28	4.99145	4.7933	0.000			B	401678363.62	1	DF	69	A2
107908		2449	385	2018-02-12 09:50:54	MA	N	FORMAT TEMPL. 31X8-A2-HEXA #1	2018-02-12 09:44:28	4.99145	4.7933	0.000			B	401678363.62	1	80	40	05	F5	90	62	81
107908		2449	411	2018-02-13 02:49:55	NP	N	FORMAT TEMPL. 31X8-A2-HEXA #1	2018-02-13 02:49:54	4.70753	4.87943	0.000			A	401678369.58	1	80	40	04	80	A0	39	DE
107908		2449	411	2018-02-13 02:51:39	NP	N	FORMAT TEMPL. 31X8-A2-HEXA #1	2018-02-13 02:49:54	4.70753	4.87943	0.000			A	401678369.58	1	80	20	01	85	90	AC	A5
107908		2449	411	2018-02-13 02:56:46	NP	N	FORMAT TEMPL. 31X8-A2-HEXA #1	2018-02-13 02:49:54	4.70753	4.87943	0.000			A	401678369.58	1	DF	51	B7
107908		2449	0	2018-02-13 03:54:39	SR	N	FORMAT TEMPL. 31X8-A2-HEXA #1	2018-02-13 03:54:39	4.6894	4.88044	0.000			B	401678367.32	1	80	11	79	C8	24	5C	8B
107908		2449	228	2018-02-13 05:31:41	SR	N	FORMAT TEMPL. 31X8-A2-HEXA #1	2018-02-13 05:33:35	4.67332	4.89057	0.000			B	401678373.08	1	80	10	00	09	F8	79	B4
107908		2449	161	2018-02-13 05:32:49	NK	N	FORMAT TEMPL. 31X8-A2-HEXA #1	2018-02-13 05:34:09	4.66324	4.90022	0.000			B	401678365.75	1	80	10	00	DD	A0	5F	DF
107908		2449	228	2018-02-13 05:35:29	SR	N	FORMAT TEMPL. 31X8-A2-HEXA #1	2018-02-13 05:33:35	4.67332	4.89057	0.000			B	401678373.08	1	DF	51	B7
107908		2449	161	2018-02-13 05:35:30	NK	N	FORMAT TEMPL. 31X8-A2-HEXA #1	2018-02-13 05:34:09	4.66324	4.90022	0.000			B	401678365.75	1	DF	51	B7
107908		2449	294	2018-02-13 07:43:07	MA	N	FORMAT TEMPL. 31X8-A2-HEXA #1	2018-02-13 07:48:01	4.64485	4.89743	0.000			B	401678364.99	1	80	70	05	7D	98	2A	46
107908		2449	294	2018-02-13 07:48:01	MA	N	FORMAT TEMPL. 31X8-A2-HEXA #1	2018-02-13 07:48:01	4.64485	4.89743	0.000			B	401678364.99	1	DF	51	B7
107908		2449	0	2018-02-13 09:25:57	MA	N	FORMAT TEMPL. 31X8-A2-HEXA #1	2018-02-13 09:25:56	4.62042	4.91035	0.000			B	401678364.24	1	85	C8	04	E0	C1	93	39
107908		2449	521	2018-02-14 05:01:08	NK	N	FORMAT TEMPL. 31X8-A2-HEXA #1	2018-02-14 05:05:55	4.35252	5.12901	0.000			A	401678366.22	1	80	20	02	80	98	94	F9
107908		2449	341	2018-02-14 05:01:08	SR	N	FORMAT TEMPL. 31X8-A2-HEXA #1	2018-02-14 05:03:58	4.38612	5.10705	0.000			B	401678376.35	1	80	20	02	80	98	3A	A3
107908		2449	521	2018-02-14 05:06:49	NK	N	FORMAT TEMPL. 31X8-A2-HEXA #1	2018-02-14 05:05:55	4.35252	5.12901	0.000			A	401678366.22	1	80	28	04	EB	90	0A	78
107908		2449	341	2018-02-14 05:06:49	SR	N	FORMAT TEMPL. 31X8-A2-HEXA #1	2018-02-14 05:03:58	4.38612	5.10705	0.000			B	401678376.35	1	80	28	04	EB	90	F7	5C
107908		2449	521	2018-02-14 05:09:49	NK	N	FORMAT TEMPL. 31X8-A2-HEXA #1	2018-02-14 05:05:55	4.35252	5.12901	0.000			A	401678366.22	1	DE	D1	E2
107908		2449	279	2018-02-14 06:38:41	SR	N	FORMAT TEMPL. 31X8-A2-HEXA #1	2018-02-14 06:41:00	4.348	5.13034	0.000			B	401678375.75	1	80	48	06	AE	B8	70	7E
107908		2449	413	2018-02-14 06:43:20	NK	N	FORMAT TEMPL. 31X8-A2-HEXA #1	2018-02-14 06:46:27	4.3314	5.14904	0.000			3	401678367.91	1	80	30	04	4E	B0	24	AB
107908		2449	279	2018-02-14 06:43:20	SR	N	FORMAT TEMPL. 31X8-A2-HEXA #1	2018-02-14 06:41:00	4.348	5.13034	0.000			B	401678375.75	1	80	30	04	4E	B0	32	37
107908		2449	413	2018-02-14 06:44:16	NK	N	FORMAT TEMPL. 31X8-A2-HEXA #1	2018-02-14 06:46:27	4.3314	5.14904	0.000			3	401678367.91	1	DE	D1	E2
107908		2449	413	2018-02-14 06:46:31	NK	N	FORMAT TEMPL. 31X8-A2-HEXA #1	2018-02-14 06:46:27	4.3314	5.14904	0.000			3	401678367.91	1	80	30	25	2E	A8	66	63
107908		2449	413	2018-02-14 06:47:55	NK	N	FORMAT TEMPL. 31X8-A2-HEXA #1	2018-02-14 06:46:27	4.3314	5.14904	0.000			3	401678367.91	1	13	CA	8F
107908		2449	413	2018-02-14 06:50:13	NK	N	FORMAT TEMPL. 31X8-A2-HEXA #1	2018-02-14 06:46:27	4.3314	5.14904	0.000			3	401678367.91	1	80	30	55	2F	A8	CE	98
107908		2449	130	2018-02-14 07:14:30	NN	N	FORMAT TEMPL. 31X8-A2-HEXA #1	2018-02-14 07:15:29	4.32349	5.14978	0.000			A	401678365.34	1	80	18	04	EB	A0	D5	FB
107908		2449	130	2018-02-14 07:15:20	NN	N	FORMAT TEMPL. 31X8-A2-HEXA #1	2018-02-14 07:15:29	4.32349	5.14978	0.000			A	401678365.34	1	80	18	00	AE	80	07	01
107908		2449	130	2018-02-14 07:16:40	NN	N	FORMAT TEMPL. 31X8-A2-HEXA #1	2018-02-14 07:15:29	4.32349	5.14978	0.000			A	401678365.34	1	DE	D1	E2
107908		2449	0	2018-02-14 08:21:26	MB	N	FORMAT TEMPL. 31X8-A2-HEXA #1	2018-02-14 08:21:25	4.31607	5.1595	0.000			B	401678363.83	1	80	20	06	C9	B1	BB	BE
107908		2449	0	2018-02-14 08:54:24	NN	N	FORMAT TEMPL. 31X8-A2-HEXA #1	2018-02-14 08:54:23	4.31884	5.16013	0.000			B	401678360.52	1	DE	D1	E2
107908		2449	138	2018-02-14 09:03:00	MA	N	FORMAT TEMPL. 31X8-A2-HEXA #1	2018-02-14 09:04:09	4.32045	5.16276	0.000			B	401678355.45	1	80	50	07	82	70	7D	59
107908		2449	138	2018-02-14 09:05:18	MA	N	FORMAT TEMPL. 31X8-A2-HEXA #1	2018-02-14 09:04:09	4.32045	5.16276	0.000			B	401678355.45	1	80	40	02	19	A0	78	54
107908		2449	0	2018-02-14 10:02:49	MB	N	FORMAT TEMPL. 31X8-A2-HEXA #1	2018-02-14 10:02:49	4.3071	5.16871	0.000			B	401678367.40	1	80	08	00	28	F8	93	0F
107908		2449	0	2018-02-14 10:43:44	MA	N	FORMAT TEMPL. 31X8-A2-HEXA #1	2018-02-14 10:43:44	4.29557	5.17814	0.000			B	401678361.77	1	80	78	03	F7	A8	C8	0A
107908		2449	645	2018-02-15 04:06:53	NP	N	FORMAT TEMPL. 31X8-A2-HEXA #1	2018-02-15 04:06:52	4.10784	5.3697	0.000			2	401678365.56	1	80	20	01	31	A8	13	3D
107908		2449	645	2018-02-15 04:11:06	NP	N	FORMAT TEMPL. 31X8-A2-HEXA #1	2018-02-15 04:06:52	4.10784	5.3697	0.000			2	401678365.56	1	DE	F2	70
107908		2449	645	2018-02-15 04:14:42	NP	N	FORMAT TEMPL. 31X8-A2-HEXA #1	2018-02-15 04:06:52	4.10784	5.3697	0.000			2	401678365.56	1	80	38	03	48	B0	25	E4
107908		2449	645	2018-02-15 04:16:49	NP	N	FORMAT TEMPL. 31X8-A2-HEXA #1	2018-02-15 04:06:52	4.10784	5.3697	0.000			2	401678365.56	1	80	C8	01	E7	98	F4	D1
107908		2449	645	2018-02-15 04:17:38	NP	N	FORMAT TEMPL. 31X8-A2-HEXA #1	2018-02-15 04:06:52	4.10784	5.3697	0.000			2	401678365.56	1	80	10	00	48	A0	0E	70
107908		2449	350	2018-02-15 06:05:07	SR	N	FORMAT TEMPL. 31X8-A2-HEXA #1	2018-02-15 06:05:06	4.08246	5.383	0.000			B	401678365.06	1	80	20	64	2C	88	00	2C
107908		2449	350	2018-02-15 06:10:57	SR	N	FORMAT TEMPL. 31X8-A2-HEXA #1	2018-02-15 06:05:06	4.08246	5.383	0.000			B	401678365.06	1	80	20	05	65	98	12	B2
107908		2449	291	2018-02-15 06:17:10	NK	N	FORMAT TEMPL. 31X8-A2-HEXA #1	2018-02-15 06:22:00	4.08261	5.39051	0.000			B	401678367.56	1	80	28	05	C2	A8	B4	D2
107908		2449	291	2018-02-15 06:22:01	NK	N	FORMAT TEMPL. 31X8-A2-HEXA #1	2018-02-15 06:22:00	4.08261	5.39051	0.000			B	401678367.56	1	DE	F2	70
107908		2449	717	2018-02-15 06:55:38	NN	N	FORMAT TEMPL. 31X8-A2-HEXA #1	2018-02-15 06:55:37	4.08974	5.38743	0.000			A	401678365.90	1	80	28	04	FF	B0	94	75
107908		2449	717	2018-02-15 07:03:41	NN	N	FORMAT TEMPL. 31X8-A2-HEXA #1	2018-02-15 06:55:37	4.08974	5.38743	0.000			A	401678365.90	1	80	30	07	7B	A8	AA	95
107908		2449	717	2018-02-15 07:07:35	NN	N	FORMAT TEMPL. 31X8-A2-HEXA #1	2018-02-15 06:55:37	4.08974	5.38743	0.000			A	401678365.90	1	DE	F2	70
107908		2449	242	2018-02-15 10:21:36	MA	N	FORMAT TEMPL. 31X8-A2-HEXA #1	2018-02-15 10:21:35	4.03634	5.42826	0.000			A	401678362.60	1	DE	F2	70
107908		2449	242	2018-02-15 10:24:42	MA	N	FORMAT TEMPL. 31X8-A2-HEXA #1	2018-02-15 10:21:35	4.03634	5.42826	0.000			A	401678362.60	1	80	60	02	D7	98	1B	BA
107908		2449	242	2018-02-15 10:25:38	MA	N	FORMAT TEMPL. 31X8-A2-HEXA #1	2018-02-15 10:21:35	4.03634	5.42826	0.000			A	401678362.60	1	80	10	00	55	C0	EE	36
107908		2449	383	2018-02-16 05:34:37	SR	N	FORMAT TEMPL. 31X8-A2-HEXA #1	2018-02-16 05:34:37	3.77891	5.63636	0.000			A	401678365.34	1	80	48	03	C7	98	3B	93
107908		2449	383	2018-02-16 05:38:00	SR	N	FORMAT TEMPL. 31X8-A2-HEXA #1	2018-02-16 05:34:37	3.77891	5.63636	0.000			A	401678365.34	1	80	38	03	14	B8	8B	71
107908		2449	383	2018-02-16 05:41:00	SR	N	FORMAT TEMPL. 31X8-A2-HEXA #1	2018-02-16 05:34:37	3.77891	5.63636	0.000			A	401678365.34	1	DE	C9	ED
107908		2449	549	2018-02-16 05:52:17	NK	N	FORMAT TEMPL. 31X8-A2-HEXA #1	2018-02-16 05:56:58	3.83003	5.64822	0.000			A	401678365.49	1	80	40	0A	84	B0	B9	17
107908		2449	549	2018-02-16 05:57:13	NK	N	FORMAT TEMPL. 31X8-A2-HEXA #1	2018-02-16 05:56:58	3.83003	5.64822	0.000			A	401678365.49	1	80	40	04	91	A8	AA	37
107908		2449	549	2018-02-16 06:01:26	NK	N	FORMAT TEMPL. 31X8-A2-HEXA #1	2018-02-16 05:56:58	3.83003	5.64822	0.000			A	401678365.49	1	80	60	03	E2	80	A8	99
107908		2449	0	2018-02-16 08:24:38	MA	N	FORMAT TEMPL. 31X8-A2-HEXA #1	2018-02-16 08:24:37	3.75779	5.66868	0.000			B	401678359.74	1	86	B8	0C	2F	A9	2D	DC
107908		2449	0	2018-02-16 08:33:20	NN	N	FORMAT TEMPL. 31X8-A2-HEXA #1	2018-02-16 08:33:19	3.77655	5.65798	0.000			B	401678362.53	1	80	60	03	E6	A8	C7	64
107908		2449	0	2018-02-16 09:23:24	MB	N	FORMAT TEMPL. 31X8-A2-HEXA #1	2018-02-16 09:23:24	3.75218	5.65955	0.000			B	401678361.55	1	80	78	05	DF	A0	95	10
107908		2449	152	2018-02-16 10:03:48	MA	N	FORMAT TEMPL. 31X8-A2-HEXA #1	2018-02-16 10:05:03	3.78037	5.68806	0.000			B	401678367.40	1	80	20	00	A5	A8	63	F8
107908		2449	152	2018-02-16 10:06:20	MA	N	FORMAT TEMPL. 31X8-A2-HEXA #1	2018-02-16 10:05:03	3.78037	5.68806	0.000			B	401678367.40	1	80	40	02	51	98	3D	F0
107908		2449	460	2018-02-17 05:25:54	NK	N	FORMAT TEMPL. 31X8-A2-HEXA #1	2018-02-17 05:28:49	3.62757	5.94995	0.000			A	401678364.63	1	DF	41	DC
107908		2449	460	2018-02-17 05:26:59	NK	N	FORMAT TEMPL. 31X8-A2-HEXA #1	2018-02-17 05:28:49	3.62757	5.94995	0.000			A	401678364.63	1	13	DA	8C
107908		2449	460	2018-02-17 05:33:34	NK	N	FORMAT TEMPL. 31X8-A2-HEXA #1	2018-02-17 05:28:49	3.62757	5.94995	0.000			A	401678364.63	1	80	50	05	92	A8	CE	0C
107908		2449	349	2018-02-17 06:37:50	NN	N	FORMAT TEMPL. 31X8-A2-HEXA #1	2018-02-17 06:43:39	3.75554	5.98365	0.000			B	401678391.35	1	DF	41	DC
107908		2449	349	2018-02-17 06:43:39	NN	N	FORMAT TEMPL. 31X8-A2-HEXA #1	2018-02-17 06:43:39	3.75554	5.98365	0.000			B	401678391.35	1	80	20	04	B5	B0	63	A2
107908		2449	0	2018-02-17 06:43:39	SR	N	FORMAT TEMPL. 31X8-A2-HEXA #1	2018-02-17 06:43:39	3.77973	6.12158	0.000			B	401678378.73	1	80	20	00	B5	B0	22	76
107908		2449	0	2018-02-17 07:13:06	NK	N	FORMAT TEMPL. 31X8-A2-HEXA #1	2018-02-17 07:13:05	3.75306	6.10361	0.000			B	401678387.92	1	80	28	05	62	A8	56	F5
107908		2449	0	2018-02-17 07:59:20	MA	N	FORMAT TEMPL. 31X8-A2-HEXA #1	2018-02-17 07:59:19	3.74669	6.09288	0.000			B	401678395.20	1	80	28	01	63	88	31	09
107908		2449	0	2018-02-17 08:16:06	NN	N	FORMAT TEMPL. 31X8-A2-HEXA #1	2018-02-17 08:16:05	3.66667	6.06243	0.000			B	401678416.33	1	80	38	06	90	B8	38	8A
107908		2449	0	2018-02-18 01:59:16	NP	N	FORMAT TEMPL. 31X8-A2-HEXA #1	2018-02-18 01:59:15	3.65253	6.34237	0.000			B	401678425.04	1	DF	62	22
107908		2449	327	2018-02-18 03:35:59	NP	N	FORMAT TEMPL. 31X8-A2-HEXA #1	2018-02-18 03:35:58	3.68595	6.17831	0.000			B	401678364.49	1	13	CA	90
107908		2449	327	2018-02-18 03:41:26	NP	N	FORMAT TEMPL. 31X8-A2-HEXA #1	2018-02-18 03:35:58	3.68595	6.17831	0.000			B	401678364.49	1	80	70	01	C8	90	A1	A7
107908		2449	48	2018-02-18 04:32:54	SR	N	FORMAT TEMPL. 31X8-A2-HEXA #1	2018-02-18 04:32:53	3.67671	6.17868	0.000			B	401678361.51	1	80	38	03	4C	68	B6	BC
107908		2449	48	2018-02-18 04:33:42	SR	N	FORMAT TEMPL. 31X8-A2-HEXA #1	2018-02-18 04:32:53	3.67671	6.17868	0.000			B	401678361.51	1	80	08	00	24	F8	73	C6
107908		2449	0	2018-02-18 06:19:48	SR	N	FORMAT TEMPL. 31X8-A2-HEXA #1	2018-02-18 06:19:47	3.56138	6.23189	0.000			B	401678364.16	1	DF	62	22
107908		2449	381	2018-02-18 06:25:20	NN	N	FORMAT TEMPL. 31X8-A2-HEXA #1	2018-02-18 06:31:41	3.53693	6.23752	0.000			B	401678368.59	1	80	48	04	AA	A8	D6	BF
107908		2449	381	2018-02-18 06:31:41	NN	N	FORMAT TEMPL. 31X8-A2-HEXA #1	2018-02-18 06:31:41	3.53693	6.23752	0.000			B	401678368.59	1	13	CA	CC
107908		2449	425	2018-02-18 06:39:26	NK	N	FORMAT TEMPL. 31X8-A2-HEXA #1	2018-02-18 06:42:58	3.53072	6.24171	0.000			B	401678366.17	1	80	30	07	72	98	FE	07
107908		2449	425	2018-02-18 06:46:31	NK	N	FORMAT TEMPL. 31X8-A2-HEXA #1	2018-02-18 06:42:58	3.53072	6.24171	0.000			B	401678366.17	1	80	48	06	92	A8	B2	FE
107908		2449	0	2018-02-18 08:07:02	NN	N	FORMAT TEMPL. 31X8-A2-HEXA #1	2018-02-18 08:07:02	3.49772	6.25614	0.000			B	401678365.62	1	80	70	05	44	98	1D	D3
107908		2449	0	2018-02-18 10:21:12	MB	N	FORMAT TEMPL. 31X8-A2-HEXA #1	2018-02-18 10:21:11	3.47654	6.26967	0.000			B	401678376.06	1	80	48	06	73	A0	90	A0
107908		2449	233	2018-02-19 03:24:20	NP	N	FORMAT TEMPL. 31X8-A2-HEXA #1	2018-02-19 03:24:20	3.45092	6.3433	0.000			B	401678361.32	1	82	80	07	72	A0	01	00
107908		2449	233	2018-02-19 03:28:13	NP	N	FORMAT TEMPL. 31X8-A2-HEXA #1	2018-02-19 03:24:20	3.45092	6.3433	0.000			B	401678361.32	1	DE	C9	BE
107908		2449	173	2018-02-19 04:38:46	NK	N	FORMAT TEMPL. 31X8-A2-HEXA #1	2018-02-19 04:40:12	3.4525	6.34397	0.000			B	401678363.84	1	DE	C9	BE
107908		2449	173	2018-02-19 04:41:39	NK	N	FORMAT TEMPL. 31X8-A2-HEXA #1	2018-02-19 04:40:12	3.4525	6.34397	0.000			B	401678363.84	1	80	90	02	AA	78	0C	E8
107908		2449	178	2018-02-19 05:07:27	NP	N	FORMAT TEMPL. 31X8-A2-HEXA #1	2018-02-19 05:07:27	3.44554	6.34626	0.000			B	401678363.27	1	82	78	07	D9	E1	92	67
107908		2449	178	2018-02-19 05:10:25	NP	N	FORMAT TEMPL. 31X8-A2-HEXA #1	2018-02-19 05:07:27	3.44554	6.34626	0.000			B	401678363.27	1	DE	C9	BE
107908		2449	0	2018-02-19 05:42:24	SR	N	FORMAT TEMPL. 31X8-A2-HEXA #1	2018-02-19 05:42:24	3.4385	6.35454	0.000			B	401678365.91	1	82	4C	0F	E9	D0	6B	C8
107908		2449	0	2018-02-19 06:11:07	NN	N	FORMAT TEMPL. 31X8-A2-HEXA #1	2018-02-19 06:11:06	3.43443	6.3567	0.000			B	401678366.38	1	82	30	0A	05	E1	E7	0B
107908		2449	416	2018-02-19 08:57:30	MA	N	FORMAT TEMPL. 31X8-A2-HEXA #1	2018-02-19 08:57:30	3.42564	6.38145	0.000			A	401678367.04	1	81	88	04	CD	C0	DE	E5
107908		2449	416	2018-02-19 09:02:40	MA	N	FORMAT TEMPL. 31X8-A2-HEXA #1	2018-02-19 08:57:30	3.42564	6.38145	0.000			A	401678367.04	1	81	70	04	47	A8	5B	14
107908		2449	416	2018-02-19 09:04:26	MA	N	FORMAT TEMPL. 31X8-A2-HEXA #1	2018-02-19 08:57:30	3.42564	6.38145	0.000			A	401678367.04	1	80	A0	01	9A	90	3C	B3
107908		2449	132	2018-02-19 10:00:08	MB	N	FORMAT TEMPL. 31X8-A2-HEXA #1	2018-02-19 10:01:13	3.41347	6.3927	0.000			B	401678367.29	1	80	F8	09	CC	C0	B5	5D
107908		2449	132	2018-02-19 10:02:20	MB	N	FORMAT TEMPL. 31X8-A2-HEXA #1	2018-02-19 10:01:13	3.41347	6.3927	0.000			B	401678367.29	1	DE	C9	BE
107908		2449	73	2018-02-20 03:08:56	NP	N	FORMAT TEMPL. 31X8-A2-HEXA #1	2018-02-20 03:09:32	3.39713	6.42998	0.000			B	401678354.26	1	81	40	0C	97	90	D8	D2
107908		2449	73	2018-02-20 03:10:09	NP	N	FORMAT TEMPL. 31X8-A2-HEXA #1	2018-02-20 03:09:32	3.39713	6.42998	0.000			B	401678354.26	1	DF	A0	CB
107908		2449	0	2018-02-20 05:13:37	SR	N	FORMAT TEMPL. 31X8-A2-HEXA #1	2018-02-20 05:13:36	3.28148	6.40931	0.000			B	401678353.48	1	80	D0	06	6C	A0	45	8C
107908		2449	0	2018-02-20 05:53:40	NK	N	FORMAT TEMPL. 31X8-A2-HEXA #1	2018-02-20 05:53:40	3.2745	6.40004	0.000			B	401678360.19	1	80	20	00	C0	90	97	3D
107908		2449	0	2018-02-20 06:04:49	NN	N	FORMAT TEMPL. 31X8-A2-HEXA #1	2018-02-20 06:04:48	3.24639	6.39725	0.000			B	401678367.93	1	80	E0	0A	65	80	56	01
107908		2449	356	2018-02-20 08:36:52	MA	N	FORMAT TEMPL. 31X8-A2-HEXA #1	2018-02-20 08:36:51	3.21993	6.40608	0.000			3	401678368.68	1	80	74	FA	0B	78	49	E0
107908		2449	356	2018-02-20 08:39:04	MA	N	FORMAT TEMPL. 31X8-A2-HEXA #1	2018-02-20 08:36:51	3.21993	6.40608	0.000			3	401678368.68	1	80	75	1A	08	78	27	9F
107908		2449	356	2018-02-20 08:39:45	MA	N	FORMAT TEMPL. 31X8-A2-HEXA #1	2018-02-20 08:36:51	3.21993	6.40608	0.000			3	401678368.68	1	80	75	1A	08	78	3D	37
107908		2449	356	2018-02-20 08:40:30	MA	N	FORMAT TEMPL. 31X8-A2-HEXA #1	2018-02-20 08:36:51	3.21993	6.40608	0.000			3	401678368.68	2	DF	A0	CB
107908		2449	356	2018-02-20 08:42:48	MA	N	FORMAT TEMPL. 31X8-A2-HEXA #1	2018-02-20 08:36:51	3.21993	6.40608	0.000			3	401678368.68	1	80	75	5A	09	78	C6	4F
107908		2449	410	2018-02-20 09:33:34	MB	N	FORMAT TEMPL. 31X8-A2-HEXA #1	2018-02-20 09:33:33	3.21064	6.4077	0.000			1	401678365.02	1	80	77	FA	0B	78	72	C3
107908		2449	410	2018-02-20 09:37:14	MB	N	FORMAT TEMPL. 31X8-A2-HEXA #1	2018-02-20 09:33:33	3.21064	6.4077	0.000			1	401678365.02	1	9F	BC	CF
107908		2449	410	2018-02-20 09:38:52	MB	N	FORMAT TEMPL. 31X8-A2-HEXA #1	2018-02-20 09:33:33	3.21064	6.4077	0.000			1	401678365.02	1	80	77	FA	0B	78	30	11
107908		2449	410	2018-02-20 09:40:24	MB	N	FORMAT TEMPL. 31X8-A2-HEXA #1	2018-02-20 09:33:33	3.21064	6.4077	0.000			1	401678365.02	1	DF	A0	CB
107908		2449	268	2018-02-20 10:17:21	MA	N	FORMAT TEMPL. 31X8-A2-HEXA #1	2018-02-20 10:17:20	3.21939	6.40789	0.000			A	401678354.21	1	80	77	FA	0B	58	6F	71
107908		2449	268	2018-02-20 10:18:07	MA	N	FORMAT TEMPL. 31X8-A2-HEXA #1	2018-02-20 10:17:20	3.21939	6.40789	0.000			A	401678354.21	1	DF	A0	CB
107908		2449	268	2018-02-20 10:21:49	MA	N	FORMAT TEMPL. 31X8-A2-HEXA #1	2018-02-20 10:17:20	3.21939	6.40789	0.000			A	401678354.21	1	80	77	FA	0B	78	63	3A
107908		2449	392	2018-02-21 03:00:21	NP	N	FORMAT TEMPL. 31X8-A2-HEXA #1	2018-02-21 03:00:20	3.22511	6.40502	0.000			3	401678379.56	1	80	47	FA	0B	78	18	A3
107908		2449	392	2018-02-21 03:03:12	NP	N	FORMAT TEMPL. 31X8-A2-HEXA #1	2018-02-21 03:00:20	3.22511	6.40502	0.000			3	401678379.56	1	80	77	FA	0B	78	B2	77
107908		2449	392	2018-02-21 03:03:55	NP	N	FORMAT TEMPL. 31X8-A2-HEXA #1	2018-02-21 03:00:20	3.22511	6.40502	0.000			3	401678379.56	1	80	77	FA	0B	78	09	3E
107908		2449	392	2018-02-21 03:04:44	NP	N	FORMAT TEMPL. 31X8-A2-HEXA #1	2018-02-21 03:00:20	3.22511	6.40502	0.000			3	401678379.56	1	80	77	FA	0B	78	D6	01
107908		2449	392	2018-02-21 03:05:29	NP	N	FORMAT TEMPL. 31X8-A2-HEXA #1	2018-02-21 03:00:20	3.22511	6.40502	0.000			3	401678379.56	2	C9	A0	72
107908		2449	392	2018-02-21 03:06:10	NP	N	FORMAT TEMPL. 31X8-A2-HEXA #1	2018-02-21 03:00:20	3.22511	6.40502	0.000			3	401678379.56	1	80	77	FA	0B	78	55	77
107908		2449	392	2018-02-21 03:06:53	NP	N	FORMAT TEMPL. 31X8-A2-HEXA #1	2018-02-21 03:00:20	3.22511	6.40502	0.000			3	401678379.56	1	80	77	FA	0B	78	F8	01
107908		2449	0	2018-02-21 04:44:47	SR	N	FORMAT TEMPL. 31X8-A2-HEXA #1	2018-02-21 04:44:46	3.21186	6.40578	0.000			B	401678378.92	1	80	77	FA	0B	78	08	EE
107908		2449	138	2018-02-21 05:30:10	NK	N	FORMAT TEMPL. 31X8-A2-HEXA #1	2018-02-21 05:31:26	3.21939	6.39877	0.000			A	401678376.15	1	80	77	FA	0B	78	21	48
107908		2449	138	2018-02-21 05:31:42	NK	N	FORMAT TEMPL. 31X8-A2-HEXA #1	2018-02-21 05:31:26	3.21939	6.39877	0.000			A	401678376.15	1	80	77	FA	0B	78	70	45
107908		2449	138	2018-02-21 05:32:28	NK	N	FORMAT TEMPL. 31X8-A2-HEXA #1	2018-02-21 05:31:26	3.21939	6.39877	0.000			A	401678376.15	1	89	A0	72
107908		2449	183	2018-02-21 06:22:51	SR	N	FORMAT TEMPL. 31X8-A2-HEXA #1	2018-02-21 06:24:21	3.22248	6.40297	0.000			2	401678382.26	1	80	77	FA	0B	78	8B	DB
107908		2449	183	2018-02-21 06:23:36	SR	N	FORMAT TEMPL. 31X8-A2-HEXA #1	2018-02-21 06:24:21	3.22248	6.40297	0.000			2	401678382.26	1	80	77	FA	0B	78	C0	80
107908		2449	183	2018-02-21 06:25:06	SR	N	FORMAT TEMPL. 31X8-A2-HEXA #1	2018-02-21 06:24:21	3.22248	6.40297	0.000			2	401678382.26	1	49	A0	72
107908		2449	183	2018-02-21 06:25:54	SR	N	FORMAT TEMPL. 31X8-A2-HEXA #1	2018-02-21 06:24:21	3.22248	6.40297	0.000			2	401678382.26	1	80	77	FA	0B	78	B1	25
107908		2449	131	2018-02-21 07:09:35	NK	N	FORMAT TEMPL. 31X8-A2-HEXA #1	2018-02-21 07:10:34	3.22871	6.40615	0.000			A	401678380.21	1	80	77	FA	0B	78	B6	29
107908		2449	131	2018-02-21 07:10:22	NK	N	FORMAT TEMPL. 31X8-A2-HEXA #1	2018-02-21 07:10:34	3.22871	6.40615	0.000			A	401678380.21	1	80	77	7A
107908		2449	131	2018-02-21 07:11:46	NK	N	FORMAT TEMPL. 31X8-A2-HEXA #1	2018-02-21 07:10:34	3.22871	6.40615	0.000			A	401678380.21	1	C9	A0	72
107908		2449	491	2018-02-21 07:28:05	NN	N	FORMAT TEMPL. 31X8-A2-HEXA #1	2018-02-21 07:27:41	3.22734	6.40636	0.000			2	401678378.40	1	80	77	FA	0B	78	E5	8F
107908		2449	491	2018-02-21 07:33:18	NN	N	FORMAT TEMPL. 31X8-A2-HEXA #1	2018-02-21 07:27:41	3.22734	6.40636	0.000			2	401678378.40	2	C9	A0	72
107908		2449	491	2018-02-21 07:34:04	NN	N	FORMAT TEMPL. 31X8-A2-HEXA #1	2018-02-21 07:27:41	3.22734	6.40636	0.000			2	401678378.40	1	13	5A	55
107908		2449	491	2018-02-21 07:35:30	NN	N	FORMAT TEMPL. 31X8-A2-HEXA #1	2018-02-21 07:27:41	3.22734	6.40636	0.000			2	401678378.40	1	80	77	FA	0B	78	CE	50
107908		2449	0	2018-02-21 08:20:33	MA	N	FORMAT TEMPL. 31X8-A2-HEXA #1	2018-02-21 08:20:32	3.22791	6.4091	0.000			B	401678371.86	1	80	77	FA	0B	78	55	A5
107908		2449	309	2018-02-21 09:14:47	MB	N	FORMAT TEMPL. 31X8-A2-HEXA #1	2018-02-21 09:14:46	3.22263	6.40371	0.000			A	401678356.63	1	C9	A0	72
107908		2449	309	2018-02-21 09:15:28	MB	N	FORMAT TEMPL. 31X8-A2-HEXA #1	2018-02-21 09:14:46	3.22263	6.40371	0.000			A	401678356.63	1	81	77	FA	0B	78	C2	D4
107908		2449	309	2018-02-21 09:19:56	MB	N	FORMAT TEMPL. 31X8-A2-HEXA #1	2018-02-21 09:14:46	3.22263	6.40371	0.000			A	401678356.63	1	80	77	FA	0B	78	B0	09
107908		2449	139	2018-02-21 09:58:26	MA	N	FORMAT TEMPL. 31X8-A2-HEXA #1	2018-02-21 09:58:26	3.22171	6.40508	0.000			B	401678348.73	1	C9	A0	72
107908		2449	139	2018-02-21 10:00:45	MA	N	FORMAT TEMPL. 31X8-A2-HEXA #1	2018-02-21 09:58:26	3.22171	6.40508	0.000			B	401678348.73	1	80	77	FA	0B	78	D3	FA
107908		2449	180	2018-02-22 02:51:42	NP	N	FORMAT TEMPL. 31X8-A2-HEXA #1	2018-02-22 02:54:18	3.2275	6.40518	0.000			1	401678375.38	1	13	AA	55
107908		2449	180	2018-02-22 02:52:29	NP	N	FORMAT TEMPL. 31X8-A2-HEXA #1	2018-02-22 02:54:18	3.2275	6.40518	0.000			1	401678375.38	1	80	77	FA	0B	78	65	21
107908		2449	180	2018-02-22 02:53:12	NP	N	FORMAT TEMPL. 31X8-A2-HEXA #1	2018-02-22 02:54:18	3.2275	6.40518	0.000			1	401678375.38	1	80	77	FA	0B	78	33	47
107908		2449	180	2018-02-22 02:53:54	NP	N	FORMAT TEMPL. 31X8-A2-HEXA #1	2018-02-22 02:54:18	3.2275	6.40518	0.000			1	401678375.38	1	80	77	FA	0B	78	B6	A7
107908		2449	180	2018-02-22 02:54:42	NP	N	FORMAT TEMPL. 31X8-A2-HEXA #1	2018-02-22 02:54:18	3.2275	6.40518	0.000			1	401678375.38	1	C0	00	00
107908		2449	227	2018-02-22 04:31:34	NP	N	FORMAT TEMPL. 31X8-A2-HEXA #1	2018-02-22 04:33:19	3.22295	6.40476	0.000			1	401678374.39	1	C2	80	00
107908		2449	227	2018-02-22 04:33:51	NP	N	FORMAT TEMPL. 31X8-A2-HEXA #1	2018-02-22 04:33:19	3.22295	6.40476	0.000			1	401678374.39	1	80	77	FA	0B	78	0E	C0
107908		2449	227	2018-02-22 04:34:33	NP	N	FORMAT TEMPL. 31X8-A2-HEXA #1	2018-02-22 04:33:19	3.22295	6.40476	0.000			1	401678374.39	1	C0	00	00
107908		2449	227	2018-02-22 04:35:21	NP	N	FORMAT TEMPL. 31X8-A2-HEXA #1	2018-02-22 04:33:19	3.22295	6.40476	0.000			1	401678374.39	1	80	77	FA	0B	78	4C	46
107908		2449	386	2018-02-22 05:48:50	SR	N	FORMAT TEMPL. 31X8-A2-HEXA #1	2018-02-22 05:51:03	3.22352	6.40515	0.000			3	401678375.56	1	80	77	FA	0B	78	38	66
107908		2449	386	2018-02-22 05:49:32	SR	N	FORMAT TEMPL. 31X8-A2-HEXA #1	2018-02-22 05:51:03	3.22352	6.40515	0.000			3	401678375.56	1	80	77	FA	0B	78	82	76
107908		2449	386	2018-02-22 05:50:16	SR	N	FORMAT TEMPL. 31X8-A2-HEXA #1	2018-02-22 05:51:03	3.22352	6.40515	0.000			3	401678375.56	1	C0	00	00
107908		2449	386	2018-02-22 05:50:58	SR	N	FORMAT TEMPL. 31X8-A2-HEXA #1	2018-02-22 05:51:03	3.22352	6.40515	0.000			3	401678375.56	1	80	77	FA	0B	78	70	C9
107908		2449	386	2018-02-22 05:51:39	SR	N	FORMAT TEMPL. 31X8-A2-HEXA #1	2018-02-22 05:51:03	3.22352	6.40515	0.000			3	401678375.56	1	80	77	FA	0B	78	F0	13
107908		2449	386	2018-02-22 05:52:22	SR	N	FORMAT TEMPL. 31X8-A2-HEXA #1	2018-02-22 05:51:03	3.22352	6.40515	0.000			3	401678375.56	1	80	77	FA	0B	78	FE	AF
107908		2449	386	2018-02-22 05:53:48	SR	N	FORMAT TEMPL. 31X8-A2-HEXA #1	2018-02-22 05:51:03	3.22352	6.40515	0.000			3	401678375.56	1	80	77	FA	0B	78	26	AE
107908		2449	386	2018-02-22 05:54:29	SR	N	FORMAT TEMPL. 31X8-A2-HEXA #1	2018-02-22 05:51:03	3.22352	6.40515	0.000			3	401678375.56	1	80	77	FA	0B	78	49	77
107908		2449	386	2018-02-22 05:55:16	SR	N	FORMAT TEMPL. 31X8-A2-HEXA #1	2018-02-22 05:51:03	3.22352	6.40515	0.000			3	401678375.56	1	80	77	FA	0B	78	05	FE
107908		2449	406	2018-02-22 06:40:44	NK	N	FORMAT TEMPL. 31X8-A2-HEXA #1	2018-02-22 06:47:30	3.2234	6.40632	0.000			3	401678375.96	1	80	77	FA	0B	78	3E	24
107908		2449	406	2018-02-22 06:42:13	NK	N	FORMAT TEMPL. 31X8-A2-HEXA #1	2018-02-22 06:47:30	3.2234	6.40632	0.000			3	401678375.96	1	80	77	FA	0B	78	1D	FA
107908		2449	406	2018-02-22 06:43:46	NK	N	FORMAT TEMPL. 31X8-A2-HEXA #1	2018-02-22 06:47:30	3.2234	6.40632	0.000			3	401678375.96	1	80	77	FA	0B	78	0F	6D
107908		2449	406	2018-02-22 06:45:13	NK	N	FORMAT TEMPL. 31X8-A2-HEXA #1	2018-02-22 06:47:30	3.2234	6.40632	0.000			3	401678375.96	1	80	77	FA	0B	78	F8	68
107908		2449	406	2018-02-22 06:47:30	NK	N	FORMAT TEMPL. 31X8-A2-HEXA #1	2018-02-22 06:47:30	3.2234	6.40632	0.000			3	401678375.96	1	80	77	FA	0B	78	6E	81
107908		2449	411	2018-02-22 07:15:48	NN	N	FORMAT TEMPL. 31X8-A2-HEXA #1	2018-02-22 07:16:11	3.22676	6.40524	0.000			2	401678373.20	1	80	77	FA	0B	78	FB	DC
107908		2449	411	2018-02-22 07:16:35	NN	N	FORMAT TEMPL. 31X8-A2-HEXA #1	2018-02-22 07:16:11	3.22676	6.40524	0.000			2	401678373.20	1	80	77	FA	0B	78	05	45
107908		2449	411	2018-02-22 07:18:57	NN	N	FORMAT TEMPL. 31X8-A2-HEXA #1	2018-02-22 07:16:11	3.22676	6.40524	0.000			2	401678373.20	1	80	77	FA	0B	78	19	90
107908		2449	411	2018-02-22 07:20:21	NN	N	FORMAT TEMPL. 31X8-A2-HEXA #1	2018-02-22 07:16:11	3.22676	6.40524	0.000			2	401678373.20	1	C0	00	00
107908		2449	411	2018-02-22 07:21:57	NN	N	FORMAT TEMPL. 31X8-A2-HEXA #1	2018-02-22 07:16:11	3.22676	6.40524	0.000			2	401678373.20	1	80	77	FA	0B	78	3B	29
107908		2449	411	2018-02-22 07:22:39	NN	N	FORMAT TEMPL. 31X8-A2-HEXA #1	2018-02-22 07:16:11	3.22676	6.40524	0.000			2	401678373.20	1	80	77	FA	0B	78	E0	F0
107908		2449	0	2018-02-22 08:59:25	MB	N	FORMAT TEMPL. 31X8-A2-HEXA #1	2018-02-22 08:59:25	3.23508	6.40691	0.000			B	401678358.88	1	80	77	FA	0B	78	20	3D
107908		2449	225	2018-02-22 09:34:23	MA	N	FORMAT TEMPL. 31X8-A2-HEXA #1	2018-02-22 09:35:31	3.23075	6.40689	0.000			A	401678352.94	1	C0	00	00
107908		2449	225	2018-02-22 09:36:40	MA	N	FORMAT TEMPL. 31X8-A2-HEXA #1	2018-02-22 09:35:31	3.23075	6.40689	0.000			A	401678352.94	1	80	77	FA	0B	78	61	E0
107908		2449	225	2018-02-22 09:38:08	MA	N	FORMAT TEMPL. 31X8-A2-HEXA #1	2018-02-22 09:35:31	3.23075	6.40689	0.000			A	401678352.94	1	80	77	FA	0B	78	D3	32
107908		2449	398	2018-02-23 05:19:04	SR	N	FORMAT TEMPL. 31X8-A2-HEXA #1	2018-02-23 05:22:11	3.22431	6.40585	0.000			3	401678370.84	1	80	77	FA	0B	78	4D	3D
107908		2449	398	2018-02-23 05:19:49	SR	N	FORMAT TEMPL. 31X8-A2-HEXA #1	2018-02-23 05:22:11	3.22431	6.40585	0.000			3	401678370.84	1	80	77	FA	0B	78	77	A7
107908		2449	398	2018-02-23 05:20:34	SR	N	FORMAT TEMPL. 31X8-A2-HEXA #1	2018-02-23 05:22:11	3.22431	6.40585	0.000			3	401678370.84	1	80	77	FA	0B	78	CE	A9
107908		2449	398	2018-02-23 05:21:21	SR	N	FORMAT TEMPL. 31X8-A2-HEXA #1	2018-02-23 05:22:11	3.22431	6.40585	0.000			3	401678370.84	1	C0	20	00
107908		2449	398	2018-02-23 05:22:02	SR	N	FORMAT TEMPL. 31X8-A2-HEXA #1	2018-02-23 05:22:11	3.22431	6.40585	0.000			3	401678370.84	1	80	77	FA	0B	78	1E	0C
107908		2449	398	2018-02-23 05:22:46	SR	N	FORMAT TEMPL. 31X8-A2-HEXA #1	2018-02-23 05:22:11	3.22431	6.40585	0.000			3	401678370.84	1	80	77	FA	0B	78	53	D6
107908		2449	398	2018-02-23 05:23:27	SR	N	FORMAT TEMPL. 31X8-A2-HEXA #1	2018-02-23 05:22:11	3.22431	6.40585	0.000			3	401678370.84	1	80	77	FA	0B	78	13	A0
107908		2449	398	2018-02-23 05:24:57	SR	N	FORMAT TEMPL. 31X8-A2-HEXA #1	2018-02-23 05:22:11	3.22431	6.40585	0.000			3	401678370.84	1	80	77	FA	0B	78	80	E9
107908		2449	398	2018-02-23 05:25:42	SR	N	FORMAT TEMPL. 31X8-A2-HEXA #1	2018-02-23 05:22:11	3.22431	6.40585	0.000			3	401678370.84	1	80	77	FA	0B	78	58	C8
107908		2449	399	2018-02-23 06:16:17	NK	N	FORMAT TEMPL. 31X8-A2-HEXA #1	2018-02-23 06:22:34	3.22661	6.40528	0.000			1	401678371.83	1	80	77	FA	0B	78	00	1D
107908		2449	399	2018-02-23 06:17:04	NK	N	FORMAT TEMPL. 31X8-A2-HEXA #1	2018-02-23 06:22:34	3.22661	6.40528	0.000			1	401678371.83	1	80	77	FA	0B	78	09	41
107908		2449	399	2018-02-23 06:17:46	NK	N	FORMAT TEMPL. 31X8-A2-HEXA #1	2018-02-23 06:22:34	3.22661	6.40528	0.000			1	401678371.83	1	C0	00	00
107908		2449	399	2018-02-23 06:18:27	NK	N	FORMAT TEMPL. 31X8-A2-HEXA #1	2018-02-23 06:22:34	3.22661	6.40528	0.000			1	401678371.83	1	80	77	FA	0B	78	12	31
107908		2449	399	2018-02-23 06:22:13	NK	N	FORMAT TEMPL. 31X8-A2-HEXA #1	2018-02-23 06:22:34	3.22661	6.40528	0.000			1	401678371.83	1	80	77	FA	0B	78	E5	E6
107908		2449	399	2018-02-23 06:22:56	NK	N	FORMAT TEMPL. 31X8-A2-HEXA #1	2018-02-23 06:22:34	3.22661	6.40528	0.000			1	401678371.83	1	80	77	FA	0B	78	0B	8C
107908		2449	138	2018-02-23 07:09:16	NN	N	FORMAT TEMPL. 31X8-A2-HEXA #1	2018-02-23 07:10:16	3.22017	6.40669	0.000			A	401678372.34	1	80	77	FA	0B	78	BA	7C
107908		2449	138	2018-02-23 07:09:59	NN	N	FORMAT TEMPL. 31X8-A2-HEXA #1	2018-02-23 07:10:16	3.22017	6.40669	0.000			A	401678372.34	1	C0	00	00
107908		2449	138	2018-02-23 07:11:34	NN	N	FORMAT TEMPL. 31X8-A2-HEXA #1	2018-02-23 07:10:16	3.22017	6.40669	0.000			A	401678372.34	1	80	77	FA	0B	78	09	46
107908		2449	397	2018-02-23 09:14:03	MA	N	FORMAT TEMPL. 31X8-A2-HEXA #1	2018-02-23 09:14:02	3.2171	6.40604	0.000			2	401678365.73	1	80	77	FA	0B	78	E4	44
107908		2449	397	2018-02-23 09:14:47	MA	N	FORMAT TEMPL. 31X8-A2-HEXA #1	2018-02-23 09:14:02	3.2171	6.40604	0.000			2	401678365.73	1	80	77	FA	0B	78	DA	26
107908		2449	397	2018-02-23 09:16:12	MA	N	FORMAT TEMPL. 31X8-A2-HEXA #1	2018-02-23 09:14:02	3.2171	6.40604	0.000			2	401678365.73	1	80	77	FA	0B	78	63	E3
107908		2449	397	2018-02-23 09:17:37	MA	N	FORMAT TEMPL. 31X8-A2-HEXA #1	2018-02-23 09:14:02	3.2171	6.40604	0.000			2	401678365.73	1	80	77	FA	0B	78	DC	28
107908		2449	397	2018-02-23 09:18:18	MA	N	FORMAT TEMPL. 31X8-A2-HEXA #1	2018-02-23 09:14:02	3.2171	6.40604	0.000			2	401678365.73	2	C0	00	00
107908		2449	397	2018-02-23 09:19:06	MA	N	FORMAT TEMPL. 31X8-A2-HEXA #1	2018-02-23 09:14:02	3.2171	6.40604	0.000			2	401678365.73	1	80	77	FA	0B	7A	B5	4F
107908		2449	397	2018-02-23 09:20:40	MA	N	FORMAT TEMPL. 31X8-A2-HEXA #1	2018-02-23 09:14:02	3.2171	6.40604	0.000			2	401678365.73	1	80	77	FA	0B	78	75	BE
107908		2449	408	2018-02-24 04:05:15	NP	N	FORMAT TEMPL. 31X8-A2-HEXA #1	2018-02-24 04:07:31	3.22196	6.4072	0.000			2	401678390.14	1	80	77	FA	0B	7C	7F	83
107908		2449	408	2018-02-24 04:08:18	NP	N	FORMAT TEMPL. 31X8-A2-HEXA #1	2018-02-24 04:07:31	3.22196	6.4072	0.000			2	401678390.14	1	80	77	FA	0B	78	7D	74
107908		2449	408	2018-02-24 04:11:21	NP	N	FORMAT TEMPL. 31X8-A2-HEXA #1	2018-02-24 04:07:31	3.22196	6.4072	0.000			2	401678390.14	1	80	77	FA	0B	78	91	DF
107908		2449	408	2018-02-24 04:12:03	NP	N	FORMAT TEMPL. 31X8-A2-HEXA #1	2018-02-24 04:07:31	3.22196	6.4072	0.000			2	401678390.14	2	C0	00	00
107908		2449	0	2018-02-24 04:51:51	SR	N	FORMAT TEMPL. 31X8-A2-HEXA #1	2018-02-24 04:51:51	3.22155	6.4065	0.000			B	401678387.89	1	80	77	FE	0B	78	CC	4E
107908		2449	179	2018-02-24 05:56:12	NK	N	FORMAT TEMPL. 31X8-A2-HEXA #1	2018-02-24 05:56:47	3.22342	6.40546	0.000			2	401678390.21	1	80	77	FA	0B	78	80	A4
107908		2449	179	2018-02-24 05:56:59	NK	N	FORMAT TEMPL. 31X8-A2-HEXA #1	2018-02-24 05:56:47	3.22342	6.40546	0.000			2	401678390.21	1	80	77	FA	0B	78	27	A9
107908		2449	179	2018-02-24 05:58:29	NK	N	FORMAT TEMPL. 31X8-A2-HEXA #1	2018-02-24 05:56:47	3.22342	6.40546	0.000			2	401678390.21	2	C0	00	00
107908		2449	231	2018-02-24 06:30:23	SR	N	FORMAT TEMPL. 31X8-A2-HEXA #1	2018-02-24 06:29:39	3.22301	6.4006	0.000			A	401678393.92	1	80	77	FA	0B	78	13	AD
107908		2449	231	2018-02-24 06:32:46	SR	N	FORMAT TEMPL. 31X8-A2-HEXA #1	2018-02-24 06:29:39	3.22301	6.4006	0.000			A	401678393.92	2	C0	00	00
107908		2449	177	2018-02-24 06:56:46	NN	N	FORMAT TEMPL. 31X8-A2-HEXA #1	2018-02-24 06:58:39	3.22519	6.40675	0.000			2	401678392.64	1	80	77	FA	0B	78	EE	AD
107908		2449	177	2018-02-24 06:57:34	NN	N	FORMAT TEMPL. 31X8-A2-HEXA #1	2018-02-24 06:58:39	3.22519	6.40675	0.000			2	401678392.64	1	C0	00	00
107908		2449	177	2018-02-24 06:58:16	NN	N	FORMAT TEMPL. 31X8-A2-HEXA #1	2018-02-24 06:58:39	3.22519	6.40675	0.000			2	401678392.64	1	80	77	FA	0B	78	9D	AF
107908		2449	177	2018-02-24 06:59:02	NN	N	FORMAT TEMPL. 31X8-A2-HEXA #1	2018-02-24 06:58:39	3.22519	6.40675	0.000			2	401678392.64	1	80	77	FA	0B	78	52	E1
107908		2449	177	2018-02-24 06:59:43	NN	N	FORMAT TEMPL. 31X8-A2-HEXA #1	2018-02-24 06:58:39	3.22519	6.40675	0.000			2	401678392.64	1	80	77	FA	0B	78	3C	D2
107908		2449	454	2018-02-24 08:52:21	MA	N	FORMAT TEMPL. 31X8-A2-HEXA #1	2018-02-24 08:52:21	3.22415	6.40581	0.000			3	401678391.79	1	80	77	FA	0B	78	8C	66
107908		2449	454	2018-02-24 08:53:48	MA	N	FORMAT TEMPL. 31X8-A2-HEXA #1	2018-02-24 08:52:21	3.22415	6.40581	0.000			3	401678391.79	1	80	77	FA	0B	78	52	8D
107908		2449	454	2018-02-24 08:55:23	MA	N	FORMAT TEMPL. 31X8-A2-HEXA #1	2018-02-24 08:52:21	3.22415	6.40581	0.000			3	401678391.79	1	80	77	FA	0B	78	1F	5C
107908		2449	454	2018-02-24 08:56:05	MA	N	FORMAT TEMPL. 31X8-A2-HEXA #1	2018-02-24 08:52:21	3.22415	6.40581	0.000			3	401678391.79	1	C0	00	00
107908		2449	454	2018-02-24 08:56:47	MA	N	FORMAT TEMPL. 31X8-A2-HEXA #1	2018-02-24 08:52:21	3.22415	6.40581	0.000			3	401678391.79	1	80	77	FA	0B	78	95	91
107908		2449	454	2018-02-24 08:57:31	MA	N	FORMAT TEMPL. 31X8-A2-HEXA #1	2018-02-24 08:52:21	3.22415	6.40581	0.000			3	401678391.79	1	80	77	FA	0B	78	20	67
107908		2449	454	2018-02-24 08:58:18	MA	N	FORMAT TEMPL. 31X8-A2-HEXA #1	2018-02-24 08:52:21	3.22415	6.40581	0.000			3	401678391.79	1	80	77	FA	0B	78	78	29
107908		2449	454	2018-02-24 08:59:55	MA	N	FORMAT TEMPL. 31X8-A2-HEXA #1	2018-02-24 08:52:21	3.22415	6.40581	0.000			3	401678391.79	1	12	FA	54
107908		2449	360	2018-02-25 03:54:39	NP	N	FORMAT TEMPL. 31X8-A2-HEXA #1	2018-02-25 03:56:47	3.22263	6.40557	0.000			3	401678383.32	1	80	77	FA	0B	78	AC	41
107908		2449	360	2018-02-25 03:56:16	NP	N	FORMAT TEMPL. 31X8-A2-HEXA #1	2018-02-25 03:56:47	3.22263	6.40557	0.000			3	401678383.32	1	80	77	FA	0B	78	EA	FC
107908		2449	360	2018-02-25 03:57:40	NP	N	FORMAT TEMPL. 31X8-A2-HEXA #1	2018-02-25 03:56:47	3.22263	6.40557	0.000			3	401678383.32	1	13	3A	54
107908		2449	360	2018-02-25 03:58:26	NP	N	FORMAT TEMPL. 31X8-A2-HEXA #1	2018-02-25 03:56:47	3.22263	6.40557	0.000			3	401678383.32	1	80	77	FA	0B	78	DE	DD
107908		2449	360	2018-02-25 03:59:15	NP	N	FORMAT TEMPL. 31X8-A2-HEXA #1	2018-02-25 03:56:47	3.22263	6.40557	0.000			3	401678383.32	1	80	77	FA	0B	78	ED	90
107908		2449	360	2018-02-25 04:00:39	NP	N	FORMAT TEMPL. 31X8-A2-HEXA #1	2018-02-25 03:56:47	3.22263	6.40557	0.000			3	401678383.32	2	C0	00	00
107908		2449	0	2018-02-25 05:30:46	NK	N	FORMAT TEMPL. 31X8-A2-HEXA #1	2018-02-25 05:30:45	3.22204	6.40492	0.000			B	401678383.75	1	C0	00	00
107908		2449	174	2018-02-25 05:57:21	SR	N	FORMAT TEMPL. 31X8-A2-HEXA #1	2018-02-25 05:57:41	3.22296	6.40562	0.000			3	401678385.48	1	80	77	FA	0B	78	31	60
107908		2449	174	2018-02-25 05:58:03	SR	N	FORMAT TEMPL. 31X8-A2-HEXA #1	2018-02-25 05:57:41	3.22296	6.40562	0.000			3	401678385.48	1	80	77	FA	0B	78	3F	AC
107908		2449	174	2018-02-25 05:59:32	SR	N	FORMAT TEMPL. 31X8-A2-HEXA #1	2018-02-25 05:57:41	3.22296	6.40562	0.000			3	401678385.48	1	80	77	FA	0B	78	3B	E1
107908		2449	174	2018-02-25 06:00:15	SR	N	FORMAT TEMPL. 31X8-A2-HEXA #1	2018-02-25 05:57:41	3.22296	6.40562	0.000			3	401678385.48	1	80	77	FF	FF	FF	FE	00
107908		2449	124	2018-02-25 06:46:05	NN	N	FORMAT TEMPL. 31X8-A2-HEXA #1	2018-02-25 06:47:47	3.21727	6.40361	0.000			A	401678382.32	1	80	77	FA	0B	78	68	33
107908		2449	124	2018-02-25 06:47:27	NN	N	FORMAT TEMPL. 31X8-A2-HEXA #1	2018-02-25 06:47:47	3.21727	6.40361	0.000			A	401678382.32	1	80	77	FA	0B	78	1C	DF
107908		2449	124	2018-02-25 06:48:09	NN	N	FORMAT TEMPL. 31X8-A2-HEXA #1	2018-02-25 06:47:47	3.21727	6.40361	0.000			A	401678382.32	1	C0	00	00
107908		2449	0	2018-02-25 07:11:06	NK	N	FORMAT TEMPL. 31X8-A2-HEXA #1	2018-02-25 07:11:05	3.22221	6.39972	0.000			B	401678382.51	1	80	77	FA	0B	78	D4	9F
107908		2449	186	2018-02-25 08:36:22	MA	N	FORMAT TEMPL. 31X8-A2-HEXA #1	2018-02-25 08:38:16	3.2278	6.40523	0.000			2	401678381.63	1	C0	00	00
107908		2449	186	2018-02-25 08:37:09	MA	N	FORMAT TEMPL. 31X8-A2-HEXA #1	2018-02-25 08:38:16	3.2278	6.40523	0.000			2	401678381.63	1	13	5A	54
107908		2449	186	2018-02-25 08:37:53	MA	N	FORMAT TEMPL. 31X8-A2-HEXA #1	2018-02-25 08:38:16	3.2278	6.40523	0.000			2	401678381.63	1	80	77	FA	0B	78	27	6F
107908		2449	186	2018-02-25 08:38:40	MA	N	FORMAT TEMPL. 31X8-A2-HEXA #1	2018-02-25 08:38:16	3.2278	6.40523	0.000			2	401678381.63	1	80	77	FA	0B	78	90	80
107908		2449	186	2018-02-25 08:39:28	MA	N	FORMAT TEMPL. 31X8-A2-HEXA #1	2018-02-25 08:38:16	3.2278	6.40523	0.000			2	401678381.63	1	80	77	FA	0B	78	4D	E0
107908		2449	0	2018-02-25 09:34:08	MB	N	FORMAT TEMPL. 31X8-A2-HEXA #1	2018-02-25 09:34:07	3.22878	6.40741	0.000			B	401678377.08	1	80	77	FA	0B	78	5F	9C
107908		2449	364	2018-02-26 03:42:21	NP	N	FORMAT TEMPL. 31X8-A2-HEXA #1	2018-02-26 03:41:59	3.23054	6.40436	0.000			2	401678384.33	1	80	77	FA	0B	78	5E	6A
107908		2449	364	2018-02-26 03:43:06	NP	N	FORMAT TEMPL. 31X8-A2-HEXA #1	2018-02-26 03:41:59	3.23054	6.40436	0.000			2	401678384.33	1	80	77	FA	0B	78	55	B5
107908		2449	364	2018-02-26 03:43:51	NP	N	FORMAT TEMPL. 31X8-A2-HEXA #1	2018-02-26 03:41:59	3.23054	6.40436	0.000			2	401678384.33	1	80	77	FA	0B	78	CC	CD
107908		2449	364	2018-02-26 03:45:22	NP	N	FORMAT TEMPL. 31X8-A2-HEXA #1	2018-02-26 03:41:59	3.23054	6.40436	0.000			2	401678384.33	1	80	77	FA	0B	78	42	EF
107908		2449	364	2018-02-26 03:47:43	NP	N	FORMAT TEMPL. 31X8-A2-HEXA #1	2018-02-26 03:41:59	3.23054	6.40436	0.000			2	401678384.33	3	C0	00	00
107908		2449	357	2018-02-26 05:25:29	SR	N	FORMAT TEMPL. 31X8-A2-HEXA #1	2018-02-26 05:27:08	3.22461	6.40596	0.000			3	401678386.71	1	1B	1A	54
107908		2449	357	2018-02-26 05:26:18	SR	N	FORMAT TEMPL. 31X8-A2-HEXA #1	2018-02-26 05:27:08	3.22461	6.40596	0.000			3	401678386.71	1	80	77	FA	0B	78	B9	10
107908		2449	357	2018-02-26 05:27:00	SR	N	FORMAT TEMPL. 31X8-A2-HEXA #1	2018-02-26 05:27:08	3.22461	6.40596	0.000			3	401678386.71	1	80	77	FA	0B	78	7B	80
107908		2449	357	2018-02-26 05:27:45	SR	N	FORMAT TEMPL. 31X8-A2-HEXA #1	2018-02-26 05:27:08	3.22461	6.40596	0.000			3	401678386.71	1	80	75	FA	0B	78	03	A7
107908		2449	357	2018-02-26 05:29:10	SR	N	FORMAT TEMPL. 31X8-A2-HEXA #1	2018-02-26 05:27:08	3.22461	6.40596	0.000			3	401678386.71	1	80	77	FA	0B	78	3A	04
107908		2449	357	2018-02-26 05:30:38	SR	N	FORMAT TEMPL. 31X8-A2-HEXA #1	2018-02-26 05:27:08	3.22461	6.40596	0.000			3	401678386.71	1	80	77	FA	0B	78	19	A0
107908		2449	357	2018-02-26 05:31:26	SR	N	FORMAT TEMPL. 31X8-A2-HEXA #1	2018-02-26 05:27:08	3.22461	6.40596	0.000			3	401678386.71	1	C0	00	00
107908		2449	47	2018-02-26 06:34:37	NN	N	FORMAT TEMPL. 31X8-A2-HEXA #1	2018-02-26 06:35:00	3.22227	6.40706	0.000			B	401678390.60	1	90	77	FA	0B	78	14	13
107908		2449	47	2018-02-26 06:35:24	NN	N	FORMAT TEMPL. 31X8-A2-HEXA #1	2018-02-26 06:35:00	3.22227	6.40706	0.000			B	401678390.60	1	80	77	FA	0B	78	00	70
107908		2449	182	2018-02-26 06:42:10	NK	N	FORMAT TEMPL. 31X8-A2-HEXA #1	2018-02-26 06:43:53	3.22663	6.40586	0.000			3	401678391.67	1	80	77	FA	0B	78	AC	ED
107908		2449	182	2018-02-26 06:43:45	NK	N	FORMAT TEMPL. 31X8-A2-HEXA #1	2018-02-26 06:43:53	3.22663	6.40586	0.000			3	401678391.67	1	C0	00	00
107908		2449	182	2018-02-26 06:44:27	NK	N	FORMAT TEMPL. 31X8-A2-HEXA #1	2018-02-26 06:43:53	3.22663	6.40586	0.000			3	401678391.67	1	80	77	FA	0B	78	DB	13
107908		2449	182	2018-02-26 06:45:12	NK	N	FORMAT TEMPL. 31X8-A2-HEXA #1	2018-02-26 06:43:53	3.22663	6.40586	0.000			3	401678391.67	1	80	77	FA	0B	78	2C	37
107908		2449	0	2018-02-26 08:14:00	NN	N	FORMAT TEMPL. 31X8-A2-HEXA #1	2018-02-26 08:14:00	3.22055	6.40738	0.000			B	401678391.53	1	C0	00	00
107908		2449	0	2018-02-26 09:11:38	MB	N	FORMAT TEMPL. 31X8-A2-HEXA #1	2018-02-26 09:11:37	3.22031	6.40759	0.000			B	401678391.08	1	13	0A	54
107908		2449	147	2018-02-26 09:54:23	MA	N	FORMAT TEMPL. 31X8-A2-HEXA #1	2018-02-26 09:54:47	3.22301	6.40417	0.000			1	401678387.95	1	80	77	FA	0B	78	0C	AE
107908		2449	147	2018-02-26 09:55:12	MA	N	FORMAT TEMPL. 31X8-A2-HEXA #1	2018-02-26 09:54:47	3.22301	6.40417	0.000			1	401678387.95	1	C0	00	00
107908		2449	147	2018-02-26 09:56:01	MA	N	FORMAT TEMPL. 31X8-A2-HEXA #1	2018-02-26 09:54:47	3.22301	6.40417	0.000			1	401678387.95	1	80	77	FA	0B	78	A7	61
107908		2449	147	2018-02-26 09:56:50	MA	N	FORMAT TEMPL. 31X8-A2-HEXA #1	2018-02-26 09:54:47	3.22301	6.40417	0.000			1	401678387.95	1	80	77	FA	0B	78	52	F4
107908		2449	587	2018-02-27 03:28:52	NP	N	FORMAT TEMPL. 31X8-A2-HEXA #1	2018-02-27 03:28:52	3.2225	6.4056	0.000			2	401678394.31	1	80	77	FA	0B	78	CC	6E
107908		2449	587	2018-02-27 03:31:13	NP	N	FORMAT TEMPL. 31X8-A2-HEXA #1	2018-02-27 03:28:52	3.2225	6.4056	0.000			2	401678394.31	1	12	DA	54
107908		2449	587	2018-02-27 03:32:00	NP	N	FORMAT TEMPL. 31X8-A2-HEXA #1	2018-02-27 03:28:52	3.2225	6.4056	0.000			2	401678394.31	1	80	77	FA	0B	78	7E	E7
107908		2449	587	2018-02-27 03:32:41	NP	N	FORMAT TEMPL. 31X8-A2-HEXA #1	2018-02-27 03:28:52	3.2225	6.4056	0.000			2	401678394.31	1	80	77	FA	0B	78	90	D0
107908		2449	587	2018-02-27 03:33:24	NP	N	FORMAT TEMPL. 31X8-A2-HEXA #1	2018-02-27 03:28:52	3.2225	6.4056	0.000			2	401678394.31	1	80	77	FA	0B	78	39	94
107908		2449	587	2018-02-27 03:35:34	NP	N	FORMAT TEMPL. 31X8-A2-HEXA #1	2018-02-27 03:28:52	3.2225	6.4056	0.000			2	401678394.31	1	80	77	FA	0B	78	F2	07
107908		2449	587	2018-02-27 03:37:05	NP	N	FORMAT TEMPL. 31X8-A2-HEXA #1	2018-02-27 03:28:52	3.2225	6.4056	0.000			2	401678394.31	3	C0	00	00
107908		2449	587	2018-02-27 03:38:39	NP	N	FORMAT TEMPL. 31X8-A2-HEXA #1	2018-02-27 03:28:52	3.2225	6.4056	0.000			2	401678394.31	1	80	77	FA	0B	78	EE	28
107908		2449	352	2018-02-27 04:55:44	SR	N	FORMAT TEMPL. 31X8-A2-HEXA #1	2018-02-27 04:59:04	3.22699	6.40227	0.000			3	401678396.38	1	C0	00	00
107908		2449	352	2018-02-27 04:56:31	SR	N	FORMAT TEMPL. 31X8-A2-HEXA #1	2018-02-27 04:59:04	3.22699	6.40227	0.000			3	401678396.38	1	80	77	FA	0B	78	A2	18
107908		2449	352	2018-02-27 04:59:28	SR	N	FORMAT TEMPL. 31X8-A2-HEXA #1	2018-02-27 04:59:04	3.22699	6.40227	0.000			3	401678396.38	1	80	77	FA	0B	78	61	39
107908		2449	352	2018-02-27 05:00:13	SR	N	FORMAT TEMPL. 31X8-A2-HEXA #1	2018-02-27 04:59:04	3.22699	6.40227	0.000			3	401678396.38	1	84	77	FA	0B	78	52	46
107908		2449	352	2018-02-27 05:00:55	SR	N	FORMAT TEMPL. 31X8-A2-HEXA #1	2018-02-27 04:59:04	3.22699	6.40227	0.000			3	401678396.38	1	80	77	FA	0B	78	1B	19
107908		2449	352	2018-02-27 05:01:36	SR	N	FORMAT TEMPL. 31X8-A2-HEXA #1	2018-02-27 04:59:04	3.22699	6.40227	0.000			3	401678396.38	1	C2	00	00
107908		2449	452	2018-02-27 06:15:17	NK	N	FORMAT TEMPL. 31X8-A2-HEXA #1	2018-02-27 06:22:26	3.22234	6.40623	0.000			1	401678395.82	1	80	77	FA	0B	78	8E	77
107908		2449	452	2018-02-27 06:16:06	NK	N	FORMAT TEMPL. 31X8-A2-HEXA #1	2018-02-27 06:22:26	3.22234	6.40623	0.000			1	401678395.82	1	80	77	FA	0B	78	9D	07
107908		2449	452	2018-02-27 06:16:51	NK	N	FORMAT TEMPL. 31X8-A2-HEXA #1	2018-02-27 06:22:26	3.22234	6.40623	0.000			1	401678395.82	1	C0	00	00
107908		2449	452	2018-02-27 06:17:35	NK	N	FORMAT TEMPL. 31X8-A2-HEXA #1	2018-02-27 06:22:26	3.22234	6.40623	0.000			1	401678395.82	1	80	77	FA	0B	78	1B	B2
107908		2449	452	2018-02-27 06:18:24	NK	N	FORMAT TEMPL. 31X8-A2-HEXA #1	2018-02-27 06:22:26	3.22234	6.40623	0.000			1	401678395.82	1	80	77	FA	0B	78	52	8B
107908		2449	452	2018-02-27 06:19:08	NK	N	FORMAT TEMPL. 31X8-A2-HEXA #1	2018-02-27 06:22:26	3.22234	6.40623	0.000			1	401678395.82	1	80	77	FA	0B	78	40	CA
107908		2449	452	2018-02-27 06:20:37	NK	N	FORMAT TEMPL. 31X8-A2-HEXA #1	2018-02-27 06:22:26	3.22234	6.40623	0.000			1	401678395.82	1	12	CA	54
107908		2449	452	2018-02-27 06:22:03	NK	N	FORMAT TEMPL. 31X8-A2-HEXA #1	2018-02-27 06:22:26	3.22234	6.40623	0.000			1	401678395.82	1	80	77	FA	0B	78	25	B7
107908		2449	452	2018-02-27 06:22:49	NK	N	FORMAT TEMPL. 31X8-A2-HEXA #1	2018-02-27 06:22:26	3.22234	6.40623	0.000			1	401678395.82	1	80	77	FA	0B	78	7D	AD
107908		2449	0	2018-02-27 06:35:29	SR	N	FORMAT TEMPL. 31X8-A2-HEXA #1	2018-02-27 06:35:29	3.22496	6.39866	0.000			B	401678399.61	1	C0	01	0A
107908		2449	175	2018-02-27 08:01:58	NN	N	FORMAT TEMPL. 31X8-A2-HEXA #1	2018-02-27 08:03:04	3.22177	6.40282	0.000			A	401678391.52	1	80	77	FA	0B	78	B8	FC
107908		2449	175	2018-02-27 08:04:10	NN	N	FORMAT TEMPL. 31X8-A2-HEXA #1	2018-02-27 08:03:04	3.22177	6.40282	0.000			A	401678391.52	1	80	77	FA	0B	78	93	FA
107908		2449	175	2018-02-27 08:04:53	NN	N	FORMAT TEMPL. 31X8-A2-HEXA #1	2018-02-27 08:03:04	3.22177	6.40282	0.000			A	401678391.52	1	80	77	FA	0B	78	D9	36
107908		2449	232	2018-02-27 09:31:43	MA	N	FORMAT TEMPL. 31X8-A2-HEXA #1	2018-02-27 09:32:29	3.22376	6.40623	0.000			3	401678387.64	1	80	77	FA	0B	78	66	DE
107908		2449	232	2018-02-27 09:33:15	MA	N	FORMAT TEMPL. 31X8-A2-HEXA #1	2018-02-27 09:32:29	3.22376	6.40623	0.000			3	401678387.64	1	80	77	FA	0B	78	7F	1D
107908		2449	232	2018-02-27 09:34:01	MA	N	FORMAT TEMPL. 31X8-A2-HEXA #1	2018-02-27 09:32:29	3.22376	6.40623	0.000			3	401678387.64	1	C0	00	00
107908		2449	232	2018-02-27 09:34:48	MA	N	FORMAT TEMPL. 31X8-A2-HEXA #1	2018-02-27 09:32:29	3.22376	6.40623	0.000			3	401678387.64	1	80	77	FA	0B	78	A2	3B
107908		2449	232	2018-02-27 09:35:35	MA	N	FORMAT TEMPL. 31X8-A2-HEXA #1	2018-02-27 09:32:29	3.22376	6.40623	0.000			3	401678387.64	1	80	77	FA	0B	78	8E	E5
107908		2449	261	2018-02-28 03:18:04	NP	N	FORMAT TEMPL. 31X8-A2-HEXA #1	2018-02-28 03:19:27	3.22681	6.40469	0.000			2	401678374.15	1	80	77	FA	0B	78	1D	1A
107908		2449	261	2018-02-28 03:19:26	NP	N	FORMAT TEMPL. 31X8-A2-HEXA #1	2018-02-28 03:19:27	3.22681	6.40469	0.000			2	401678374.15	1	80	77	FA	0B	78	F8	72
107908		2449	261	2018-02-28 03:20:07	NP	N	FORMAT TEMPL. 31X8-A2-HEXA #1	2018-02-28 03:19:27	3.22681	6.40469	0.000			2	401678374.15	1	80	77	FA	0B	78	10	43
107908		2449	261	2018-02-28 03:20:55	NP	N	FORMAT TEMPL. 31X8-A2-HEXA #1	2018-02-28 03:19:27	3.22681	6.40469	0.000			2	401678374.15	1	80	77	FA	0B	78	AF	75
107908		2449	261	2018-02-28 03:21:39	NP	N	FORMAT TEMPL. 31X8-A2-HEXA #1	2018-02-28 03:19:27	3.22681	6.40469	0.000			2	401678374.15	2	C0	00	00
107908		2449	261	2018-02-28 03:22:25	NP	N	FORMAT TEMPL. 31X8-A2-HEXA #1	2018-02-28 03:19:27	3.22681	6.40469	0.000			2	401678374.15	1	80	77	FA	0B	78	81	14
107908		2449	409	2018-02-28 05:51:43	NK	N	FORMAT TEMPL. 31X8-A2-HEXA #1	2018-02-28 05:55:35	3.22508	6.40487	0.000			3	401678374.53	1	C0	42	00
107908		2449	409	2018-02-28 05:52:29	NK	N	FORMAT TEMPL. 31X8-A2-HEXA #1	2018-02-28 05:55:35	3.22508	6.40487	0.000			3	401678374.53	1	80	77	FA	0B	78	21	B5
107908		2449	409	2018-02-28 05:56:09	NK	N	FORMAT TEMPL. 31X8-A2-HEXA #1	2018-02-28 05:55:35	3.22508	6.40487	0.000			3	401678374.53	1	80	77	FA	0B	78	B7	2B
107908		2449	409	2018-02-28 05:56:56	NK	N	FORMAT TEMPL. 31X8-A2-HEXA #1	2018-02-28 05:55:35	3.22508	6.40487	0.000			3	401678374.53	1	80	77	FA	0B	78	D3	7A
107908		2449	409	2018-02-28 05:57:44	NK	N	FORMAT TEMPL. 31X8-A2-HEXA #1	2018-02-28 05:55:35	3.22508	6.40487	0.000			3	401678374.53	1	C0	00	00
107908		2449	409	2018-02-28 05:58:32	NK	N	FORMAT TEMPL. 31X8-A2-HEXA #1	2018-02-28 05:55:35	3.22508	6.40487	0.000			3	401678374.53	1	13	7A	54
107908		2449	136	2018-02-28 06:05:21	SR	N	FORMAT TEMPL. 31X8-A2-HEXA #1	2018-02-28 06:06:28	3.22358	6.40492	0.000			2	401678375.27	1	80	77	FA	0B	78	E5	48
107908		2449	136	2018-02-28 06:06:09	SR	N	FORMAT TEMPL. 31X8-A2-HEXA #1	2018-02-28 06:06:28	3.22358	6.40492	0.000			2	401678375.27	1	80	77	FA	0B	78	27	41
107908		2449	136	2018-02-28 06:06:50	SR	N	FORMAT TEMPL. 31X8-A2-HEXA #1	2018-02-28 06:06:28	3.22358	6.40492	0.000			2	401678375.27	1	80	77	FA	0B	78	0F	01
107908		2449	136	2018-02-28 06:07:37	SR	N	FORMAT TEMPL. 31X8-A2-HEXA #1	2018-02-28 06:06:28	3.22358	6.40492	0.000			2	401678375.27	1	C0	00	00
107908		2449	273	2018-02-28 07:47:56	NN	N	FORMAT TEMPL. 31X8-A2-HEXA #1	2018-02-28 07:49:56	3.2241	6.40733	0.000			3	401678374.79	1	00	7F	FA	0B	78	54	DC
107908		2449	273	2018-02-28 07:50:12	NN	N	FORMAT TEMPL. 31X8-A2-HEXA #1	2018-02-28 07:49:56	3.2241	6.40733	0.000			3	401678374.79	1	C0	00	00
107908		2449	273	2018-02-28 07:51:42	NN	N	FORMAT TEMPL. 31X8-A2-HEXA #1	2018-02-28 07:49:56	3.2241	6.40733	0.000			3	401678374.79	1	80	77	FA	0B	78	B8	36
107908		2449	273	2018-02-28 07:52:29	NN	N	FORMAT TEMPL. 31X8-A2-HEXA #1	2018-02-28 07:49:56	3.2241	6.40733	0.000			3	401678374.79	1	80	77	FA	0B	78	5E	03
107908		2449	446	2018-02-28 09:09:40	MA	N	FORMAT TEMPL. 31X8-A2-HEXA #1	2018-02-28 09:09:40	3.2212	6.40587	0.000			1	401678368.15	1	80	77	FA	0B	78	C7	28
107908		2449	446	2018-02-28 09:10:28	MA	N	FORMAT TEMPL. 31X8-A2-HEXA #1	2018-02-28 09:09:40	3.2212	6.40587	0.000			1	401678368.15	1	80	77	FA	0B	78	71	DE
107908		2449	446	2018-02-28 09:11:15	MA	N	FORMAT TEMPL. 31X8-A2-HEXA #1	2018-02-28 09:09:40	3.2212	6.40587	0.000			1	401678368.15	1	80	77	FA	0B	78	E9	F4
107908		2449	446	2018-02-28 09:12:01	MA	N	FORMAT TEMPL. 31X8-A2-HEXA #1	2018-02-28 09:09:40	3.2212	6.40587	0.000			1	401678368.15	2	C0	00	00
107908		2449	446	2018-02-28 09:12:46	MA	N	FORMAT TEMPL. 31X8-A2-HEXA #1	2018-02-28 09:09:40	3.2212	6.40587	0.000			1	401678368.15	1	80	77	FA	0B	78	C1	BE
107908		2449	446	2018-02-28 09:13:27	MA	N	FORMAT TEMPL. 31X8-A2-HEXA #1	2018-02-28 09:09:40	3.2212	6.40587	0.000			1	401678368.15	1	80	77	FA	0B	78	0D	A6
107908		2449	446	2018-02-28 09:16:21	MA	N	FORMAT TEMPL. 31X8-A2-HEXA #1	2018-02-28 09:09:40	3.2212	6.40587	0.000			1	401678368.15	1	80	77	DA	0B	78	27	4C
