# Supplementary material for: Migratory corridor linking Atlantic green turtle, Chelonia mydas, nesting site on Bioko Island, Equatorial Guinea to Ghanaian foraging grounds
Source: PLoS One. 2019 Jun 21;14(6):e0213231. doi: 10.1371/journal.pone.0213231 (PMC6588206; doi:10.1371/journal.pone.0213231)
Supplement: S4 Dataset — (XLSX) [file pone.0213231.s004.xlsx]

## Sheet: Data1
Platform ID No.	Msg Date	Sat.	Alarm	Format name	Loc. date	Longitude	Latitude	Altitude	Heading	Speed	Loc. quality	Frequency	Comp.	SENSOR 01	SENSOR 02	SENSOR 03	SENSOR 04	SENSOR 05	SENSOR 06	SENSOR 07
107910	2018-02-13 02:53:59	NP	N	FORMAT TEMPL. 31X8-A2-HEXA #1	2018-02-13 02:56:12	17.77099	1.07393	0.000			A	401678438.22	1	80	03	60	02	F8	51	CA
107910	2018-02-13 02:56:12	NP	N	FORMAT TEMPL. 31X8-A2-HEXA #1	2018-02-13 02:56:12	17.77099	1.07393	0.000			A	401678438.22	1	12	7A	8F
107910	2018-02-13 02:58:28	NP	N	FORMAT TEMPL. 31X8-A2-HEXA #1	2018-02-13 02:56:12	17.77099	1.07393	0.000			A	401678438.22	1	80	03	A0	02	F8	98	C9
107910	2018-02-13 04:32:38	NP	N	FORMAT TEMPL. 31X8-A2-HEXA #1	2018-02-13 04:32:37	8.53926	3.23741	0.000			2	401678415.81	1	81	00	01	DC	B0	5F	96
107910	2018-02-13 04:35:48	NP	N	FORMAT TEMPL. 31X8-A2-HEXA #1	2018-02-13 04:32:37	8.53926	3.23741	0.000			2	401678415.81	1	13	DA	8D
107910	2018-02-13 04:39:27	NP	N	FORMAT TEMPL. 31X8-A2-HEXA #1	2018-02-13 04:32:37	8.53926	3.23741	0.000			2	401678415.81	1	80	90	01	06	B8	A2	F8
107910	2018-02-13 04:40:24	NP	N	FORMAT TEMPL. 31X8-A2-HEXA #1	2018-02-13 04:32:37	8.53926	3.23741	0.000			2	401678415.81	2	C0	00	00
107910	2018-02-13 05:26:15	NK	N	FORMAT TEMPL. 31X8-A2-HEXA #1	2018-02-13 05:31:36	8.51777	3.22801	0.000			3	401678416.90	1	80	78	01	A3	C0	0D	EC
107910	2018-02-13 05:28:53	NK	N	FORMAT TEMPL. 31X8-A2-HEXA #1	2018-02-13 05:31:36	8.51777	3.22801	0.000			3	401678416.90	1	C0	00	00
107910	2018-02-13 05:28:53	SR	N	FORMAT TEMPL. 31X8-A2-HEXA #1	2018-02-13 05:28:53	8.5124	3.23074	0.000			B	401678415.21	1	C0	00	00
107910	2018-02-13 05:31:19	NK	N	FORMAT TEMPL. 31X8-A2-HEXA #1	2018-02-13 05:31:36	8.51777	3.22801	0.000			3	401678416.90	1	80	78	02	3F	C8	AF	DE
107910	2018-02-13 05:34:54	NK	N	FORMAT TEMPL. 31X8-A2-HEXA #1	2018-02-13 05:31:36	8.51777	3.22801	0.000			3	401678416.90	1	80	90	03	37	C8	9E	33
107910	2018-02-13 05:36:40	NK	N	FORMAT TEMPL. 31X8-A2-HEXA #1	2018-02-13 05:31:36	8.51777	3.22801	0.000			3	401678416.90	1	80	78	01	A3	C0	58	24
107910	2018-02-13 05:36:40	SR	N	FORMAT TEMPL. 31X8-A2-HEXA #1	2018-02-13 05:28:53	8.5124	3.23074	0.000			B	401678415.21	1	80	78	01	A3	C0	6D	39
107910	2018-02-13 05:40:34	NN	N	FORMAT TEMPL. 31X8-A2-HEXA #1	2018-02-13 05:41:18	8.50923	3.22171	0.000			3	401678415.15	1	80	A8	01	79	80	1B	57
107910	2018-02-13 05:42:03	NN	N	FORMAT TEMPL. 31X8-A2-HEXA #1	2018-02-13 05:41:18	8.50923	3.22171	0.000			3	401678415.15	1	80	68	01	61	B8	5F	D2
107910	2018-02-13 05:43:57	NN	N	FORMAT TEMPL. 31X8-A2-HEXA #1	2018-02-13 05:41:18	8.50923	3.22171	0.000			3	401678415.15	1	80	78	01	BE	B8	BA	39
107910	2018-02-13 05:46:45	NN	N	FORMAT TEMPL. 31X8-A2-HEXA #1	2018-02-13 05:41:18	8.50923	3.22171	0.000			3	401678415.15	1	C0	00	00
107910	2018-02-13 05:48:38	NN	N	FORMAT TEMPL. 31X8-A2-HEXA #1	2018-02-13 05:41:18	8.50923	3.22171	0.000			3	401678415.15	1	80	88	01	BE	B8	01	44
107910	2018-02-13 07:07:58	NK	N	FORMAT TEMPL. 31X8-A2-HEXA #1	2018-02-13 07:11:05	8.48951	3.20977	0.000			3	401678419.04	1	80	70	02	3D	C0	DB	DA
107910	2018-02-13 07:09:57	NK	N	FORMAT TEMPL. 31X8-A2-HEXA #1	2018-02-13 07:11:05	8.48951	3.20977	0.000			3	401678419.04	1	C0	00	00
107910	2018-02-13 07:12:15	NK	N	FORMAT TEMPL. 31X8-A2-HEXA #1	2018-02-13 07:11:05	8.48951	3.20977	0.000			3	401678419.04	1	80	80	02	1C	C8	B4	C0
107910	2018-02-13 07:14:13	NK	N	FORMAT TEMPL. 31X8-A2-HEXA #1	2018-02-13 07:11:05	8.48951	3.20977	0.000			3	401678419.04	1	80	88	01	D2	B0	17	3D
107910	2018-02-13 07:28:38	NN	N	FORMAT TEMPL. 31X8-A2-HEXA #1	2018-02-13 07:32:12	8.48895	3.19751	0.000			B	401678413.43	1	80	70	03	59	C0	86	4B
107910	2018-02-13 07:32:12	NN	N	FORMAT TEMPL. 31X8-A2-HEXA #1	2018-02-13 07:32:12	8.48895	3.19751	0.000			B	401678413.43	1	80	70	03	55	C8	90	31
107910	2018-02-13 07:41:17	MA	N	FORMAT TEMPL. 31X8-A2-HEXA #1	2018-02-13 07:41:16	8.47141	3.19708	0.000			A	401678414.95	1	13	DA	8F
107910	2018-02-13 07:46:53	MA	N	FORMAT TEMPL. 31X8-A2-HEXA #1	2018-02-13 07:41:16	8.47141	3.19708	0.000			A	401678414.95	1	80	80	02	6D	98	68	BF
107910	2018-02-13 07:49:42	MA	N	FORMAT TEMPL. 31X8-A2-HEXA #1	2018-02-13 07:41:16	8.47141	3.19708	0.000			A	401678414.95	1	80	90	02	9F	98	36	E7
107910	2018-02-13 09:18:57	MA	N	FORMAT TEMPL. 31X8-A2-HEXA #1	2018-02-13 09:18:57	8.45561	3.19231	0.000			B	401678417.98	1	80	A8	01	15	90	C3	02
107910	2018-02-13 14:01:28	NP	N	FORMAT TEMPL. 31X8-A2-HEXA #1	2018-02-13 14:01:27	8.41562	3.20006	0.000			B	401678429.78	1	80	78	06	8A	B0	4F	32
107910	2018-02-13 15:35:22	NP	N	FORMAT TEMPL. 31X8-A2-HEXA #1	2018-02-13 15:35:21	8.42123	3.20192	0.000			B	401678431.96	1	80	50	00	C2	C0	16	BA
107910	2018-02-13 18:06:02	SR	N	FORMAT TEMPL. 31X8-A2-HEXA #1	2018-02-13 18:07:10	8.23433	3.21805	0.000			A	401678418.55	1	80	48	00	57	98	02	04
107910	2018-02-13 18:06:49	SR	N	FORMAT TEMPL. 31X8-A2-HEXA #1	2018-02-13 18:07:10	8.23433	3.21805	0.000			A	401678418.55	1	80	18	00	07	F8	E4	E2
107910	2018-02-13 18:06:49	NK	N	FORMAT TEMPL. 31X8-A2-HEXA #1	2018-02-13 18:07:10	8.32275	3.26356	0.000			B	401678427.63	1	80	18	00	07	F8	AB	40
107910	2018-02-13 18:07:33	SR	N	FORMAT TEMPL. 31X8-A2-HEXA #1	2018-02-13 18:07:10	8.23433	3.21805	0.000			A	401678418.55	1	C0	00	00
107910	2018-02-13 18:07:33	NK	N	FORMAT TEMPL. 31X8-A2-HEXA #1	2018-02-13 18:07:10	8.32275	3.26356	0.000			B	401678427.63	1	C0	00	00
107910	2018-02-13 22:10:39	MA	N	FORMAT TEMPL. 31X8-A2-HEXA #1	2018-02-13 22:10:39	8.15409	3.23822	0.000			B	401678414.92	1	80	48	01	22	C0	B9	02
107910	2018-02-14 02:40:11	NP	N	FORMAT TEMPL. 31X8-A2-HEXA #1	2018-02-14 02:40:32	8.16264	3.24732	0.000			A	401678404.68	1	80	58	01	6D	A8	60	43
107910	2018-02-14 02:40:54	NP	N	FORMAT TEMPL. 31X8-A2-HEXA #1	2018-02-14 02:40:32	8.16264	3.24732	0.000			A	401678404.68	1	80	20	00	05	F8	BD	7E
107910	2018-02-14 02:41:35	NP	N	FORMAT TEMPL. 31X8-A2-HEXA #1	2018-02-14 02:40:32	8.16264	3.24732	0.000			A	401678404.68	1	D8	EA	23
107910	2018-02-14 04:21:10	NP	N	FORMAT TEMPL. 31X8-A2-HEXA #1	2018-02-14 04:23:16	8.06291	3.24944	0.000			A	401678431.37	1	D8	EA	23
107910	2018-02-14 04:23:57	NP	N	FORMAT TEMPL. 31X8-A2-HEXA #1	2018-02-14 04:23:16	8.06291	3.24944	0.000			A	401678431.37	1	80	50	00	7A	88	8A	94
107910	2018-02-14 04:24:44	NP	N	FORMAT TEMPL. 31X8-A2-HEXA #1	2018-02-14 04:23:16	8.06291	3.24944	0.000			A	401678431.37	1	80	20	00	05	F8	78	2B
107910	2018-02-14 05:02:06	NK	N	FORMAT TEMPL. 31X8-A2-HEXA #1	2018-02-14 05:07:15	8.00691	3.24848	0.000			A	401678421.28	1	82	A8	0F	FE	B9	B7	03
107910	2018-02-14 05:02:06	SR	N	FORMAT TEMPL. 31X8-A2-HEXA #1	2018-02-14 05:02:05	8.04416	3.2463	0.000			B	401678420.67	1	82	A8	0F	FE	B9	31	7A
107910	2018-02-14 05:09:20	NK	N	FORMAT TEMPL. 31X8-A2-HEXA #1	2018-02-14 05:07:15	8.00691	3.24848	0.000			A	401678421.28	1	80	B0	02	04	48	8D	99
107910	2018-02-14 05:10:22	NK	N	FORMAT TEMPL. 31X8-A2-HEXA #1	2018-02-14 05:07:15	8.00691	3.24848	0.000			A	401678421.28	1	80	48	00	5E	78	3D	09
107910	2018-02-14 06:37:26	SR	N	FORMAT TEMPL. 31X8-A2-HEXA #1	2018-02-14 06:39:35	7.97965	3.24645	0.000			1	401678423.81	1	80	20	00	05	F8	F8	44
107910	2018-02-14 06:39:02	SR	N	FORMAT TEMPL. 31X8-A2-HEXA #1	2018-02-14 06:39:35	7.97965	3.24645	0.000			1	401678423.81	1	D8	EA	23
107910	2018-02-14 06:40:36	NK	N	FORMAT TEMPL. 31X8-A2-HEXA #1	2018-02-14 06:40:36	7.98247	3.24522	0.000			B	401678424.13	1	80	18	00	07	F8	F1	31
107910	2018-02-14 06:40:36	SR	N	FORMAT TEMPL. 31X8-A2-HEXA #1	2018-02-14 06:39:35	7.97965	3.24645	0.000			1	401678423.81	1	80	18	00	07	F8	D3	7D
107910	2018-02-14 06:41:17	SR	N	FORMAT TEMPL. 31X8-A2-HEXA #1	2018-02-14 06:39:35	7.97965	3.24645	0.000			1	401678423.81	1	80	18	10	06	F8	D1	7C
107910	2018-02-14 07:13:38	NN	N	FORMAT TEMPL. 31X8-A2-HEXA #1	2018-02-14 07:15:43	7.96994	3.25085	0.000			A	401678415.62	1	80	90	03	57	80	66	2A
107910	2018-02-14 07:16:09	NN	N	FORMAT TEMPL. 31X8-A2-HEXA #1	2018-02-14 07:15:43	7.96994	3.25085	0.000			A	401678415.62	1	80	68	02	54	B0	11	2C
107910	2018-02-14 07:17:22	NN	N	FORMAT TEMPL. 31X8-A2-HEXA #1	2018-02-14 07:15:43	7.96994	3.25085	0.000			A	401678415.62	1	D8	EA	23
107910	2018-02-14 09:04:42	MA	N	FORMAT TEMPL. 31X8-A2-HEXA #1	2018-02-14 09:04:42	7.92358	3.26121	0.000			B	401678416.12	1	80	A0	05	AE	90	BB	BE
107910	2018-02-14 10:04:37	MB	N	FORMAT TEMPL. 31X8-A2-HEXA #1	2018-02-14 10:04:37	7.90977	3.26063	0.000			B	401678407.42	1	D8	EA	23
107910	2018-02-15 02:31:31	NP	N	FORMAT TEMPL. 31X8-A2-HEXA #1	2018-02-15 02:36:11	7.46821	3.39265	0.000			2	401678422.19	1	83	80	0F	FC	A9	30	AA
107910	2018-02-15 02:33:25	NP	N	FORMAT TEMPL. 31X8-A2-HEXA #1	2018-02-15 02:36:11	7.46821	3.39265	0.000			2	401678422.19	1	80	50	01	5A	B8	C8	33
107910	2018-02-15 02:34:43	NP	N	FORMAT TEMPL. 31X8-A2-HEXA #1	2018-02-15 02:36:11	7.46821	3.39265	0.000			2	401678422.19	1	80	58	01	31	B0	8E	9D
107910	2018-02-15 02:35:27	NP	N	FORMAT TEMPL. 31X8-A2-HEXA #1	2018-02-15 02:36:11	7.46821	3.39265	0.000			2	401678422.19	1	DE	C1	E0
107910	2018-02-15 02:36:11	NP	N	FORMAT TEMPL. 31X8-A2-HEXA #1	2018-02-15 02:36:11	7.46821	3.39265	0.000			2	401678422.19	1	80	18	00	07	F8	77	7A
107910	2018-02-15 04:28:20	SR	N	FORMAT TEMPL. 31X8-A2-HEXA #1	2018-02-15 04:32:29	7.4068	3.39785	0.000			3	401678419.17	1	DE	C1	E0
107910	2018-02-15 04:31:43	SR	N	FORMAT TEMPL. 31X8-A2-HEXA #1	2018-02-15 04:32:29	7.4068	3.39785	0.000			3	401678419.17	1	80	48	02	AA	D0	A3	3C
107910	2018-02-15 04:34:15	SR	N	FORMAT TEMPL. 31X8-A2-HEXA #1	2018-02-15 04:32:29	7.4068	3.39785	0.000			3	401678419.17	1	80	50	02	56	C0	4A	6C
107910	2018-02-15 04:35:41	SR	N	FORMAT TEMPL. 31X8-A2-HEXA #1	2018-02-15 04:32:29	7.4068	3.39785	0.000			3	401678419.17	1	80	50	01	56	B8	14	FE
107910	2018-02-15 06:06:07	SR	N	FORMAT TEMPL. 31X8-A2-HEXA #1	2018-02-15 06:09:35	7.37288	3.41857	0.000			2	401678418.65	1	80	48	02	FA	C8	D4	2F
107910	2018-02-15 06:09:54	SR	N	FORMAT TEMPL. 31X8-A2-HEXA #1	2018-02-15 06:09:35	7.37288	3.41857	0.000			2	401678418.65	1	80	B8	03	83	50	38	F2
107910	2018-02-15 06:12:47	SR	N	FORMAT TEMPL. 31X8-A2-HEXA #1	2018-02-15 06:09:35	7.37288	3.41857	0.000			2	401678418.65	1	DE	C1	E0
107910	2018-02-15 06:16:05	SR	N	FORMAT TEMPL. 31X8-A2-HEXA #1	2018-02-15 06:09:35	7.37288	3.41857	0.000			2	401678418.65	1	80	50	03	13	C8	DD	8D
107910	2018-02-15 06:19:17	NK	N	FORMAT TEMPL. 31X8-A2-HEXA #1	2018-02-15 06:21:39	7.36583	3.42128	0.000			B	401678417.79	1	80	50	02	FA	C0	2A	23
107910	2018-02-15 06:21:40	NK	N	FORMAT TEMPL. 31X8-A2-HEXA #1	2018-02-15 06:21:39	7.36583	3.42128	0.000			B	401678417.79	1	80	40	02	20	C8	BB	D2
107910	2018-02-15 06:55:59	NN	N	FORMAT TEMPL. 31X8-A2-HEXA #1	2018-02-15 06:55:58	7.34386	3.43799	0.000			2	401678420.23	1	80	38	02	F1	C8	03	A0
107910	2018-02-15 06:59:43	NN	N	FORMAT TEMPL. 31X8-A2-HEXA #1	2018-02-15 06:55:58	7.34386	3.43799	0.000			2	401678420.23	1	80	40	03	7D	B0	CD	DB
107910	2018-02-15 07:02:49	NN	N	FORMAT TEMPL. 31X8-A2-HEXA #1	2018-02-15 06:55:58	7.34386	3.43799	0.000			2	401678420.23	1	80	78	02	E2	68	3D	BA
107910	2018-02-15 07:05:42	NN	N	FORMAT TEMPL. 31X8-A2-HEXA #1	2018-02-15 06:55:58	7.34386	3.43799	0.000			2	401678420.23	1	DE	C1	E0
107910	2018-02-15 08:46:44	MA	N	FORMAT TEMPL. 31X8-A2-HEXA #1	2018-02-15 08:46:44	7.30542	3.45688	0.000			B	401678416.18	1	83	48	02	B7	A1	A4	85
107910	2018-02-15 09:36:31	MB	N	FORMAT TEMPL. 31X8-A2-HEXA #1	2018-02-15 09:36:30	7.29518	3.5095	0.000			B	401678414.87	1	80	40	02	B9	C0	D5	75
107910	2018-02-15 09:42:49	MB	N	FORMAT TEMPL. 31X8-A2-HEXA #1	2018-02-15 09:36:30	7.29518	3.5095	0.000			B	401678414.87	1	80	50	02	D7	B8	03	C7
107910	2018-02-15 10:20:09	MA	N	FORMAT TEMPL. 31X8-A2-HEXA #1	2018-02-15 10:20:09	7.2297	3.50091	0.000			B	401678410.26	1	DE	C1	E0
107910	2018-02-16 02:20:31	NP	N	FORMAT TEMPL. 31X8-A2-HEXA #1	2018-02-16 02:26:00	6.91786	3.68164	0.000			A	401678426.75	1	83	40	0F	48	A1	FC	0E
107910	2018-02-16 02:25:38	NP	N	FORMAT TEMPL. 31X8-A2-HEXA #1	2018-02-16 02:26:00	6.91786	3.68164	0.000			A	401678426.75	1	80	20	00	05	F8	09	99
107910	2018-02-16 02:26:23	NP	N	FORMAT TEMPL. 31X8-A2-HEXA #1	2018-02-16 02:26:00	6.91786	3.68164	0.000			A	401678426.75	1	80	20	00	05	F8	6E	F2
107910	2018-02-16 05:37:13	SR	N	FORMAT TEMPL. 31X8-A2-HEXA #1	2018-02-16 05:39:12	6.83535	3.70847	0.000			A	401678422.28	1	80	58	04	04	C0	22	25
107910	2018-02-16 05:41:12	SR	N	FORMAT TEMPL. 31X8-A2-HEXA #1	2018-02-16 05:39:12	6.83535	3.70847	0.000			A	401678422.28	1	80	58	03	B1	C8	FF	C4
107910	2018-02-16 05:44:52	SR	N	FORMAT TEMPL. 31X8-A2-HEXA #1	2018-02-16 05:39:12	6.83535	3.70847	0.000			A	401678422.28	1	DB	E1	B4
107910	2018-02-16 05:51:33	NK	N	FORMAT TEMPL. 31X8-A2-HEXA #1	2018-02-16 05:51:33	6.83676	3.70838	0.000			B	401678422.70	1	80	40	03	DD	C8	79	5D
107910	2018-02-16 06:57:14	NN	N	FORMAT TEMPL. 31X8-A2-HEXA #1	2018-02-16 06:57:14	6.79753	3.72538	0.000			B	401678421.09	1	80	98	01	C4	80	11	46
107910	2018-02-16 07:33:31	NK	N	FORMAT TEMPL. 31X8-A2-HEXA #1	2018-02-16 07:36:13	6.7799	3.73355	0.000			B	401678423.68	1	DB	E1	B4
107910	2018-02-16 07:36:13	NK	N	FORMAT TEMPL. 31X8-A2-HEXA #1	2018-02-16 07:36:13	6.7799	3.73355	0.000			B	401678423.68	1	80	60	02	8B	C8	D8	00
107910	2018-02-16 08:29:36	NN	N	FORMAT TEMPL. 31X8-A2-HEXA #1	2018-02-16 08:29:35	6.76488	3.75001	0.000			B	401678426.62	1	83	B0	05	5C	A1	0D	9A
107910	2018-02-16 08:29:36	MA	N	FORMAT TEMPL. 31X8-A2-HEXA #1	2018-02-16 08:29:35	6.76594	3.73948	0.000			B	401678421.58	1	83	B0	05	5C	A1	F7	E0
107910	2018-02-16 08:32:39	NN	N	FORMAT TEMPL. 31X8-A2-HEXA #1	2018-02-16 08:29:35	6.76488	3.75001	0.000			B	401678426.62	1	80	58	01	BC	C0	EE	66
107910	2018-02-16 09:23:10	MB	N	FORMAT TEMPL. 31X8-A2-HEXA #1	2018-02-16 09:23:09	6.74221	3.7498	0.000			B	401678423.00	1	80	80	05	14	B8	F3	19
107910	2018-02-16 10:04:54	MA	N	FORMAT TEMPL. 31X8-A2-HEXA #1	2018-02-16 10:05:43	6.73669	3.76195	0.000			B	401678421.34	1	13	BA	88
107910	2018-02-16 10:06:33	MA	N	FORMAT TEMPL. 31X8-A2-HEXA #1	2018-02-16 10:05:43	6.73669	3.76195	0.000			B	401678421.34	1	80	68	01	31	90	98	7C
107910	2018-02-17 05:02:04	SR	N	FORMAT TEMPL. 31X8-A2-HEXA #1	2018-02-17 05:02:03	6.25788	4.05636	0.000			B	401678426.24	1	80	20	00	05	F8	81	F0
107910	2018-02-17 05:35:51	NK	N	FORMAT TEMPL. 31X8-A2-HEXA #1	2018-02-17 05:35:50	6.25778	4.04715	0.000			B	401678423.72	1	84	E0	0F	57	C9	69	60
107910	2018-02-17 09:03:33	MB	N	FORMAT TEMPL. 31X8-A2-HEXA #1	2018-02-17 09:03:53	6.27466	4.0042	0.000			B	401678423.60	1	DE	D1	AC
107910	2018-02-17 09:04:14	MB	N	FORMAT TEMPL. 31X8-A2-HEXA #1	2018-02-17 09:03:53	6.27466	4.0042	0.000			B	401678423.60	1	80	20	00	09	F8	C1	54
107910	2018-02-18 03:35:10	NP	N	FORMAT TEMPL. 31X8-A2-HEXA #1	2018-02-18 03:35:09	5.65503	4.30202	0.000			B	401678432.75	1	82	F0	0F	71	C0	E4	09
107910	2018-02-18 05:01:17	NK	N	FORMAT TEMPL. 31X8-A2-HEXA #1	2018-02-18 05:01:16	5.70632	4.26008	0.000			B	401678437.28	1	80	40	00	65	B8	0A	E8
107910	2018-02-18 06:22:56	NN	N	FORMAT TEMPL. 31X8-A2-HEXA #1	2018-02-18 06:22:55	5.64119	4.2064	0.000			A	401678430.07	1	DF	61	CF
107910	2018-02-18 06:24:56	NN	N	FORMAT TEMPL. 31X8-A2-HEXA #1	2018-02-18 06:22:55	5.64119	4.2064	0.000			A	401678430.07	1	80	80	00	F9	60	A5	DC
107910	2018-02-18 06:25:48	NN	N	FORMAT TEMPL. 31X8-A2-HEXA #1	2018-02-18 06:22:55	5.64119	4.2064	0.000			A	401678430.07	1	80	68	00	C9	88	E4	9E
107910	2018-02-18 07:38:51	MA	N	FORMAT TEMPL. 31X8-A2-HEXA #1	2018-02-18 07:39:47	5.58837	4.21639	0.000			A	401678428.74	1	83	A0	08	FF	A8	6C	C4
107910	2018-02-18 07:39:38	MA	N	FORMAT TEMPL. 31X8-A2-HEXA #1	2018-02-18 07:39:47	5.58837	4.21639	0.000			A	401678428.74	1	80	38	00	71	D8	07	0E
107910	2018-02-18 07:40:55	MA	N	FORMAT TEMPL. 31X8-A2-HEXA #1	2018-02-18 07:39:47	5.58837	4.21639	0.000			A	401678428.74	1	DF	61	CF
107910	2018-02-18 08:03:30	NN	N	FORMAT TEMPL. 31X8-A2-HEXA #1	2018-02-18 08:05:46	5.59173	4.21152	0.000			B	401678426.18	1	DF	61	CF
107910	2018-02-18 08:08:03	NN	N	FORMAT TEMPL. 31X8-A2-HEXA #1	2018-02-18 08:05:46	5.59173	4.21152	0.000			B	401678426.18	1	80	48	03	BA	B0	3C	C1
107910	2018-02-18 08:34:09	MB	N	FORMAT TEMPL. 31X8-A2-HEXA #1	2018-02-18 08:34:08	5.579	4.20449	0.000			B	401678419.62	1	80	90	02	77	60	C1	27
107910	2018-02-18 10:16:58	MB	N	FORMAT TEMPL. 31X8-A2-HEXA #1	2018-02-18 10:16:57	5.50451	4.20866	0.000			B	401678418.69	1	80	40	01	B5	C0	03	D5
107910	2018-02-19 03:24:00	NP	N	FORMAT TEMPL. 31X8-A2-HEXA #1	2018-02-19 03:23:59	5.09587	4.30875	0.000			A	401678420.92	1	83	50	0D	A3	A1	00	3C
107910	2018-02-19 03:27:08	NP	N	FORMAT TEMPL. 31X8-A2-HEXA #1	2018-02-19 03:23:59	5.09587	4.30875	0.000			A	401678420.92	1	DF	59	DA
107910	2018-02-19 03:27:56	NP	N	FORMAT TEMPL. 31X8-A2-HEXA #1	2018-02-19 03:23:59	5.09587	4.30875	0.000			A	401678420.92	1	80	20	00	05	F8	0C	F0
107910	2018-02-19 05:04:35	NP	N	FORMAT TEMPL. 31X8-A2-HEXA #1	2018-02-19 05:05:19	5.0204	4.32602	0.000			A	401678413.05	1	80	40	01	2C	C8	72	5C
107910	2018-02-19 05:05:20	NP	N	FORMAT TEMPL. 31X8-A2-HEXA #1	2018-02-19 05:05:19	5.0204	4.32602	0.000			A	401678413.05	1	80	28	00	2E	B8	F2	1F
107910	2018-02-19 05:06:04	NP	N	FORMAT TEMPL. 31X8-A2-HEXA #1	2018-02-19 05:05:19	5.0204	4.32602	0.000			A	401678413.05	1	80	18	00	07	F8	5F	D7
107910	2018-02-19 07:58:57	NN	N	FORMAT TEMPL. 31X8-A2-HEXA #1	2018-02-19 07:59:42	5.03311	4.33897	0.000			A	401678419.70	1	80	40	01	51	C8	49	16
107910	2018-02-19 07:59:45	NN	N	FORMAT TEMPL. 31X8-A2-HEXA #1	2018-02-19 07:59:42	5.03311	4.33897	0.000			A	401678419.70	1	DF	59	DA
107910	2018-02-19 08:00:26	NN	N	FORMAT TEMPL. 31X8-A2-HEXA #1	2018-02-19 07:59:42	5.03311	4.33897	0.000			A	401678419.70	1	80	20	00	05	F8	66	05
107910	2018-02-19 08:54:53	MA	N	FORMAT TEMPL. 31X8-A2-HEXA #1	2018-02-19 08:55:51	4.95719	4.34683	0.000			A	401678424.66	1	80	58	02	D5	B8	37	F2
107910	2018-02-19 08:56:50	MA	N	FORMAT TEMPL. 31X8-A2-HEXA #1	2018-02-19 08:55:51	4.95719	4.34683	0.000			A	401678424.66	1	80	58	01	D0	C8	4A	BC
107910	2018-02-19 08:57:46	MA	N	FORMAT TEMPL. 31X8-A2-HEXA #1	2018-02-19 08:55:51	4.95719	4.34683	0.000			A	401678424.66	1	DF	59	DA
107910	2018-02-19 09:56:55	MB	N	FORMAT TEMPL. 31X8-A2-HEXA #1	2018-02-19 09:56:54	4.94219	4.3605	0.000			B	401678426.81	1	DF	59	DA
107910	2018-02-19 10:00:49	MB	N	FORMAT TEMPL. 31X8-A2-HEXA #1	2018-02-19 09:56:54	4.94219	4.3605	0.000			B	401678426.81	1	80	70	03	A0	80	30	E0
107910	2018-02-20 05:57:35	NK	N	FORMAT TEMPL. 31X8-A2-HEXA #1	2018-02-20 05:57:34	4.33168	4.54341	0.000			B	401678405.05	1	DF	52	5F
107910	2018-02-20 06:05:55	NN	N	FORMAT TEMPL. 31X8-A2-HEXA #1	2018-02-20 06:05:54	4.42733	4.48676	0.000			B	401678418.03	1	80	A0	02	6F	48	F9	89
107910	2018-02-20 06:50:56	SR	N	FORMAT TEMPL. 31X8-A2-HEXA #1	2018-02-20 06:50:55	4.38121	4.507	0.000			B	401678417.88	1	DF	52	5F
107910	2018-02-20 07:34:56	NK	N	FORMAT TEMPL. 31X8-A2-HEXA #1	2018-02-20 07:34:56	4.35618	4.51834	0.000			B	401678419.44	1	DF	52	5F
107910	2018-02-20 09:42:53	MB	N	FORMAT TEMPL. 31X8-A2-HEXA #1	2018-02-20 09:32:06	4.32173	4.54066	0.000			B	401678419.19	2	DF	52	5F
107910	2018-02-20 10:15:39	MA	N	FORMAT TEMPL. 31X8-A2-HEXA #1	2018-02-20 10:15:39	4.29903	4.56557	0.000			B	401678415.64	1	80	40	03	35	C0	F3	99
107910	2018-02-20 10:19:18	MA	N	FORMAT TEMPL. 31X8-A2-HEXA #1	2018-02-20 10:15:39	4.29903	4.56557	0.000			B	401678415.64	1	DF	52	5F
107910	2018-02-21 02:58:04	NP	N	FORMAT TEMPL. 31X8-A2-HEXA #1	2018-02-21 02:58:04	3.76194	4.86645	0.000			B	401678439.50	1	80	40	00	D8	C8	53	01
107910	2018-02-21 05:28:21	NK	N	FORMAT TEMPL. 31X8-A2-HEXA #1	2018-02-21 05:30:46	3.75314	4.81134	0.000			A	401678430.12	1	DF	5B	CF
107910	2018-02-21 05:31:39	NK	N	FORMAT TEMPL. 31X8-A2-HEXA #1	2018-02-21 05:30:46	3.75314	4.81134	0.000			A	401678430.12	1	80	B0	00	C9	48	69	C8
107910	2018-02-21 05:32:21	NK	N	FORMAT TEMPL. 31X8-A2-HEXA #1	2018-02-21 05:30:46	3.75314	4.81134	0.000			A	401678430.12	1	80	20	00	05	F8	CA	A8
107910	2018-02-21 07:05:25	NK	N	FORMAT TEMPL. 31X8-A2-HEXA #1	2018-02-21 07:14:42	3.69544	4.82657	0.000			B	401678422.46	1	84	60	02	75	A1	37	4A
107910	2018-02-21 07:14:43	NK	N	FORMAT TEMPL. 31X8-A2-HEXA #1	2018-02-21 07:14:42	3.69544	4.82657	0.000			B	401678422.46	1	80	40	02	E0	48	56	1A
107910	2018-02-21 08:14:08	MA	N	FORMAT TEMPL. 31X8-A2-HEXA #1	2018-02-21 08:14:08	3.68775	4.83688	0.000			B	401678418.53	1	DF	5B	CF
107910	2018-02-21 08:16:15	MA	N	FORMAT TEMPL. 31X8-A2-HEXA #1	2018-02-21 08:14:08	3.68775	4.83688	0.000			B	401678418.53	1	80	20	00	1D	C8	AA	35
107910	2018-02-21 10:00:48	MA	N	FORMAT TEMPL. 31X8-A2-HEXA #1	2018-02-21 10:02:23	3.64111	4.85369	0.000			B	401678410.16	1	80	48	03	CE	C0	03	85
107910	2018-02-21 10:03:59	MA	N	FORMAT TEMPL. 31X8-A2-HEXA #1	2018-02-21 10:02:23	3.64111	4.85369	0.000			B	401678410.16	1	80	50	02	FF	C8	17	3E
107910	2018-02-22 04:35:48	NP	N	FORMAT TEMPL. 31X8-A2-HEXA #1	2018-02-22 04:35:47	3.09061	5.09447	0.000			B	401678387.90	1	85	20	08	49	71	1E	17
107910	2018-02-22 06:49:02	NK	N	FORMAT TEMPL. 31X8-A2-HEXA #1	2018-02-22 06:50:04	2.8798	5.15464	0.000			B	401678432.30	1	80	40	02	04	C8	5B	F7
107910	2018-02-22 06:51:06	NK	N	FORMAT TEMPL. 31X8-A2-HEXA #1	2018-02-22 06:50:04	2.8798	5.15464	0.000			B	401678432.30	1	80	50	01	EB	B0	92	53
107910	2018-02-22 07:16:48	NN	N	FORMAT TEMPL. 31X8-A2-HEXA #1	2018-02-22 07:16:47	3.07408	5.25862	0.000			A	401678421.65	1	80	48	03	EA	C8	15	42
107910	2018-02-22 07:21:18	NN	N	FORMAT TEMPL. 31X8-A2-HEXA #1	2018-02-22 07:16:47	3.07408	5.25862	0.000			A	401678421.65	1	80	50	04	36	C8	C0	95
107910	2018-02-22 07:24:45	NN	N	FORMAT TEMPL. 31X8-A2-HEXA #1	2018-02-22 07:16:47	3.07408	5.25862	0.000			A	401678421.65	1	DF	01	88
107910	2018-02-22 08:55:38	MB	N	FORMAT TEMPL. 31X8-A2-HEXA #1	2018-02-22 08:59:03	3.04426	5.28557	0.000			A	401678417.70	1	80	48	02	DB	D0	D8	CE
107910	2018-02-22 08:59:02	MB	N	FORMAT TEMPL. 31X8-A2-HEXA #1	2018-02-22 08:59:03	3.04426	5.28557	0.000			A	401678417.70	1	80	48	03	26	D0	8E	20
107910	2018-02-22 09:02:30	MB	N	FORMAT TEMPL. 31X8-A2-HEXA #1	2018-02-22 08:59:03	3.04426	5.28557	0.000			A	401678417.70	1	80	48	00	AE	B8	0C	17
107910	2018-02-22 08:59:02	NN	N	FORMAT TEMPL. 31X8-A2-HEXA #1	2018-02-22 08:59:01	3.04178	5.28308	0.000			A	401678415.92	1	80	48	03	26	D0	33	EC
107910	2018-02-22 09:01:45	NN	N	FORMAT TEMPL. 31X8-A2-HEXA #1	2018-02-22 08:59:01	3.04178	5.28308	0.000			A	401678415.92	1	DF	01	88
107910	2018-02-22 09:02:30	NN	N	FORMAT TEMPL. 31X8-A2-HEXA #1	2018-02-22 08:59:01	3.04178	5.28308	0.000			A	401678415.92	1	80	48	00	AE	B8	76	07
107910	2018-02-22 09:32:45	MA	N	FORMAT TEMPL. 31X8-A2-HEXA #1	2018-02-22 09:32:45	3.03269	5.30389	0.000			B	401678419.55	1	80	50	05	0E	C8	F8	CE
107910	2018-02-23 02:39:39	NP	N	FORMAT TEMPL. 31X8-A2-HEXA #1	2018-02-23 02:45:10	2.66653	5.58842	0.000			1	401678418.88	1	DF	81	94
107910	2018-02-23 02:41:50	NP	N	FORMAT TEMPL. 31X8-A2-HEXA #1	2018-02-23 02:45:10	2.66653	5.58842	0.000			1	401678418.88	1	80	48	01	8E	B8	7F	1E
107910	2018-02-23 02:44:44	NP	N	FORMAT TEMPL. 31X8-A2-HEXA #1	2018-02-23 02:45:10	2.66653	5.58842	0.000			1	401678418.88	1	80	70	02	B0	88	6F	8E
107910	2018-02-23 02:45:36	NP	N	FORMAT TEMPL. 31X8-A2-HEXA #1	2018-02-23 02:45:10	2.66653	5.58842	0.000			1	401678418.88	1	80	48	00	CB	B8	C8	D8
107910	2018-02-23 04:18:34	NP	N	FORMAT TEMPL. 31X8-A2-HEXA #1	2018-02-23 04:18:54	2.63094	5.60773	0.000			B	401678419.12	1	DF	81	94
107910	2018-02-23 04:19:14	NP	N	FORMAT TEMPL. 31X8-A2-HEXA #1	2018-02-23 04:18:54	2.63094	5.60773	0.000			B	401678419.12	1	80	18	00	07	F8	2B	B0
107910	2018-02-23 05:21:44	SR	N	FORMAT TEMPL. 31X8-A2-HEXA #1	2018-02-23 05:16:37	2.60776	5.62319	0.000			3	401678419.97	1	80	50	02	8E	B8	01	1A
107910	2018-02-23 05:23:20	SR	N	FORMAT TEMPL. 31X8-A2-HEXA #1	2018-02-23 05:16:37	2.60776	5.62319	0.000			3	401678419.97	1	80	98	04	0D	60	A5	72
107910	2018-02-23 05:24:10	SR	N	FORMAT TEMPL. 31X8-A2-HEXA #1	2018-02-23 05:16:37	2.60776	5.62319	0.000			3	401678419.97	2	DF	81	94
107910	2018-02-23 05:24:51	SR	N	FORMAT TEMPL. 31X8-A2-HEXA #1	2018-02-23 05:16:37	2.60776	5.62319	0.000			3	401678419.97	1	80	18	00	07	F8	DF	E5
107910	2018-02-23 06:15:18	NK	N	FORMAT TEMPL. 31X8-A2-HEXA #1	2018-02-23 06:23:14	2.57316	5.64	0.000			A	401678420.52	1	80	50	01	BB	B0	6E	06
107910	2018-02-23 06:20:11	NK	N	FORMAT TEMPL. 31X8-A2-HEXA #1	2018-02-23 06:23:14	2.57316	5.64	0.000			A	401678420.52	1	82	48	04	8E	40	B5	29
107910	2018-02-23 06:23:14	NK	N	FORMAT TEMPL. 31X8-A2-HEXA #1	2018-02-23 06:23:14	2.57316	5.64	0.000			A	401678420.52	1	DF	81	94
107910	2018-02-23 07:08:30	NN	N	FORMAT TEMPL. 31X8-A2-HEXA #1	2018-02-23 07:12:06	2.56135	5.65338	0.000			A	401678418.65	1	98	A8	94
107910	2018-02-23 07:12:28	NN	N	FORMAT TEMPL. 31X8-A2-HEXA #1	2018-02-23 07:12:06	2.56135	5.65338	0.000			A	401678418.65	1	80	58	03	6C	98	83	EC
107910	2018-02-23 07:15:22	NN	N	FORMAT TEMPL. 31X8-A2-HEXA #1	2018-02-23 07:12:06	2.56135	5.65338	0.000			A	401678418.65	1	80	78	02	B7	70	3F	F8
107910	2018-02-23 08:48:12	NN	N	FORMAT TEMPL. 31X8-A2-HEXA #1	2018-02-23 08:48:11	2.51729	5.68582	0.000			B	401678419.71	1	85	A8	01	38	91	EA	A6
107910	2018-02-23 09:13:50	MA	N	FORMAT TEMPL. 31X8-A2-HEXA #1	2018-02-23 09:13:49	2.5183	5.69792	0.000			A	401678419.25	1	DF	81	94
107910	2018-02-23 09:17:22	MA	N	FORMAT TEMPL. 31X8-A2-HEXA #1	2018-02-23 09:13:49	2.5183	5.69792	0.000			A	401678419.25	1	13	DA	8D
107910	2018-02-23 09:21:57	MA	N	FORMAT TEMPL. 31X8-A2-HEXA #1	2018-02-23 09:13:49	2.5183	5.69792	0.000			A	401678419.25	1	80	20	00	05	F8	67	A1
107910	2018-02-23 10:13:04	MB	N	FORMAT TEMPL. 31X8-A2-HEXA #1	2018-02-23 10:13:03	2.509	5.70147	0.000			B	401678416.68	1	DF	8B	77
107910	2018-02-23 10:17:39	MB	N	FORMAT TEMPL. 31X8-A2-HEXA #1	2018-02-23 10:13:03	2.509	5.70147	0.000			B	401678416.68	1	80	A0	08	4A	68	B9	81
107910	2018-02-24 04:03:11	NP	N	FORMAT TEMPL. 31X8-A2-HEXA #1	2018-02-24 04:02:47	2.17993	6.04973	0.000			2	401678423.62	1	80	28	00	26	00	88	38
107910	2018-02-24 04:06:47	NP	N	FORMAT TEMPL. 31X8-A2-HEXA #1	2018-02-24 04:02:47	2.17993	6.04973	0.000			2	401678423.62	1	80	B8	03	52	38	B2	EF
107910	2018-02-24 04:08:30	NP	N	FORMAT TEMPL. 31X8-A2-HEXA #1	2018-02-24 04:02:47	2.17993	6.04973	0.000			2	401678423.62	2	DF	51	C6
107910	2018-02-24 05:53:28	NK	N	FORMAT TEMPL. 31X8-A2-HEXA #1	2018-02-24 05:53:27	2.14273	6.08445	0.000			B	401678424.23	1	80	B0	04	38	40	B9	F7
107910	2018-02-24 06:27:12	SR	N	FORMAT TEMPL. 31X8-A2-HEXA #1	2018-02-24 06:29:13	2.11829	6.08092	0.000			B	401678425.49	1	80	98	02	C1	40	01	C1
107910	2018-02-24 06:31:15	SR	N	FORMAT TEMPL. 31X8-A2-HEXA #1	2018-02-24 06:29:13	2.11829	6.08092	0.000			B	401678425.49	1	DF	51	C6
107910	2018-02-24 06:56:07	NN	N	FORMAT TEMPL. 31X8-A2-HEXA #1	2018-02-24 06:56:06	2.10659	6.09064	0.000			B	401678421.21	1	80	88	05	16	40	4B	19
107910	2018-02-24 07:29:40	NK	N	FORMAT TEMPL. 31X8-A2-HEXA #1	2018-02-24 07:32:34	2.07658	6.09961	0.000			A	401678421.48	1	80	B8	03	62	38	2E	18
107910	2018-02-24 07:32:55	NK	N	FORMAT TEMPL. 31X8-A2-HEXA #1	2018-02-24 07:32:34	2.07658	6.09961	0.000			A	401678421.48	1	DF	51	C6
107910	2018-02-24 07:35:09	NK	N	FORMAT TEMPL. 31X8-A2-HEXA #1	2018-02-24 07:32:34	2.07658	6.09961	0.000			A	401678421.48	1	80	B8	02	12	38	37	46
107910	2018-02-24 08:38:32	NN	N	FORMAT TEMPL. 31X8-A2-HEXA #1	2018-02-24 08:39:02	2.02792	6.111	0.000			B	401678425.78	1	80	90	03	1A	40	10	3F
107910	2018-02-24 08:39:33	NN	N	FORMAT TEMPL. 31X8-A2-HEXA #1	2018-02-24 08:39:02	2.02792	6.111	0.000			B	401678425.78	1	DF	51	C6
107910	2018-02-24 08:53:28	MA	N	FORMAT TEMPL. 31X8-A2-HEXA #1	2018-02-24 08:53:27	2.02384	6.10707	0.000			A	401678423.27	1	DF	51	C6
107910	2018-02-24 08:58:00	MA	N	FORMAT TEMPL. 31X8-A2-HEXA #1	2018-02-24 08:53:27	2.02384	6.10707	0.000			A	401678423.27	1	80	B8	03	C2	38	43	4F
107910	2018-02-24 09:00:55	MA	N	FORMAT TEMPL. 31X8-A2-HEXA #1	2018-02-24 08:53:27	2.02384	6.10707	0.000			A	401678423.27	1	80	C0	02	BB	30	3E	A2
107910	2018-02-24 09:49:59	MB	N	FORMAT TEMPL. 31X8-A2-HEXA #1	2018-02-24 09:57:31	2.00286	6.10477	0.000			A	401678421.64	1	80	B0	01	79	38	01	FB
107910	2018-02-24 09:56:44	MB	N	FORMAT TEMPL. 31X8-A2-HEXA #1	2018-02-24 09:57:31	2.00286	6.10477	0.000			A	401678421.64	1	80	80	02	D0	48	C3	4C
107910	2018-02-24 09:58:19	MB	N	FORMAT TEMPL. 31X8-A2-HEXA #1	2018-02-24 09:57:31	2.00286	6.10477	0.000			A	401678421.64	1	80	98	01	75	40	30	98
107910	2018-02-24 10:36:14	MA	N	FORMAT TEMPL. 31X8-A2-HEXA #1	2018-02-24 10:36:13	1.95902	6.10635	0.000			B	401678426.63	1	86	F8	08	B0	90	96	22
107910	2018-02-24 10:38:57	MA	N	FORMAT TEMPL. 31X8-A2-HEXA #1	2018-02-24 10:36:13	1.95902	6.10635	0.000			B	401678426.63	1	80	70	02	20	70	4A	2F
107910	2018-02-25 04:03:20	NP	N	FORMAT TEMPL. 31X8-A2-HEXA #1	2018-02-25 04:03:20	1.28338	6.25567	0.000			B	401678436.76	1	80	B0	00	99	40	6D	E1
107910	2018-02-25 05:58:05	SR	N	FORMAT TEMPL. 31X8-A2-HEXA #1	2018-02-25 05:58:04	1.50969	6.17866	0.000			B	401678415.64	1	80	40	00	50	D8	CE	B9
107910	2018-02-25 06:40:57	NN	N	FORMAT TEMPL. 31X8-A2-HEXA #1	2018-02-25 06:40:56	1.5071	6.17128	0.000			B	401678418.99	1	81	B8	02	0D	C1	B3	53
107910	2018-02-25 08:26:55	NN	N	FORMAT TEMPL. 31X8-A2-HEXA #1	2018-02-25 08:26:54	1.51754	6.17802	0.000			B	401678417.11	1	81	88	04	01	B8	54	FB
107910	2018-02-25 08:31:40	MA	N	FORMAT TEMPL. 31X8-A2-HEXA #1	2018-02-25 08:31:40	1.52008	6.17376	0.000			B	401678412.74	1	81	B8	04	08	B8	CA	E7
107910	2018-02-25 09:28:40	MB	N	FORMAT TEMPL. 31X8-A2-HEXA #1	2018-02-25 09:29:09	1.50443	6.16346	0.000			B	401678420.02	1	81	B0	02	F3	90	11	69
107910	2018-02-25 09:29:39	MB	N	FORMAT TEMPL. 31X8-A2-HEXA #1	2018-02-25 09:29:09	1.50443	6.16346	0.000			B	401678420.02	1	80	70	00	84	B8	CF	EE
107910	2018-02-25 10:20:40	MA	N	FORMAT TEMPL. 31X8-A2-HEXA #1	2018-02-25 10:20:39	1.4884	6.16623	0.000			B	401678405.19	1	81	48	07	98	90	1D	CF
107910	2018-02-26 03:39:39	NP	N	FORMAT TEMPL. 31X8-A2-HEXA #1	2018-02-26 03:39:38	1.03273	5.97918	0.000			A	401678422.21	1	80	58	01	20	B8	99	C5
107910	2018-02-26 03:43:31	NP	N	FORMAT TEMPL. 31X8-A2-HEXA #1	2018-02-26 03:39:38	1.03273	5.97918	0.000			A	401678422.21	1	81	00	03	9C	98	37	BB
107910	2018-02-26 03:49:40	NP	N	FORMAT TEMPL. 31X8-A2-HEXA #1	2018-02-26 03:39:38	1.03273	5.97918	0.000			A	401678422.21	1	DF	C8	9C
107910	2018-02-26 05:05:10	NK	N	FORMAT TEMPL. 31X8-A2-HEXA #1	2018-02-26 05:05:09	1.01413	5.96736	0.000			B	401678431.51	1	80	E0	05	0C	98	EE	5E
107910	2018-02-26 05:23:04	SR	N	FORMAT TEMPL. 31X8-A2-HEXA #1	2018-02-26 05:23:03	1.01138	5.96857	0.000			B	401678419.29	1	80	88	02	D7	98	A5	24
107910	2018-02-26 05:32:11	SR	N	FORMAT TEMPL. 31X8-A2-HEXA #1	2018-02-26 05:23:03	1.01138	5.96857	0.000			B	401678419.29	1	DF	C8	9C
107910	2018-02-26 06:30:20	NN	N	FORMAT TEMPL. 31X8-A2-HEXA #1	2018-02-26 06:30:20	0.99543	5.91911	0.000			A	401678425.37	1	DF	C8	9C
107910	2018-02-26 06:33:33	NN	N	FORMAT TEMPL. 31X8-A2-HEXA #1	2018-02-26 06:30:20	0.99543	5.91911	0.000			A	401678425.37	1	80	98	02	FD	40	1B	85
107910	2018-02-26 06:36:55	NN	N	FORMAT TEMPL. 31X8-A2-HEXA #1	2018-02-26 06:30:20	0.99543	5.91911	0.000			A	401678425.37	1	80	B0	03	24	38	BB	CB
107910	2018-02-26 06:39:50	NK	N	FORMAT TEMPL. 31X8-A2-HEXA #1	2018-02-26 06:39:50	0.99546	5.91911	0.000			B	401678424.10	1	80	88	02	BB	48	22	D6
107910	2018-02-26 07:08:05	SR	N	FORMAT TEMPL. 31X8-A2-HEXA #1	2018-02-26 07:08:04	0.99587	5.92488	0.000			B	401678409.88	1	DF	C8	9C
107910	2018-02-26 08:08:20	NN	N	FORMAT TEMPL. 31X8-A2-HEXA #1	2018-02-26 08:08:20	0.99294	5.87632	0.000			A	401678423.84	1	DF	C8	9C
107910	2018-02-26 08:12:26	NN	N	FORMAT TEMPL. 31X8-A2-HEXA #1	2018-02-26 08:08:20	0.99294	5.87632	0.000			A	401678423.84	1	81	90	03	48	90	19	18
107910	2018-02-26 08:20:09	NN	N	FORMAT TEMPL. 31X8-A2-HEXA #1	2018-02-26 08:08:20	0.99294	5.87632	0.000			A	401678423.84	1	81	98	06	9E	70	ED	2B
107910	2018-02-26 08:12:26	MA	N	FORMAT TEMPL. 31X8-A2-HEXA #1	2018-02-26 08:12:25	0.99968	5.86947	0.000			B	401678423.86	1	81	90	03	48	90	31	42
107910	2018-02-26 08:20:09	MA	N	FORMAT TEMPL. 31X8-A2-HEXA #1	2018-02-26 08:12:25	0.99968	5.86947	0.000			B	401678423.86	1	81	98	06	9E	70	68	59
107910	2018-02-26 09:18:09	MB	N	FORMAT TEMPL. 31X8-A2-HEXA #1	2018-02-26 09:18:32	0.984	5.88729	0.000			B	401678423.44	1	81	E8	08	BC	A0	A1	FD
107910	2018-02-26 09:18:57	MB	N	FORMAT TEMPL. 31X8-A2-HEXA #1	2018-02-26 09:18:32	0.984	5.88729	0.000			B	401678423.44	1	80	B8	00	4F	48	D2	0C
107910	2018-02-26 09:49:07	MA	N	FORMAT TEMPL. 31X8-A2-HEXA #1	2018-02-26 09:49:07	0.99266	5.82679	0.000			B	401678423.36	1	DF	C8	9C
107910	2018-02-27 03:29:54	NP	N	FORMAT TEMPL. 31X8-A2-HEXA #1	2018-02-27 03:30:56	0.9195	5.67358	0.000			A	401678409.62	1	83	D8	09	6E	B9	05	EC
107910	2018-02-27 03:30:53	NP	N	FORMAT TEMPL. 31X8-A2-HEXA #1	2018-02-27 03:30:56	0.9195	5.67358	0.000			A	401678409.62	1	80	C0	00	3E	40	7E	63
107910	2018-02-27 03:32:03	NP	N	FORMAT TEMPL. 31X8-A2-HEXA #1	2018-02-27 03:30:56	0.9195	5.67358	0.000			A	401678409.62	1	DF	A0	D0
107910	2018-02-27 04:56:18	SR	N	FORMAT TEMPL. 31X8-A2-HEXA #1	2018-02-27 04:58:33	0.62934	5.63742	0.000			A	401678435.28	1	83	D0	07	91	B9	82	81
107910	2018-02-27 04:59:14	SR	N	FORMAT TEMPL. 31X8-A2-HEXA #1	2018-02-27 04:58:33	0.62934	5.63742	0.000			A	401678435.28	1	80	40	01	0D	A8	0E	08
107910	2018-02-27 05:00:09	SR	N	FORMAT TEMPL. 31X8-A2-HEXA #1	2018-02-27 04:58:33	0.62934	5.63742	0.000			A	401678435.28	1	DF	A0	D0
107910	2018-02-27 06:30:51	SR	N	FORMAT TEMPL. 31X8-A2-HEXA #1	2018-02-27 06:31:42	0.52305	5.60801	0.000			B	401678417.32	1	80	50	01	36	98	13	9B
107910	2018-02-27 06:32:35	SR	N	FORMAT TEMPL. 31X8-A2-HEXA #1	2018-02-27 06:31:42	0.52305	5.60801	0.000			B	401678417.32	1	DF	A0	D0
107910	2018-02-27 08:04:57	NN	N	FORMAT TEMPL. 31X8-A2-HEXA #1	2018-02-27 08:04:57	0.41827	5.58812	0.000			B	401678392.80	1	80	18	00	07	F8	0F	5F
107910	2018-02-27 10:30:45	MB	N	FORMAT TEMPL. 31X8-A2-HEXA #1	2018-02-27 10:30:45	0.53301	5.63249	0.000			B	401678384.03	1	90	20	3D	A7	8C	47	84
107910	2018-02-28 03:19:12	NP	N	FORMAT TEMPL. 31X8-A2-HEXA #1	2018-02-28 03:19:12	-0.06934	5.45545	0.000			B	401678372.96	1	DF	58	FA
107910	2018-02-28 03:28:03	NP	N	FORMAT TEMPL. 31X8-A2-HEXA #1	2018-02-28 03:19:12	-0.06934	5.45545	0.000			B	401678372.96	1	13	9A	8F
107910	2018-02-28 04:26:02	SR	N	FORMAT TEMPL. 31X8-A2-HEXA #1	2018-02-28 04:26:01	0.16699	5.66834	0.000			B	401678452.08	1	80	60	06	1A	C0	94	70
107910	2018-02-28 05:01:53	NP	N	FORMAT TEMPL. 31X8-A2-HEXA #1	2018-02-28 05:01:53	0.23906	5.73854	0.000			B	401678418.19	1	80	60	03	D3	C8	68	6F
107910	2018-02-28 05:05:09	NP	N	FORMAT TEMPL. 31X8-A2-HEXA #1	2018-02-28 05:01:53	0.23906	5.73854	0.000			B	401678418.19	1	80	B0	03	09	60	FC	2A
107910	2018-02-28 07:35:49	NK	N	FORMAT TEMPL. 31X8-A2-HEXA #1	2018-02-28 07:37:30	0.23883	5.73569	0.000			B	401678425.93	1	DF	58	FA
107910	2018-02-28 07:39:11	NK	N	FORMAT TEMPL. 31X8-A2-HEXA #1	2018-02-28 07:37:30	0.23883	5.73569	0.000			B	401678425.93	1	80	A8	03	24	A8	8F	5C
107910	2018-02-28 07:53:19	NN	N	FORMAT TEMPL. 31X8-A2-HEXA #1	2018-02-28 07:53:19	0.32138	5.90291	0.000			B	401678497.38	1	81	30	02	E5	B8	D2	DA
107910	2018-02-28 09:16:21	MA	N	FORMAT TEMPL. 31X8-A2-HEXA #1	2018-02-28 09:16:20	0.29925	5.89205	0.000			B	401678524.51	1	DF	58	FA
107910	2018-02-28 10:08:24	MB	N	FORMAT TEMPL. 31X8-A2-HEXA #1	2018-02-28 10:08:24	0.15492	5.73395	0.000			A	401678422.70	1	80	D0	0A	5C	D0	8A	0E
107910	2018-02-28 10:09:48	MB	N	FORMAT TEMPL. 31X8-A2-HEXA #1	2018-02-28 10:08:24	0.15492	5.73395	0.000			A	401678422.70	1	80	D0	0B	AD	C8	39	E6
107910	2018-02-28 10:17:55	MB	N	FORMAT TEMPL. 31X8-A2-HEXA #1	2018-02-28 10:08:24	0.15492	5.73395	0.000			A	401678422.70	1	DF	58	FA
107910	2018-02-28 10:52:09	MA	N	FORMAT TEMPL. 31X8-A2-HEXA #1	2018-02-28 10:52:08	0.142	5.70989	0.000			B	401678418.05	1	80	D8	03	BA	C8	0C	55
107910	2018-03-01 03:12:02	NP	N	FORMAT TEMPL. 31X8-A2-HEXA #1	2018-03-01 03:12:01	0.12566	5.64657	0.000			B	401678426.48	1	88	70	06	6C	B0	E3	97
107910	2018-03-01 05:28:20	NK	N	FORMAT TEMPL. 31X8-A2-HEXA #1	2018-03-01 05:28:19	-0.0788	5.61675	0.000			B	401678411.19	1	DF	F0	6E
107910	2018-03-01 05:28:20	SR	N	FORMAT TEMPL. 31X8-A2-HEXA #1	2018-03-01 05:28:19	0.0266	5.60961	0.000			B	401678426.22	1	DF	F0	6E
107910	2018-03-01 07:34:35	NN	N	FORMAT TEMPL. 31X8-A2-HEXA #1	2018-03-01 07:34:35	-0.02447	5.58591	0.000			B	401678420.64	1	81	40	0C	62	C9	65	A6
107910	2018-03-01 09:54:40	MB	N	FORMAT TEMPL. 31X8-A2-HEXA #1	2018-03-01 09:55:29	-0.01639	5.6169	0.000			B	401678423.19	1	DF	F0	6E
107910	2018-03-01 09:56:19	MB	N	FORMAT TEMPL. 31X8-A2-HEXA #1	2018-03-01 09:55:29	-0.01639	5.6169	0.000			B	401678423.19	1	80	B8	01	3A	A8	41	9B
107910	2018-03-02 02:54:15	NP	N	FORMAT TEMPL. 31X8-A2-HEXA #1	2018-03-02 02:54:14	0.04442	5.63032	0.000			B	401678418.71	1	80	50	08	C6	B8	67	49
107910	2018-03-02 03:04:36	NP	N	FORMAT TEMPL. 31X8-A2-HEXA #1	2018-03-02 02:54:14	0.04442	5.63032	0.000			B	401678418.71	1	80	58	09	69	B8	59	12
107910	2018-03-02 04:40:52	NP	N	FORMAT TEMPL. 31X8-A2-HEXA #1	2018-03-02 04:40:52	-0.00558	5.68523	0.000			B	401678431.26	1	80	88	03	CB	C0	67	CC
107910	2018-03-02 04:46:31	NP	N	FORMAT TEMPL. 31X8-A2-HEXA #1	2018-03-02 04:40:52	-0.00558	5.68523	0.000			B	401678431.26	1	80	90	05	4A	C0	67	D1
107910	2018-03-02 04:58:09	SR	N	FORMAT TEMPL. 31X8-A2-HEXA #1	2018-03-02 04:58:09	0.04973	5.6559	0.000			B	401678423.82	1	DF	D8	58
107910	2018-03-02 05:06:35	NK	N	FORMAT TEMPL. 31X8-A2-HEXA #1	2018-03-02 05:06:35	0.04461	5.65526	0.000			B	401678420.57	1	80	90	07	E7	C8	BB	44
107910	2018-03-02 05:06:35	SR	N	FORMAT TEMPL. 31X8-A2-HEXA #1	2018-03-02 04:58:09	0.04973	5.6559	0.000			B	401678423.82	1	80	90	07	E7	C8	CE	27
107910	2018-03-02 06:37:14	SR	N	FORMAT TEMPL. 31X8-A2-HEXA #1	2018-03-02 06:37:13	0.02363	5.66986	0.000			B	401678420.29	1	81	18	02	8C	A8	62	3C
107910	2018-03-02 06:46:48	SR	N	FORMAT TEMPL. 31X8-A2-HEXA #1	2018-03-02 06:37:13	0.02363	5.66986	0.000			B	401678420.29	1	81	10	08	F6	C0	F8	36
107910	2018-03-02 06:46:48	NK	N	FORMAT TEMPL. 31X8-A2-HEXA #1	2018-03-02 06:50:18	0.03759	5.64793	0.000			B	401678422.29	1	81	10	08	F6	C0	D2	0E
107910	2018-03-02 06:50:18	NK	N	FORMAT TEMPL. 31X8-A2-HEXA #1	2018-03-02 06:50:18	0.03759	5.64793	0.000			B	401678422.29	1	81	00	03	41	C8	D3	54
107910	2018-03-02 08:28:26	MA	N	FORMAT TEMPL. 31X8-A2-HEXA #1	2018-03-02 08:28:25	-0.01997	5.65228	0.000			B	401678434.19	1	80	A0	01	0F	A8	DD	84
107910	2018-03-02 09:34:10	MB	N	FORMAT TEMPL. 31X8-A2-HEXA #1	2018-03-02 09:34:10	-0.01153	5.65317	0.000			B	401678419.21	1	80	D8	06	57	A0	E7	00
107910	2018-03-02 10:08:46	MA	N	FORMAT TEMPL. 31X8-A2-HEXA #1	2018-03-02 10:08:46	0.01242	5.65463	0.000			B	401678421.79	1	81	38	0A	73	D0	BC	EF
107910	2018-03-02 10:16:23	MA	N	FORMAT TEMPL. 31X8-A2-HEXA #1	2018-03-02 10:08:46	0.01242	5.65463	0.000			B	401678421.79	1	DF	D8	58
107910	2018-03-03 04:28:06	NP	N	FORMAT TEMPL. 31X8-A2-HEXA #1	2018-03-03 04:28:05	0.14553	5.60538	0.000			B	401678422.48	1	80	57	96	E2	4A	D5	F0
107910	2018-03-03 07:13:08	NN	N	FORMAT TEMPL. 31X8-A2-HEXA #1	2018-03-03 07:13:07	0.12294	5.61137	0.000			B	401678401.88	1	81	20	05	0E	88	45	59
107910	2018-03-03 07:16:18	NN	N	FORMAT TEMPL. 31X8-A2-HEXA #1	2018-03-03 07:13:07	0.12294	5.61137	0.000			B	401678401.88	1	81	38	02	F6	B8	A9	C7
107910	2018-03-03 08:55:50	NN	N	FORMAT TEMPL. 31X8-A2-HEXA #1	2018-03-03 08:55:50	0.09941	5.61829	0.000			B	401678418.90	1	80	20	00	0C	F8	3D	11
107910	2018-03-03 09:49:05	MA	N	FORMAT TEMPL. 31X8-A2-HEXA #1	2018-03-03 09:49:04	0.09004	5.62298	0.000			B	401678427.67	1	81	38	06	1F	C8	50	F7
107910	2018-03-04 04:22:12	NP	N	FORMAT TEMPL. 31X8-A2-HEXA #1	2018-03-04 04:22:12	-0.0008	5.65799	0.000			B	401678426.69	1	DF	D0	55
107910	2018-03-04 05:55:44	NK	N	FORMAT TEMPL. 31X8-A2-HEXA #1	2018-03-04 05:55:44	0.0371	5.66148	0.000			B	401678419.96	1	DF	D0	55
107910	2018-03-04 07:07:33	NN	N	FORMAT TEMPL. 31X8-A2-HEXA #1	2018-03-04 07:07:33	0.03251	5.6685	0.000			B	401678423.24	1	80	B8	02	5F	B8	14	46
107910	2018-03-04 07:17:34	SR	N	FORMAT TEMPL. 31X8-A2-HEXA #1	2018-03-04 07:17:34	0.024	5.65161	0.000			B	401678419.63	1	DF	D0	45
107910	2018-03-04 09:27:25	MA	N	FORMAT TEMPL. 31X8-A2-HEXA #1	2018-03-04 09:27:57	0.03956	5.66653	0.000			B	401678426.87	1	80	E8	05	CE	B8	25	26
107910	2018-03-04 09:28:29	MA	N	FORMAT TEMPL. 31X8-A2-HEXA #1	2018-03-04 09:27:57	0.03956	5.66653	0.000			B	401678426.87	1	DF	D0	55
107910	2018-03-05 02:23:46	NP	N	FORMAT TEMPL. 31X8-A2-HEXA #1	2018-03-05 02:23:45	0.03055	5.68503	0.000			B	401678434.85	1	80	A8	08	F1	D0	38	E7
107910	2018-03-05 03:59:03	NP	N	FORMAT TEMPL. 31X8-A2-HEXA #1	2018-03-05 03:59:03	0.03747	5.65951	0.000			B	401678426.57	1	DF	E0	48
107910	2018-03-05 04:07:32	NP	N	FORMAT TEMPL. 31X8-A2-HEXA #1	2018-03-05 03:59:03	0.03747	5.65951	0.000			B	401678426.57	1	81	10	07	EE	C8	03	81
107910	2018-03-05 05:34:45	NK	N	FORMAT TEMPL. 31X8-A2-HEXA #1	2018-03-05 05:34:45	0.04618	5.65841	0.000			B	401678424.13	1	80	C0	06	6B	C0	3D	1B
107910	2018-03-05 06:45:01	SR	N	FORMAT TEMPL. 31X8-A2-HEXA #1	2018-03-05 06:45:36	0.03575	5.66876	0.000			A	401678420.11	1	81	10	05	FB	D0	5F	B4
107910	2018-03-05 06:46:12	SR	N	FORMAT TEMPL. 31X8-A2-HEXA #1	2018-03-05 06:45:36	0.03575	5.66876	0.000			A	401678420.11	1	80	A8	01	08	A8	96	6D
107910	2018-03-05 06:52:40	SR	N	FORMAT TEMPL. 31X8-A2-HEXA #1	2018-03-05 06:45:36	0.03575	5.66876	0.000			A	401678420.11	1	DF	E0	48
107910	2018-03-05 10:11:22	MB	N	FORMAT TEMPL. 31X8-A2-HEXA #1	2018-03-05 10:11:22	0.03662	5.66203	0.000			B	401678428.78	1	80	F8	0A	00	D9	07	A5
107910	2018-03-05 10:52:10	MA	N	FORMAT TEMPL. 31X8-A2-HEXA #1	2018-03-05 10:52:10	0.03742	5.66174	0.000			B	401678428.81	1	80	F8	09	DD	D9	F6	2A
107910	2018-03-06 03:57:50	NP	N	FORMAT TEMPL. 31X8-A2-HEXA #1	2018-03-06 03:57:50	0.03186	5.65854	0.000			B	401678422.81	1	80	90	04	DE	B0	7D	28
107910	2018-03-06 04:40:57	SR	N	FORMAT TEMPL. 31X8-A2-HEXA #1	2018-03-06 04:40:57	0.03673	5.65801	0.000			B	401678422.24	1	80	98	06	A5	B8	03	80
107910	2018-03-06 05:02:05	NK	N	FORMAT TEMPL. 31X8-A2-HEXA #1	2018-03-06 05:03:35	0.04093	5.65899	0.000			B	401678422.22	1	80	58	07	98	B0	97	A4
107910	2018-03-06 05:05:06	NK	N	FORMAT TEMPL. 31X8-A2-HEXA #1	2018-03-06 05:03:35	0.04093	5.65899	0.000			B	401678422.22	1	80	A8	02	CD	58	99	25
107910	2018-03-06 06:21:14	SR	N	FORMAT TEMPL. 31X8-A2-HEXA #1	2018-03-06 06:21:14	0.04136	5.65716	0.000			B	401678423.50	1	80	B0	0B	89	C0	F5	87
107910	2018-03-07 03:41:44	NP	N	FORMAT TEMPL. 31X8-A2-HEXA #1	2018-03-07 03:41:44	0.04117	5.65739	0.000			B	401678423.25	1	DF	E8	49
107910	2018-03-07 05:45:48	SR	N	FORMAT TEMPL. 31X8-A2-HEXA #1	2018-03-07 05:45:48	0.04528	5.6548	0.000			B	401678424.64	1	80	78	0A	B6	C0	11	01
107910	2018-03-07 06:16:51	NK	N	FORMAT TEMPL. 31X8-A2-HEXA #1	2018-03-07 06:18:26	0.03962	5.65437	0.000			B	401678424.78	1	81	18	04	58	90	70	74
107910	2018-03-07 06:20:03	NK	N	FORMAT TEMPL. 31X8-A2-HEXA #1	2018-03-07 06:18:26	0.03962	5.65437	0.000			B	401678424.78	1	DF	E8	49
107910	2018-03-07 08:08:13	NN	N	FORMAT TEMPL. 31X8-A2-HEXA #1	2018-03-07 08:08:13	0.03708	5.65173	0.000			B	401678422.19	1	80	E8	03	37	80	3D	67
107910	2018-03-07 08:24:34	MA	N	FORMAT TEMPL. 31X8-A2-HEXA #1	2018-03-07 08:24:33	0.04647	5.64686	0.000			B	401678422.79	1	81	10	0F	4F	D8	B9	38
107910	2018-03-07 08:25:40	MA	N	FORMAT TEMPL. 31X8-A2-HEXA #1	2018-03-07 08:24:33	0.04647	5.64686	0.000			B	401678422.79	1	DF	E8	49
107910	2018-03-07 10:08:16	MA	N	FORMAT TEMPL. 31X8-A2-HEXA #1	2018-03-07 10:08:16	0.03911	5.64709	0.000			B	401678419.51	1	80	A0	02	6A	A8	59	0D
107910	2018-03-07 10:11:12	MA	N	FORMAT TEMPL. 31X8-A2-HEXA #1	2018-03-07 10:08:16	0.03911	5.64709	0.000			B	401678419.51	1	DF	E8	49
107910	2018-03-08 03:29:31	NP	N	FORMAT TEMPL. 31X8-A2-HEXA #1	2018-03-08 03:29:30	0.01254	5.64828	0.000			B	401678417.36	1	DF	D0	47
107910	2018-03-08 05:07:45	NP	N	FORMAT TEMPL. 31X8-A2-HEXA #1	2018-03-08 05:10:21	0.02862	5.64846	0.000			B	401678415.71	1	80	B0	05	69	A0	49	9B
107910	2018-03-08 05:12:59	NP	N	FORMAT TEMPL. 31X8-A2-HEXA #1	2018-03-08 05:10:21	0.02862	5.64846	0.000			B	401678415.71	1	DF	D0	47
107910	2018-03-08 05:12:59	SR	N	FORMAT TEMPL. 31X8-A2-HEXA #1	2018-03-08 05:12:58	0.03815	5.65566	0.000			B	401678421.45	1	DF	D0	47
107910	2018-03-08 05:53:13	NK	N	FORMAT TEMPL. 31X8-A2-HEXA #1	2018-03-08 05:53:12	0.03758	5.65457	0.000			B	401678421.90	1	DF	D0	47
107910	2018-03-08 06:18:37	NN	N	FORMAT TEMPL. 31X8-A2-HEXA #1	2018-03-08 06:18:37	0.03634	5.6531	0.000			B	401678423.20	1	81	10	0B	11	C8	B2	7C
107910	2018-03-08 06:53:44	SR	N	FORMAT TEMPL. 31X8-A2-HEXA #1	2018-03-08 06:53:44	0.03598	5.65207	0.000			B	401678422.26	1	81	18	01	01	D9	E6	0D
107910	2018-03-08 07:32:23	NK	N	FORMAT TEMPL. 31X8-A2-HEXA #1	2018-03-08 07:37:55	0.03888	5.65253	0.000			B	401678421.86	1	81	10	0C	6E	D8	70	94
107910	2018-03-08 07:37:55	NK	N	FORMAT TEMPL. 31X8-A2-HEXA #1	2018-03-08 07:37:55	0.03888	5.65253	0.000			B	401678421.86	1	80	F0	04	9A	78	0D	75
107910	2018-03-08 08:10:41	MA	N	FORMAT TEMPL. 31X8-A2-HEXA #1	2018-03-08 08:11:02	0.03893	5.64045	0.000			B	401678417.44	1	81	10	04	FA	D0	40	B6
107910	2018-03-08 08:11:23	MA	N	FORMAT TEMPL. 31X8-A2-HEXA #1	2018-03-08 08:11:02	0.03893	5.64045	0.000			B	401678417.44	1	80	68	00	81	B8	60	C3
107910	2018-03-09 03:20:15	NP	N	FORMAT TEMPL. 31X8-A2-HEXA #1	2018-03-09 03:20:14	0.09806	5.62714	0.000			B	401678406.23	1	13	9A	8E
107910	2018-03-09 04:43:25	SR	N	FORMAT TEMPL. 31X8-A2-HEXA #1	2018-03-09 04:43:25	0.0679	5.64686	0.000			B	401678424.83	1	80	B0	06	ED	78	64	45
107910	2018-03-09 05:02:34	NP	N	FORMAT TEMPL. 31X8-A2-HEXA #1	2018-03-09 05:02:34	0.05421	5.65611	0.000			B	401678418.71	1	DF	D8	56
107910	2018-03-09 05:27:48	NK	N	FORMAT TEMPL. 31X8-A2-HEXA #1	2018-03-09 05:30:37	0.03592	5.65909	0.000			B	401678422.12	1	DF	D8	46
107910	2018-03-09 05:33:27	NK	N	FORMAT TEMPL. 31X8-A2-HEXA #1	2018-03-09 05:30:37	0.03592	5.65909	0.000			B	401678422.12	1	80	78	05	43	B8	6E	31
107910	2018-03-09 06:20:26	SR	N	FORMAT TEMPL. 31X8-A2-HEXA #1	2018-03-09 06:20:25	0.03638	5.65624	0.000			B	401678420.17	1	DF	D8	46
107910	2018-03-09 07:41:03	NN	N	FORMAT TEMPL. 31X8-A2-HEXA #1	2018-03-09 07:41:02	0.03674	5.65386	0.000			B	401678420.26	1	81	08	02	77	A8	7C	4B
107910	2018-03-09 08:40:21	MB	N	FORMAT TEMPL. 31X8-A2-HEXA #1	2018-03-09 08:40:21	0.03703	5.65297	0.000			B	401678420.80	1	80	B8	01	B2	86	FB	DE
107910	2018-03-09 09:29:49	MA	N	FORMAT TEMPL. 31X8-A2-HEXA #1	2018-03-09 09:29:48	0.03779	5.65291	0.000			B	401678420.29	1	81	10	07	F6	D9	B4	7A
107910	2018-03-10 03:07:51	NP	N	FORMAT TEMPL. 31X8-A2-HEXA #1	2018-03-10 03:07:51	0.03756	5.65934	0.000			B	401678419.97	1	80	90	0B	DE	68	A8	F2
107910	2018-03-10 04:49:02	NP	N	FORMAT TEMPL. 31X8-A2-HEXA #1	2018-03-10 04:49:01	0.04954	5.65487	0.000			B	401678414.58	1	80	68	02	C1	B8	E0	98
107910	2018-03-10 05:02:44	NK	N	FORMAT TEMPL. 31X8-A2-HEXA #1	2018-03-10 05:05:09	0.03842	5.63733	0.000			A	401678410.95	1	80	70	04	1C	C0	5F	E5
107910	2018-03-10 05:04:50	NK	N	FORMAT TEMPL. 31X8-A2-HEXA #1	2018-03-10 05:05:09	0.03842	5.63733	0.000			A	401678410.95	1	80	70	01	F4	A8	96	44
107910	2018-03-10 05:07:54	NK	N	FORMAT TEMPL. 31X8-A2-HEXA #1	2018-03-10 05:05:09	0.03842	5.63733	0.000			A	401678410.95	1	DF	B8	46
107910	2018-03-10 05:56:53	SR	N	FORMAT TEMPL. 31X8-A2-HEXA #1	2018-03-10 05:56:52	0.03965	5.63847	0.000			B	401678423.25	1	80	88	0D	4E	A0	B0	1D
107910	2018-03-10 06:41:08	NK	N	FORMAT TEMPL. 31X8-A2-HEXA #1	2018-03-10 06:43:00	0.04172	5.65379	0.000			B	401678418.88	1	81	08	08	C3	98	BF	5C
107910	2018-03-10 06:44:53	NK	N	FORMAT TEMPL. 31X8-A2-HEXA #1	2018-03-10 06:43:00	0.04172	5.65379	0.000			B	401678418.88	1	81	08	03	7F	C0	45	CF
107910	2018-03-10 09:01:39	MA	N	FORMAT TEMPL. 31X8-A2-HEXA #1	2018-03-10 09:01:39	0.04307	5.63816	0.000			B	401678420.07	1	88	20	00	09	F8	52	C8
107910	2018-03-11 02:56:17	NP	N	FORMAT TEMPL. 31X8-A2-HEXA #1	2018-03-11 02:56:17	0.04271	5.65872	0.000			B	401678417.75	1	80	B0	0B	CD	50	FC	74
107910	2018-03-11 04:35:02	NP	N	FORMAT TEMPL. 31X8-A2-HEXA #1	2018-03-11 04:35:02	0.04911	5.65842	0.000			B	401678420.04	1	80	70	05	05	B8	48	74
107910	2018-03-11 05:17:18	SR	N	FORMAT TEMPL. 31X8-A2-HEXA #1	2018-03-11 05:17:17	0.04916	5.65715	0.000			B	401678418.15	1	80	78	06	86	C0	F5	06
107910	2018-03-11 05:29:20	SR	N	FORMAT TEMPL. 31X8-A2-HEXA #1	2018-03-11 05:17:17	0.04916	5.65715	0.000			B	401678418.15	1	DF	B0	48
107910	2018-03-11 06:22:02	NK	N	FORMAT TEMPL. 31X8-A2-HEXA #1	2018-03-11 06:22:02	0.04916	5.65753	0.000			B	401678417.20	1	80	A8	04	51	C0	89	54
107910	2018-03-11 06:59:58	SR	N	FORMAT TEMPL. 31X8-A2-HEXA #1	2018-03-11 06:59:57	0.04833	5.65865	0.000			B	401678419.63	1	80	F8	07	51	90	2A	35
107910	2018-03-11 07:26:55	NN	N	FORMAT TEMPL. 31X8-A2-HEXA #1	2018-03-11 07:26:55	0.04837	5.65811	0.000			B	401678420.36	1	81	08	07	D2	C8	8F	63
107910	2018-03-11 08:45:12	MA	N	FORMAT TEMPL. 31X8-A2-HEXA #1	2018-03-11 08:47:47	0.04623	5.65678	0.000			B	401678421.68	1	81	00	0E	BC	D8	5B	B7
107910	2018-03-11 08:47:48	MA	N	FORMAT TEMPL. 31X8-A2-HEXA #1	2018-03-11 08:47:47	0.04623	5.65678	0.000			B	401678421.68	1	DF	B0	48
107910	2018-03-11 10:24:30	MA	N	FORMAT TEMPL. 31X8-A2-HEXA #1	2018-03-11 10:24:30	0.04544	5.65638	0.000			B	401678421.10	1	81	00	01	DC	D9	CD	FB
107910	2018-03-12 04:30:07	NP	N	FORMAT TEMPL. 31X8-A2-HEXA #1	2018-03-12 04:30:07	0.03168	5.65479	0.000			B	401678418.20	1	80	68	05	CC	C8	CA	24
107910	2018-03-12 04:50:31	SR	N	FORMAT TEMPL. 31X8-A2-HEXA #1	2018-03-12 04:53:10	0.04158	5.65871	0.000			B	401678416.98	1	80	90	07	4E	90	71	00
107910	2018-03-12 04:55:50	SR	N	FORMAT TEMPL. 31X8-A2-HEXA #1	2018-03-12 04:53:10	0.04158	5.65871	0.000			B	401678416.98	1	80	78	04	FA	C0	6C	E4
107910	2018-03-12 05:50:32	NK	N	FORMAT TEMPL. 31X8-A2-HEXA #1	2018-03-12 05:50:31	0.04118	5.65824	0.000			B	401678417.30	1	80	80	06	74	B8	72	3D
107910	2018-03-12 06:34:50	SR	N	FORMAT TEMPL. 31X8-A2-HEXA #1	2018-03-12 06:35:55	0.04096	5.65909	0.000			B	401678418.32	1	80	A0	0A	91	C0	B8	CC
107910	2018-03-12 06:37:01	SR	N	FORMAT TEMPL. 31X8-A2-HEXA #1	2018-03-12 06:35:55	0.04096	5.65909	0.000			B	401678418.32	1	80	98	02	01	A8	4F	30
107910	2018-03-12 07:07:01	NN	N	FORMAT TEMPL. 31X8-A2-HEXA #1	2018-03-12 07:07:01	0.04168	5.65863	0.000			B	401678421.10	1	DF	D8	45
107910	2018-03-12 07:31:18	NK	N	FORMAT TEMPL. 31X8-A2-HEXA #1	2018-03-12 07:31:18	0.0448	5.65609	0.000			B	401678418.18	1	80	A0	0E	82	C0	26	A0
107910	2018-03-12 08:23:50	MA	N	FORMAT TEMPL. 31X8-A2-HEXA #1	2018-03-12 08:24:34	0.04251	5.65576	0.000			B	401678419.70	1	81	08	0B	8E	D0	75	20
107910	2018-03-12 08:25:20	MA	N	FORMAT TEMPL. 31X8-A2-HEXA #1	2018-03-12 08:24:34	0.04251	5.65576	0.000			B	401678419.70	1	DF	D8	45
107910	2018-03-12 10:10:58	MA	N	FORMAT TEMPL. 31X8-A2-HEXA #1	2018-03-12 10:10:58	0.04264	5.65537	0.000			B	401678417.98	1	81	10	0F	9B	D8	7D	9F
107910	2018-03-13 02:37:20	NP	N	FORMAT TEMPL. 31X8-A2-HEXA #1	2018-03-13 02:37:19	0.04319	5.65194	0.000			B	401678415.49	1	DF	C8	48
107910	2018-03-13 04:12:16	NP	N	FORMAT TEMPL. 31X8-A2-HEXA #1	2018-03-13 04:12:15	0.0498	5.65923	0.000			B	401678418.05	1	80	58	05	30	B0	68	E4
107910	2018-03-13 04:20:26	SR	N	FORMAT TEMPL. 31X8-A2-HEXA #1	2018-03-13 04:20:26	0.04969	5.65964	0.000			B	401678418.15	1	DF	C8	48
107910	2018-03-13 04:20:26	NP	N	FORMAT TEMPL. 31X8-A2-HEXA #1	2018-03-13 04:12:15	0.0498	5.65923	0.000			B	401678418.05	1	DF	C8	48
107910	2018-03-13 05:54:38	SR	N	FORMAT TEMPL. 31X8-A2-HEXA #1	2018-03-13 05:54:38	0.04961	5.66267	0.000			B	401678418.06	1	80	A8	07	54	C8	33	A6
107910	2018-03-13 05:57:07	SR	N	FORMAT TEMPL. 31X8-A2-HEXA #1	2018-03-13 05:54:38	0.04961	5.66267	0.000			B	401678418.06	1	DF	C8	48
107910	2018-03-13 07:04:51	NN	N	FORMAT TEMPL. 31X8-A2-HEXA #1	2018-03-13 07:05:40	0.06646	5.6762	0.000			B	401678429.79	1	80	E8	09	A7	D0	B8	CC
107910	2018-03-13 07:06:29	NN	N	FORMAT TEMPL. 31X8-A2-HEXA #1	2018-03-13 07:05:40	0.06646	5.6762	0.000			B	401678429.79	1	80	80	09
107910	2018-03-13 07:06:29	NK	N	FORMAT TEMPL. 31X8-A2-HEXA #1	2018-03-13 07:07:46	0.08136	5.65991	0.000			B	401678435.44	1	80	80	01	7C	B8	1C	CC
107910	2018-03-13 07:09:04	NK	N	FORMAT TEMPL. 31X8-A2-HEXA #1	2018-03-13 07:07:46	0.08136	5.65991	0.000			B	401678435.44	1	80	E8	02	63	A0	59	65
107910	2018-03-13 08:01:24	MA	N	FORMAT TEMPL. 31X8-A2-HEXA #1	2018-03-13 08:04:09	0.04187	5.68456	0.000			B	401678430.05	1	80	78	10	E6	29	33	92
107910	2018-03-13 08:06:55	MA	N	FORMAT TEMPL. 31X8-A2-HEXA #1	2018-03-13 08:04:09	0.04187	5.68456	0.000			B	401678430.05	1	DF	C8	48
107910	2018-03-13 08:44:44	NN	N	FORMAT TEMPL. 31X8-A2-HEXA #1	2018-03-13 08:44:44	0.03908	5.68822	0.000			B	401678430.85	1	DF	C8	48
107910	2018-03-13 09:42:48	MA	N	FORMAT TEMPL. 31X8-A2-HEXA #1	2018-03-13 09:42:48	0.06307	5.68368	0.000			B	401678440.23	1	81	00	00	D4	D9	A1	71
107910	2018-03-13 10:41:03	MB	N	FORMAT TEMPL. 31X8-A2-HEXA #1	2018-03-13 10:41:03	0.06261	5.68567	0.000			B	401678436.72	1	DF	C8	48
107910	2018-03-14 02:21:09	NP	N	FORMAT TEMPL. 31X8-A2-HEXA #1	2018-03-14 02:21:09	0.06042	5.69806	0.000			B	401678431.74	1	DF	D0	48
107910	2018-03-14 04:09:34	NP	N	FORMAT TEMPL. 31X8-A2-HEXA #1	2018-03-14 04:09:34	0.06273	5.69387	0.000			B	401678420.03	1	80	78	01	B7	B0	64	89
107910	2018-03-14 05:26:45	SR	N	FORMAT TEMPL. 31X8-A2-HEXA #1	2018-03-14 05:26:45	0.04929	5.67639	0.000			B	401678413.56	1	80	88	02	66	C0	E3	C8
107910	2018-03-14 06:39:06	NK	N	FORMAT TEMPL. 31X8-A2-HEXA #1	2018-03-14 06:44:48	0.05989	5.65938	0.000			B	401678423.77	1	DF	D0	48
107910	2018-03-14 06:50:31	NN	N	FORMAT TEMPL. 31X8-A2-HEXA #1	2018-03-14 06:51:56	0.04335	5.64367	0.000			B	401678421.43	1	80	F0	0A	AE	C0	AB	88
107910	2018-03-14 06:50:31	NK	N	FORMAT TEMPL. 31X8-A2-HEXA #1	2018-03-14 06:44:48	0.05989	5.65938	0.000			B	401678423.77	1	80	F0	0A	AE	C0	56	0D
107910	2018-03-14 06:53:22	NN	N	FORMAT TEMPL. 31X8-A2-HEXA #1	2018-03-14 06:51:56	0.04335	5.64367	0.000			B	401678421.43	1	80	F0	02	A3	A8	D0	E0
107910	2018-03-14 09:20:39	MA	N	FORMAT TEMPL. 31X8-A2-HEXA #1	2018-03-14 09:20:38	0.08418	5.64284	0.000			0	401678424.75	1	81	00	06	11	D9	EF	CE
107910	2018-03-14 09:24:32	MA	N	FORMAT TEMPL. 31X8-A2-HEXA #1	2018-03-14 09:20:38	0.08418	5.64284	0.000			0	401678424.75	1	80	E8	03	A2	B8	CB	92
107910	2018-03-14 09:28:33	MA	N	FORMAT TEMPL. 31X8-A2-HEXA #1	2018-03-14 09:20:38	0.08418	5.64284	0.000			0	401678424.75	1	80	E0	02	80	C0	DD	F7
107910	2018-03-14 09:30:30	MA	N	FORMAT TEMPL. 31X8-A2-HEXA #1	2018-03-14 09:20:38	0.08418	5.64284	0.000			0	401678424.75	1	80	D0	01	BC	90	E0	A2
107910	2018-03-14 10:18:09	MB	N	FORMAT TEMPL. 31X8-A2-HEXA #1	2018-03-14 10:18:08	0.05535	5.64462	0.000			B	401678434.17	1	DF	D0	48
107910	2018-03-15 03:52:04	NP	N	FORMAT TEMPL. 31X8-A2-HEXA #1	2018-03-15 03:52:03	0.08741	5.65656	0.000			B	401678432.92	1	80	A8	03	05	80	BE	EF
107910	2018-03-15 04:56:54	SR	N	FORMAT TEMPL. 31X8-A2-HEXA #1	2018-03-15 04:56:53	0.10363	5.64185	0.000			B	401678426.20	1	80	80	04	B0	B0	F5	65
107910	2018-03-15 06:22:05	NK	N	FORMAT TEMPL. 31X8-A2-HEXA #1	2018-03-15 06:22:39	0.04033	5.63406	0.000			B	401678422.03	1	80	F8	0D	9D	D0	E1	30
107910	2018-03-15 06:23:13	NK	N	FORMAT TEMPL. 31X8-A2-HEXA #1	2018-03-15 06:22:39	0.04033	5.63406	0.000			B	401678422.03	1	80	98	01	08	A8	35	CB
107910	2018-03-15 06:39:03	NN	N	FORMAT TEMPL. 31X8-A2-HEXA #1	2018-03-15 06:40:43	0.02159	5.64632	0.000			B	401678418.71	1	DF	C0	49
107910	2018-03-15 06:39:03	SR	N	FORMAT TEMPL. 31X8-A2-HEXA #1	2018-03-15 06:39:03	0.02255	5.64634	0.000			B	401678428.43	1	DF	C0	49
107910	2018-03-15 06:42:24	NN	N	FORMAT TEMPL. 31X8-A2-HEXA #1	2018-03-15 06:40:43	0.02159	5.64632	0.000			B	401678418.71	1	80	F0	02	2E	A0	C3	8B
107910	2018-03-15 07:57:07	NK	N	FORMAT TEMPL. 31X8-A2-HEXA #1	2018-03-15 07:57:07	0.01003	5.63902	0.000			B	401678412.70	1	80	F8	00	C9	D9	27	45
107910	2018-03-15 09:58:40	MB	N	FORMAT TEMPL. 31X8-A2-HEXA #1	2018-03-15 09:58:39	-0.0031	5.63142	0.000			B	401678405.28	1	80	88	05	8A	B8	82	D2
107910	2018-03-15 10:02:22	MB	N	FORMAT TEMPL. 31X8-A2-HEXA #1	2018-03-15 09:58:39	-0.0031	5.63142	0.000			B	401678405.28	1	DF	C0	49
107910	2018-03-15 10:41:13	MA	N	FORMAT TEMPL. 31X8-A2-HEXA #1	2018-03-15 10:41:12	0.0267	5.64016	0.000			B	401678416.27	1	DF	C0	49
107910	2018-03-15 10:45:19	MA	N	FORMAT TEMPL. 31X8-A2-HEXA #1	2018-03-15 10:41:12	0.0267	5.64016	0.000			B	401678416.27	1	80	A0	03	13	A8	32	F8
107910	2018-03-16 03:36:18	NP	N	FORMAT TEMPL. 31X8-A2-HEXA #1	2018-03-16 03:36:17	0.02697	5.66796	0.000			A	401678424.04	1	DF	B8	49
107910	2018-03-16 03:40:43	NP	N	FORMAT TEMPL. 31X8-A2-HEXA #1	2018-03-16 03:36:17	0.02697	5.66796	0.000			A	401678424.04	1	80	50	04	1E	B0	BB	C5
107910	2018-03-16 03:45:10	NP	N	FORMAT TEMPL. 31X8-A2-HEXA #1	2018-03-16 03:36:17	0.02697	5.66796	0.000			A	401678424.04	1	80	58	04	2C	B8	96	05
107910	2018-03-16 05:57:01	NK	N	FORMAT TEMPL. 31X8-A2-HEXA #1	2018-03-16 05:58:24	0.00223	5.67996	0.000			B	401678416.39	1	80	90	0D	12	A8	7F	8E
107910	2018-03-16 05:59:48	NK	N	FORMAT TEMPL. 31X8-A2-HEXA #1	2018-03-16 05:58:24	0.00223	5.67996	0.000			B	401678416.39	1	DF	B8	49
107910	2018-03-16 06:26:19	NN	N	FORMAT TEMPL. 31X8-A2-HEXA #1	2018-03-16 06:26:18	-0.01215	5.66973	0.000			B	401678422.89	1	DF	B8	49
107910	2018-03-16 08:10:03	NN	N	FORMAT TEMPL. 31X8-A2-HEXA #1	2018-03-16 08:10:03	-0.00752	5.66883	0.000			B	401678433.47	1	81	28	03	D4	C0	6F	C6
107910	2018-03-16 09:40:58	MB	N	FORMAT TEMPL. 31X8-A2-HEXA #1	2018-03-16 09:40:58	-0.01432	5.67114	0.000			B	401678431.87	1	DF	B8	49
107910	2018-03-16 10:27:35	MA	N	FORMAT TEMPL. 31X8-A2-HEXA #1	2018-03-16 10:27:34	-0.00604	5.66945	0.000			B	401678431.67	1	DF	B8	49
107910	2018-03-17 03:25:18	NP	N	FORMAT TEMPL. 31X8-A2-HEXA #1	2018-03-17 03:25:18	-0.00818	5.66594	0.000			B	401678433.25	1	80	4A	04	5A	CC	4B	3F
107910	2018-03-17 05:12:56	NP	N	FORMAT TEMPL. 31X8-A2-HEXA #1	2018-03-17 05:12:55	-0.11038	5.64621	0.000			B	401678439.47	1	80	A8	05	65	B0	11	51
107910	2018-03-17 05:28:16	NK	N	FORMAT TEMPL. 31X8-A2-HEXA #1	2018-03-17 05:28:16	-0.04207	5.66746	0.000			B	401678431.95	1	80	B0	03	FC	C0	7E	86
107910	2018-03-17 05:34:42	SR	N	FORMAT TEMPL. 31X8-A2-HEXA #1	2018-03-17 05:34:41	0.01807	5.66257	0.000			B	401678421.69	1	DF	A8	4E
107910	2018-03-17 05:41:53	SR	N	FORMAT TEMPL. 31X8-A2-HEXA #1	2018-03-17 05:34:41	0.01807	5.66257	0.000			B	401678421.69	1	13	7A	8E
107910	2018-03-17 07:55:39	NN	N	FORMAT TEMPL. 31X8-A2-HEXA #1	2018-03-17 07:55:39	-0.00076	5.65744	0.000			B	401678426.05	1	81	38	07	6F	D0	EB	14
107910	2018-03-17 08:19:25	MA	N	FORMAT TEMPL. 31X8-A2-HEXA #1	2018-03-17 08:19:24	0.01543	5.65759	0.000			B	401678428.68	1	13	7A	8E
107910	2018-03-17 09:26:39	MB	N	FORMAT TEMPL. 31X8-A2-HEXA #1	2018-03-17 09:26:39	-0.00106	5.65501	0.000			B	401678423.55	1	81	38	02	9F	D9	A3	C0
107910	2018-03-17 10:01:01	MA	N	FORMAT TEMPL. 31X8-A2-HEXA #1	2018-03-17 10:01:00	0.01585	5.65966	0.000			B	401678420.85	1	81	28	0F	C5	E0	20	E7
107910	2018-03-18 03:16:39	NP	N	FORMAT TEMPL. 31X8-A2-HEXA #1	2018-03-18 03:16:39	-0.01347	5.67075	0.000			B	401678423.02	1	80	88	05	7A	70	0C	CE
107910	2018-03-18 06:39:06	SR	N	FORMAT TEMPL. 31X8-A2-HEXA #1	2018-03-18 06:40:51	0.05966	5.65895	0.000			A	401678427.10	1	80	C0	0B	C3	D0	76	03
107910	2018-03-18 06:40:21	NK	N	FORMAT TEMPL. 31X8-A2-HEXA #1	2018-03-18 06:44:02	0.04759	5.65837	0.000			B	401678422.65	1	80	90	01	27	A0	3F	B7
107910	2018-03-18 06:40:21	SR	N	FORMAT TEMPL. 31X8-A2-HEXA #1	2018-03-18 06:40:51	0.05966	5.65895	0.000			A	401678427.10	1	80	90	01	27	A0	93	54
107910	2018-03-18 06:43:08	SR	N	FORMAT TEMPL. 31X8-A2-HEXA #1	2018-03-18 06:40:51	0.05966	5.65895	0.000			A	401678427.10	1	80	B0	02	91	B8	7E	3B
107910	2018-03-18 06:47:44	NK	N	FORMAT TEMPL. 31X8-A2-HEXA #1	2018-03-18 06:44:02	0.04759	5.65837	0.000			B	401678422.65	1	DF	A8	55
107910	2018-03-18 07:40:49	NN	N	FORMAT TEMPL. 31X8-A2-HEXA #1	2018-03-18 07:40:48	0.03998	5.65795	0.000			B	401678423.77	1	80	F8	0C	69	98	B7	D5
107910	2018-03-18 08:00:49	MA	N	FORMAT TEMPL. 31X8-A2-HEXA #1	2018-03-18 08:02:28	0.03471	5.65055	0.000			A	401678420.05	1	80	88	01	1B	A8	21	27
107910	2018-03-18 08:02:27	MA	N	FORMAT TEMPL. 31X8-A2-HEXA #1	2018-03-18 08:02:28	0.03471	5.65055	0.000			A	401678420.05	1	80	90	01	82	C0	26	34
107910	2018-03-18 08:04:10	MA	N	FORMAT TEMPL. 31X8-A2-HEXA #1	2018-03-18 08:02:28	0.03471	5.65055	0.000			A	401678420.05	1	DF	A8	55
107910	2018-03-18 08:55:17	MB	N	FORMAT TEMPL. 31X8-A2-HEXA #1	2018-03-18 08:55:17	0.04585	5.65925	0.000			B	401678422.50	1	80	70	03	48	D0	11	19
107910	2018-03-18 09:43:18	MA	N	FORMAT TEMPL. 31X8-A2-HEXA #1	2018-03-18 09:43:17	0.02705	5.65504	0.000			B	401678422.30	1	80	88	02	2B	C0	FF	AB
107910	2018-03-18 09:47:35	MA	N	FORMAT TEMPL. 31X8-A2-HEXA #1	2018-03-18 09:43:17	0.02705	5.65504	0.000			B	401678422.30	1	DF	A8	57
107910	2018-03-18 10:42:04	MB	N	FORMAT TEMPL. 31X8-A2-HEXA #1	2018-03-18 10:42:04	0.02326	5.65663	0.000			B	401678423.13	1	80	D8	01	DB	A1	A1	1C
107910	2018-03-19 03:03:49	NP	N	FORMAT TEMPL. 31X8-A2-HEXA #1	2018-03-19 03:08:41	0.03523	5.65649	0.000			B	401678420.76	1	80	B0	02	F4	80	F2	2C
107910	2018-03-19 03:08:41	NP	N	FORMAT TEMPL. 31X8-A2-HEXA #1	2018-03-19 03:08:41	0.03523	5.65649	0.000			B	401678420.76	1	DF	E8	40
107910	2018-03-19 04:33:40	SR	N	FORMAT TEMPL. 31X8-A2-HEXA #1	2018-03-19 04:33:40	0.02665	5.65694	0.000			B	401678422.74	1	80	80	0C	84	98	38	C2
107910	2018-03-19 06:12:33	SR	N	FORMAT TEMPL. 31X8-A2-HEXA #1	2018-03-19 06:12:32	0.0298	5.65155	0.000			B	401678425.93	1	DF	E8	40
107910	2018-03-19 06:16:08	NK	N	FORMAT TEMPL. 31X8-A2-HEXA #1	2018-03-19 06:19:32	0.03651	5.65763	0.000			A	401678424.85	1	80	A0	03	5B	C0	DD	96
107910	2018-03-19 06:17:41	SR	N	FORMAT TEMPL. 31X8-A2-HEXA #1	2018-03-19 06:12:32	0.0298	5.65155	0.000			B	401678425.93	1	80	A0	01	6F	98	C7	F6
107910	2018-03-19 06:17:41	NK	N	FORMAT TEMPL. 31X8-A2-HEXA #1	2018-03-19 06:19:32	0.03651	5.65763	0.000			A	401678424.85	1	80	A0	01	6F	98	15	D7
107910	2018-03-19 06:24:48	NK	N	FORMAT TEMPL. 31X8-A2-HEXA #1	2018-03-19 06:19:32	0.03651	5.65763	0.000			A	401678424.85	1	80	B0	06	A0	C0	2A	8A
107910	2018-03-19 07:26:28	NN	N	FORMAT TEMPL. 31X8-A2-HEXA #1	2018-03-19 07:26:27	0.04533	5.66047	0.000			3	401678424.62	1	DF	E8	40
107910	2018-03-19 07:28:39	NN	N	FORMAT TEMPL. 31X8-A2-HEXA #1	2018-03-19 07:26:27	0.04533	5.66047	0.000			3	401678424.62	1	80	88	02	06	C0	B4	7F
107910	2018-03-19 07:34:33	NN	N	FORMAT TEMPL. 31X8-A2-HEXA #1	2018-03-19 07:26:27	0.04533	5.66047	0.000			3	401678424.62	1	80	C0	05	7F	88	8E	3B
107910	2018-03-19 07:36:47	NN	N	FORMAT TEMPL. 31X8-A2-HEXA #1	2018-03-19 07:26:27	0.04533	5.66047	0.000			3	401678424.62	1	80	80	02	10	B8	FE	11
107910	2018-03-19 07:55:22	NK	N	FORMAT TEMPL. 31X8-A2-HEXA #1	2018-03-19 07:55:21	0.04527	5.66069	0.000			B	401678424.67	1	80	80	02	F8	C0	14	EE
107910	2018-03-19 09:21:25	MA	N	FORMAT TEMPL. 31X8-A2-HEXA #1	2018-03-19 09:21:24	0.04734	5.66053	0.000			B	401678429.11	1	80	A0	01	72	C0	2E	65
107910	2018-03-19 10:20:59	MB	N	FORMAT TEMPL. 31X8-A2-HEXA #1	2018-03-19 10:20:59	0.04617	5.66155	0.000			B	401678423.48	1	DF	E8	40
107910	2018-03-20 02:48:16	NP	N	FORMAT TEMPL. 31X8-A2-HEXA #1	2018-03-20 02:49:01	0.03982	5.65959	0.000			A	401678423.10	1	80	78	05	CB	C8	32	C9
107910	2018-03-20 02:49:46	NP	N	FORMAT TEMPL. 31X8-A2-HEXA #1	2018-03-20 02:49:01	0.03982	5.65959	0.000			A	401678423.10	1	DF	D0	36
107910	2018-03-20 02:54:36	NP	N	FORMAT TEMPL. 31X8-A2-HEXA #1	2018-03-20 02:49:01	0.03982	5.65959	0.000			A	401678423.10	1	80	80	04	85	B0	03	B8
107910	2018-03-20 04:29:07	NP	N	FORMAT TEMPL. 31X8-A2-HEXA #1	2018-03-20 04:32:13	0.04289	5.66033	0.000			A	401678424.93	1	DF	D0	36
107910	2018-03-20 04:35:21	NP	N	FORMAT TEMPL. 31X8-A2-HEXA #1	2018-03-20 04:32:13	0.04289	5.66033	0.000			A	401678424.93	1	80	98	05	78	A8	28	44
107910	2018-03-20 04:38:04	NP	N	FORMAT TEMPL. 31X8-A2-HEXA #1	2018-03-20 04:32:13	0.04289	5.66033	0.000			A	401678424.93	1	80	90	02	8B	A8	73	2B
107910	2018-03-20 05:39:22	SR	N	FORMAT TEMPL. 31X8-A2-HEXA #1	2018-03-20 05:39:22	0.04778	5.66241	0.000			A	401678423.45	1	80	88	04	42	C0	2F	79
107910	2018-03-20 05:43:51	SR	N	FORMAT TEMPL. 31X8-A2-HEXA #1	2018-03-20 05:39:22	0.04778	5.66241	0.000			A	401678423.45	1	80	90	04	2E	C0	00	83
107910	2018-03-20 05:48:00	NK	N	FORMAT TEMPL. 31X8-A2-HEXA #1	2018-03-20 05:53:33	0.04205	5.65701	0.000			A	401678424.42	1	D7	D0	36
107910	2018-03-20 05:48:00	SR	N	FORMAT TEMPL. 31X8-A2-HEXA #1	2018-03-20 05:39:22	0.04778	5.66241	0.000			A	401678423.45	1	DF	D0	36
107910	2018-03-20 05:54:22	NK	N	FORMAT TEMPL. 31X8-A2-HEXA #1	2018-03-20 05:53:33	0.04205	5.65701	0.000			A	401678424.42	1	80	90	05	F7	C0	08	D0
107910	2018-03-20 05:58:20	NK	N	FORMAT TEMPL. 31X8-A2-HEXA #1	2018-03-20 05:53:33	0.04205	5.65701	0.000			A	401678424.42	1	80	90	03	B3	A8	88	9A
107910	2018-03-20 07:21:02	NN	N	FORMAT TEMPL. 31X8-A2-HEXA #1	2018-03-20 07:22:31	0.04453	5.65778	0.000			B	401678425.98	1	80	88	09	F2	C0	70	50
107910	2018-03-20 07:24:01	NN	N	FORMAT TEMPL. 31X8-A2-HEXA #1	2018-03-20 07:22:31	0.04453	5.65778	0.000			B	401678425.98	1	80	78	02	CF	C8	42	7D
107910	2018-03-20 07:33:18	NK	N	FORMAT TEMPL. 31X8-A2-HEXA #1	2018-03-20 07:38:14	0.04324	5.65653	0.000			B	401678425.73	1	80	A0	0B	82	B8	BD	C1
107910	2018-03-20 07:38:14	NK	N	FORMAT TEMPL. 31X8-A2-HEXA #1	2018-03-20 07:38:14	0.04324	5.65653	0.000			B	401678425.73	1	DF	D0	36
107910	2018-03-20 09:03:39	MA	N	FORMAT TEMPL. 31X8-A2-HEXA #1	2018-03-20 09:03:38	0.05207	5.66444	0.000			B	401678428.44	1	DF	D0	36
107910	2018-03-20 09:54:47	MB	N	FORMAT TEMPL. 31X8-A2-HEXA #1	2018-03-20 09:54:46	0.05278	5.66488	0.000			B	401678429.14	1	80	A8	09	84	D0	5D	96
107910	2018-03-21 02:40:52	NP	N	FORMAT TEMPL. 31X8-A2-HEXA #1	2018-03-21 02:46:22	0.04952	5.6638	0.000			B	401678429.40	1	80	70	04	6D	B0	CC	13
107910	2018-03-21 02:46:22	NP	N	FORMAT TEMPL. 31X8-A2-HEXA #1	2018-03-21 02:46:22	0.04952	5.6638	0.000			B	401678429.40	1	80	70	04	F4	B0	64	D2
107910	2018-03-21 04:17:47	NP	N	FORMAT TEMPL. 31X8-A2-HEXA #1	2018-03-21 04:17:46	0.05909	5.67089	0.000			B	401678431.08	1	80	90	03	B6	B8	AF	8F
107910	2018-03-21 04:25:27	NP	N	FORMAT TEMPL. 31X8-A2-HEXA #1	2018-03-21 04:17:46	0.05909	5.67089	0.000			B	401678431.08	1	C7	78	38
107910	2018-03-21 05:07:26	SR	N	FORMAT TEMPL. 31X8-A2-HEXA #1	2018-03-21 05:09:01	0.05246	5.66536	0.000			B	401678423.96	1	C7	78	38
107910	2018-03-21 05:10:38	SR	N	FORMAT TEMPL. 31X8-A2-HEXA #1	2018-03-21 05:09:01	0.05246	5.66536	0.000			B	401678423.96	1	13	4A	8E
107910	2018-03-21 05:28:08	NK	N	FORMAT TEMPL. 31X8-A2-HEXA #1	2018-03-21 05:28:08	0.04729	5.6622	0.000			B	401678431.38	1	C7	78	38
107910	2018-03-21 06:51:05	SR	N	FORMAT TEMPL. 31X8-A2-HEXA #1	2018-03-21 06:51:04	0.05034	5.66438	0.000			B	401678425.61	1	80	88	08	1E	C0	4C	18
107910	2018-03-21 07:05:26	NK	N	FORMAT TEMPL. 31X8-A2-HEXA #1	2018-03-21 07:08:08	0.05263	5.66042	0.000			B	401678430.60	1	80	98	09	3C	B0	91	A4
107910	2018-03-21 07:05:26	NN	N	FORMAT TEMPL. 31X8-A2-HEXA #1	2018-03-21 07:10:51	0.02122	5.63275	0.000			B	401678417.88	1	80	98	09	3C	B0	2A	B0
107910	2018-03-21 07:10:51	NN	N	FORMAT TEMPL. 31X8-A2-HEXA #1	2018-03-21 07:10:51	0.02122	5.63275	0.000			B	401678417.88	1	80	B0	05	14	A8	9C	EC
107910	2018-03-21 07:10:51	NK	N	FORMAT TEMPL. 31X8-A2-HEXA #1	2018-03-21 07:08:08	0.05263	5.66042	0.000			B	401678430.60	1	80	B0	05	14	A8	9D	D2
107910	2018-03-21 08:38:48	MA	N	FORMAT TEMPL. 31X8-A2-HEXA #1	2018-03-21 08:40:35	0.03755	5.65612	0.000			A	401678427.08	1	80	78	0B	2E	B0	61	67
107910	2018-03-21 08:42:23	MA	N	FORMAT TEMPL. 31X8-A2-HEXA #1	2018-03-21 08:40:35	0.03755	5.65612	0.000			A	401678427.08	1	C7	78	38
107910	2018-03-21 08:45:13	NN	N	FORMAT TEMPL. 31X8-A2-HEXA #1	2018-03-21 08:45:13	0.04023	5.65226	0.000			B	401678425.45	1	80	78	02	AA	B8	C5	61
107910	2018-03-21 08:45:13	MA	N	FORMAT TEMPL. 31X8-A2-HEXA #1	2018-03-21 08:40:35	0.03755	5.65612	0.000			A	401678427.08	1	80	78	02	AA	BC	1D	12
107910	2018-03-21 08:47:45	NN	N	FORMAT TEMPL. 31X8-A2-HEXA #1	2018-03-21 08:45:13	0.04023	5.65226	0.000			B	401678425.45	1	80	78	02	5A	B8	99	76
107910	2018-03-21 09:38:38	MB	N	FORMAT TEMPL. 31X8-A2-HEXA #1	2018-03-21 09:38:37	0.04564	5.65746	0.000			B	401678430.68	1	80	90	04	7B	B8	38	68
107910	2018-03-22 02:33:59	NP	N	FORMAT TEMPL. 31X8-A2-HEXA #1	2018-03-22 02:33:58	0.0486	5.64175	0.000			B	401678424.08	1	80	68	06	14	B8	DB	10
107910	2018-03-22 04:03:55	NP	N	FORMAT TEMPL. 31X8-A2-HEXA #1	2018-03-22 04:03:54	0.044	5.65858	0.000			A	401678429.48	1	80	90	03	6B	90	FC	D2
107910	2018-03-22 04:06:37	NP	N	FORMAT TEMPL. 31X8-A2-HEXA #1	2018-03-22 04:03:54	0.044	5.65858	0.000			A	401678429.48	1	80	80	02	85	B8	45	38
107910	2018-03-22 04:10:24	NP	N	FORMAT TEMPL. 31X8-A2-HEXA #1	2018-03-22 04:03:54	0.044	5.65858	0.000			A	401678429.48	1	80	A0	03	8F	B0	9A	E6
107910	2018-03-22 04:36:57	SR	N	FORMAT TEMPL. 31X8-A2-HEXA #1	2018-03-22 04:36:57	0.04333	5.65868	0.000			B	401678429.71	1	80	98	08	5D	98	4F	92
107910	2018-03-22 05:06:37	NK	N	FORMAT TEMPL. 31X8-A2-HEXA #1	2018-03-22 05:06:36	0.04377	5.65867	0.000			B	401678429.16	1	C7	78	4C
107910	2018-03-22 06:14:35	SR	N	FORMAT TEMPL. 31X8-A2-HEXA #1	2018-03-22 06:14:35	0.04191	5.65985	0.000			B	401678430.64	1	80	A8	05	60	88	73	18
107910	2018-03-22 06:43:42	NK	N	FORMAT TEMPL. 31X8-A2-HEXA #1	2018-03-22 06:46:34	0.03927	5.65695	0.000			B	401678428.99	1	80	B0	09	60	B0	A3	84
107910	2018-03-22 06:46:35	NK	N	FORMAT TEMPL. 31X8-A2-HEXA #1	2018-03-22 06:46:34	0.03927	5.65695	0.000			B	401678428.99	1	80	B0	0C	14	A8	87	12
107910	2018-03-22 08:22:44	MA	N	FORMAT TEMPL. 31X8-A2-HEXA #1	2018-03-22 08:22:44	0.03781	5.66162	0.000			B	401678432.25	1	C7	78	4C
107910	2018-03-22 09:19:45	MB	N	FORMAT TEMPL. 31X8-A2-HEXA #1	2018-03-22 09:19:45	0.03817	5.66256	0.000			B	401678429.91	1	80	A8	0B	A4	B0	E9	52
107910	2018-03-22 09:57:29	MA	N	FORMAT TEMPL. 31X8-A2-HEXA #1	2018-03-22 09:57:28	0.03805	5.65579	0.000			B	401678433.06	1	81	00	0F	D1	D0	35	A5
107910	2018-03-22 10:01:07	MA	N	FORMAT TEMPL. 31X8-A2-HEXA #1	2018-03-22 09:57:28	0.03805	5.65579	0.000			B	401678433.06	1	C7	78	4C
107910	2018-03-23 04:00:08	NP	N	FORMAT TEMPL. 31X8-A2-HEXA #1	2018-03-23 04:00:08	0.01036	5.66844	0.000			B	401678430.49	1	DF	D0	47
107910	2018-03-23 05:47:40	SR	N	FORMAT TEMPL. 31X8-A2-HEXA #1	2018-03-23 05:47:39	0.02789	5.65825	0.000			B	401678425.96	1	80	80	0A	B1	B0	C6	6C
107910	2018-03-23 06:18:01	NK	N	FORMAT TEMPL. 31X8-A2-HEXA #1	2018-03-23 06:18:00	0.03139	5.65675	0.000			B	401678427.18	1	DF	D0	47
107910	2018-03-23 06:41:15	NN	N	FORMAT TEMPL. 31X8-A2-HEXA #1	2018-03-23 06:41:15	0.03404	5.65549	0.000			B	401678428.39	1	DF	D0	47
107910	2018-03-23 07:56:19	NK	N	FORMAT TEMPL. 31X8-A2-HEXA #1	2018-03-23 07:56:18	0.03661	5.65321	0.000			B	401678428.14	1	81	08	05	32	C0	23	7F
107910	2018-03-23 07:56:19	MA	N	FORMAT TEMPL. 31X8-A2-HEXA #1	2018-03-23 07:56:18	0.0353	5.65293	0.000			B	401678428.92	1	81	08	05	32	C0	A9	42
107910	2018-03-23 08:29:17	NN	N	FORMAT TEMPL. 31X8-A2-HEXA #1	2018-03-23 08:29:17	0.03617	5.6531	0.000			B	401678430.77	1	81	18	0D	B9	D8	DA	4B
107910	2018-03-24 05:19:54	SR	N	FORMAT TEMPL. 31X8-A2-HEXA #1	2018-03-24 05:19:53	0.03126	5.62533	0.000			B	401678438.77	1	81	08	02	E7	D9	90	34
107910	2018-03-24 05:54:05	NK	N	FORMAT TEMPL. 31X8-A2-HEXA #1	2018-03-24 05:57:33	0.04463	5.64992	0.000			B	401678428.30	1	80	B0	00	48	60	5E	27
107910	2018-03-24 05:57:34	NK	N	FORMAT TEMPL. 31X8-A2-HEXA #1	2018-03-24 05:57:33	0.04463	5.64992	0.000			B	401678428.30	1	89	18	01	33	B0	B7	DB
107910	2018-03-24 05:57:34	NK	N	FORMAT TEMPL. 31X8-A2-HEXA #1	2018-03-24 05:57:33	0.04463	5.64992	0.000			B	401678428.30	0	89	18	01	33	B0	97	DB
107910	2018-03-24 06:35:38	NN	N	FORMAT TEMPL. 31X8-A2-HEXA #1	2018-03-24 06:35:38	0.04854	5.6574	0.000			B	401678432.74	1	81	18	05	6C	B9	E3	8E
107910	2018-03-24 07:00:56	SR	N	FORMAT TEMPL. 31X8-A2-HEXA #1	2018-03-24 07:00:56	0.04552	5.65579	0.000			B	401678429.51	1	81	10	0E	A3	D0	AA	F0
107910	2018-03-24 07:31:33	NK	N	FORMAT TEMPL. 31X8-A2-HEXA #1	2018-03-24 07:31:33	0.04551	5.6561	0.000			B	401678432.26	1	81	10	0A	D3	D0	06	37
107910	2018-03-24 10:16:43	MB	N	FORMAT TEMPL. 31X8-A2-HEXA #1	2018-03-24 10:16:42	0.06146	5.66192	0.000			B	401678434.91	1	DF	D0	47
107910	2018-03-25 03:31:04	NP	N	FORMAT TEMPL. 31X8-A2-HEXA #1	2018-03-25 03:31:04	0.03987	5.65628	0.000			B	401678419.19	1	80	90	08	6F	B8	09	11
107910	2018-03-25 03:40:47	NP	N	FORMAT TEMPL. 31X8-A2-HEXA #1	2018-03-25 03:31:04	0.03987	5.65628	0.000			B	401678419.19	1	DF	C8	48
107910	2018-03-25 04:42:24	SR	N	FORMAT TEMPL. 31X8-A2-HEXA #1	2018-03-25 04:42:24	0.04275	5.6687	0.000			B	401678416.77	1	80	B8	03	8A	C9	B4	A5
107910	2018-03-25 05:12:13	NP	N	FORMAT TEMPL. 31X8-A2-HEXA #1	2018-03-25 05:12:12	0.04157	5.65419	0.000			B	401678425.23	1	81	00	05	D8	C8	48	97
107910	2018-03-25 05:31:34	NK	N	FORMAT TEMPL. 31X8-A2-HEXA #1	2018-03-25 05:31:33	0.04075	5.65466	0.000			B	401678425.26	1	DF	C8	48
107910	2018-03-25 06:22:24	NN	N	FORMAT TEMPL. 31X8-A2-HEXA #1	2018-03-25 06:24:50	0.04347	5.65585	0.000			B	401678425.98	1	DF	C8	48
107910	2018-03-25 06:22:24	SR	N	FORMAT TEMPL. 31X8-A2-HEXA #1	2018-03-25 06:25:17	0.04044	5.6527	0.000			A	401678423.70	1	DF	C8	48
107910	2018-03-25 06:24:50	NN	N	FORMAT TEMPL. 31X8-A2-HEXA #1	2018-03-25 06:24:50	0.04347	5.65585	0.000			B	401678425.98	1	81	08	02	47	AA	5B	50
107910	2018-03-25 06:28:11	SR	N	FORMAT TEMPL. 31X8-A2-HEXA #1	2018-03-25 06:25:17	0.04044	5.6527	0.000			A	401678423.70	1	81	00	03	21	C0	B5	90
107910	2018-03-25 06:31:56	SR	N	FORMAT TEMPL. 31X8-A2-HEXA #1	2018-03-25 06:25:17	0.04044	5.6527	0.000			A	401678423.70	1	81	00	03	74	B8	0C	FF
107910	2018-03-25 07:05:51	NK	N	FORMAT TEMPL. 31X8-A2-HEXA #1	2018-03-25 07:10:11	0.03968	5.65549	0.000			A	401678423.84	1	81	08	09	CE	D0	F4	12
107910	2018-03-25 07:06:56	NK	N	FORMAT TEMPL. 31X8-A2-HEXA #1	2018-03-25 07:10:11	0.03968	5.65549	0.000			A	401678423.84	1	80	C0	00	FE	A8	C3	88
107910	2018-03-25 07:10:11	NK	N	FORMAT TEMPL. 31X8-A2-HEXA #1	2018-03-25 07:10:11	0.03968	5.65549	0.000			A	401678423.84	1	DF	C8	48
107910	2018-03-25 09:49:56	MB	N	FORMAT TEMPL. 31X8-A2-HEXA #1	2018-03-25 09:49:56	0.04531	5.6545	0.000			B	401678420.95	1	13	8A	8B
107910	2018-03-25 10:34:13	MA	N	FORMAT TEMPL. 31X8-A2-HEXA #1	2018-03-25 10:35:09	0.03851	5.65823	0.000			B	401678423.16	1	80	F8	01	FD	B0	58	88
107910	2018-03-25 10:36:05	MA	N	FORMAT TEMPL. 31X8-A2-HEXA #1	2018-03-25 10:35:09	0.03851	5.65823	0.000			B	401678423.16	1	DF	C8	48
107910	2018-03-26 03:27:00	NP	N	FORMAT TEMPL. 31X8-A2-HEXA #1	2018-03-26 03:27:00	0.03148	5.6741	0.000			B	401678422.89	1	80	B8	02	7B	70	4F	A9
107910	2018-03-26 05:09:08	NP	N	FORMAT TEMPL. 31X8-A2-HEXA #1	2018-03-26 05:09:08	0.03498	5.67035	0.000			B	401678421.93	1	80	70	02	A4	C0	E2	72
107910	2018-03-26 05:54:23	SR	N	FORMAT TEMPL. 31X8-A2-HEXA #1	2018-03-26 05:54:22	0.03895	5.6587	0.000			B	401678416.90	1	80	90	08	77	B8	A4	E5
107910	2018-03-26 06:39:24	NK	N	FORMAT TEMPL. 31X8-A2-HEXA #1	2018-03-26 06:39:23	0.03959	5.65509	0.000			B	401678418.95	1	80	E8	05	B6	A0	0D	01
107910	2018-03-26 08:42:00	MA	N	FORMAT TEMPL. 31X8-A2-HEXA #1	2018-03-26 08:41:59	0.0425	5.6485	0.000			B	401678416.77	1	81	08	0B	77	D8	87	FD
107910	2018-03-27 03:10:44	NP	N	FORMAT TEMPL. 31X8-A2-HEXA #1	2018-03-27 03:10:44	0.03811	5.65734	0.000			B	401678415.48	1	80	A8	08	1C	A8	80	C3
107910	2018-03-27 05:29:55	SR	N	FORMAT TEMPL. 31X8-A2-HEXA #1	2018-03-27 05:29:55	0.03092	5.64513	0.000			B	401678417.88	1	80	88	05	A2	FC	1D	95
107910	2018-03-27 06:20:25	NK	N	FORMAT TEMPL. 31X8-A2-HEXA #1	2018-03-27 06:20:25	0.04157	5.65812	0.000			B	401678417.39	1	80	88	02	A6	C8	83	C7
107910	2018-03-27 06:58:44	SR	N	FORMAT TEMPL. 31X8-A2-HEXA #1	2018-03-27 06:58:43	0.04531	5.66083	0.000			B	401678419.87	1	DF	B0	4B
107910	2018-03-27 07:41:16	NN	N	FORMAT TEMPL. 31X8-A2-HEXA #1	2018-03-27 07:42:45	0.0354	5.65603	0.000			B	401678417.37	1	80	A8	0B	E0	C8	15	70
107910	2018-03-27 07:44:14	NN	N	FORMAT TEMPL. 31X8-A2-HEXA #1	2018-03-27 07:42:45	0.0354	5.65603	0.000			B	401678417.37	1	80	70	02	C1	B8	91	46
107910	2018-03-27 08:15:53	MA	N	FORMAT TEMPL. 31X8-A2-HEXA #1	2018-03-27 08:15:52	0.03469	5.65647	0.000			B	401678416.03	1	DF	B0	4B
107910	2018-03-27 09:12:46	MB	N	FORMAT TEMPL. 31X8-A2-HEXA #1	2018-03-27 09:12:46	0.03352	5.65752	0.000			B	401678415.84	1	80	90	02	03	B8	2E	0C
107910	2018-03-28 02:57:54	NP	N	FORMAT TEMPL. 31X8-A2-HEXA #1	2018-03-28 02:57:53	0.03676	5.66484	0.000			B	401678418.74	1	80	90	07	12	B8	F8	3E
107910	2018-03-28 03:02:39	NP	N	FORMAT TEMPL. 31X8-A2-HEXA #1	2018-03-28 02:57:53	0.03676	5.66484	0.000			B	401678418.74	1	DF	B0	4B
107910	2018-03-28 04:42:33	NP	N	FORMAT TEMPL. 31X8-A2-HEXA #1	2018-03-28 04:42:33	0.03797	5.66341	0.000			B	401678418.67	1	80	8A	0A	F7	C9	95	3D
107910	2018-03-28 04:45:54	NP	N	FORMAT TEMPL. 31X8-A2-HEXA #1	2018-03-28 04:42:33	0.03797	5.66341	0.000			B	401678418.67	1	80	98	02	CD	B8	AB	EF
107910	2018-03-28 04:52:58	SR	N	FORMAT TEMPL. 31X8-A2-HEXA #1	2018-03-28 04:52:58	0.04188	5.6602	0.000			B	401678416.02	1	DF	B0	4B
107910	2018-03-28 05:54:01	NK	N	FORMAT TEMPL. 31X8-A2-HEXA #1	2018-03-28 05:54:01	0.04206	5.65971	0.000			B	401678417.34	1	DF	B0	4B
107910	2018-03-28 06:35:46	SR	N	FORMAT TEMPL. 31X8-A2-HEXA #1	2018-03-28 06:35:45	0.04147	5.66105	0.000			B	401678416.60	1	DF	B0	4B
107910	2018-03-28 07:25:41	NN	N	FORMAT TEMPL. 31X8-A2-HEXA #1	2018-03-28 07:25:40	0.04202	5.65863	0.000			B	401678418.28	1	DF	B0	4B
107910	2018-03-28 07:36:30	NK	N	FORMAT TEMPL. 31X8-A2-HEXA #1	2018-03-28 07:36:29	0.04211	5.65847	0.000			B	401678418.18	1	80	A0	08	D2	D0	41	65
107910	2018-03-28 09:29:57	MA	N	FORMAT TEMPL. 31X8-A2-HEXA #1	2018-03-28 09:29:57	0.03944	5.66175	0.000			B	401678418.87	1	80	A0	07	17	C8	42	0B
107910	2018-03-28 09:36:16	MA	N	FORMAT TEMPL. 31X8-A2-HEXA #1	2018-03-28 09:29:57	0.03944	5.66175	0.000			B	401678418.87	1	80	A0	05	D6	C0	69	D4
107910	2018-03-29 02:46:27	NP	N	FORMAT TEMPL. 31X8-A2-HEXA #1	2018-03-29 02:46:27	0.04591	5.65586	0.000			A	401678416.52	1	13	BA	8C
107910	2018-03-29 02:49:59	NP	N	FORMAT TEMPL. 31X8-A2-HEXA #1	2018-03-29 02:46:27	0.04591	5.65586	0.000			A	401678416.52	1	80	70	0C	65	88	49	AE
107910	2018-03-29 02:51:49	NP	N	FORMAT TEMPL. 31X8-A2-HEXA #1	2018-03-29 02:46:27	0.04591	5.65586	0.000			A	401678416.52	1	80	90	0E	1E	60	A5	45
107910	2018-03-29 04:23:38	SR	N	FORMAT TEMPL. 31X8-A2-HEXA #1	2018-03-29 04:23:37	0.04528	5.65628	0.000			B	401678417.39	1	DF	C8	36
107910	2018-03-29 04:31:33	NP	N	FORMAT TEMPL. 31X8-A2-HEXA #1	2018-03-29 04:32:49	0.0448	5.65737	0.000			B	401678414.94	1	80	78	07	6A	C0	A5	21
107910	2018-03-29 04:34:06	NP	N	FORMAT TEMPL. 31X8-A2-HEXA #1	2018-03-29 04:32:49	0.0448	5.65737	0.000			B	401678414.94	1	80	78	02	5F	B0	2C	A0
107910	2018-03-29 05:32:16	NK	N	FORMAT TEMPL. 31X8-A2-HEXA #1	2018-03-29 05:32:16	0.0444	5.65748	0.000			B	401678415.21	1	80	B8	0A	43	B8	98	07
107910	2018-03-29 05:58:07	SR	N	FORMAT TEMPL. 31X8-A2-HEXA #1	2018-03-29 05:58:06	0.0407	5.65845	0.000			B	401678417.28	1	80	A8	0A	E4	C0	5D	A2
107910	2018-03-29 06:04:46	SR	N	FORMAT TEMPL. 31X8-A2-HEXA #1	2018-03-29 05:58:06	0.0407	5.65845	0.000			B	401678417.28	1	DF	C8	36
107910	2018-03-29 07:06:32	NK	N	FORMAT TEMPL. 31X8-A2-HEXA #1	2018-03-29 07:10:45	0.04077	5.66508	0.000			B	401678420.04	1	80	A0	05	5E	C0	9C	54
107910	2018-03-29 07:10:45	NN	N	FORMAT TEMPL. 31X8-A2-HEXA #1	2018-03-29 07:10:45	0.04033	5.6668	0.000			A	401678419.18	1	DF	C8	36
107910	2018-03-29 07:10:45	NK	N	FORMAT TEMPL. 31X8-A2-HEXA #1	2018-03-29 07:10:45	0.04077	5.66508	0.000			B	401678420.04	1	DF	C8	36
107910	2018-03-29 07:17:59	NN	N	FORMAT TEMPL. 31X8-A2-HEXA #1	2018-03-29 07:10:45	0.04033	5.6668	0.000			A	401678419.18	1	80	A0	06	BF	C8	F8	88
107910	2018-03-29 07:19:03	NN	N	FORMAT TEMPL. 31X8-A2-HEXA #1	2018-03-29 07:10:45	0.04033	5.6668	0.000			A	401678419.18	1	80	80	00	ED	A0	E8	65
107910	2018-03-29 09:07:11	MA	N	FORMAT TEMPL. 31X8-A2-HEXA #1	2018-03-29 09:07:11	0.03899	5.65681	0.000			B	401678419.19	1	13	BA	8E
107910	2018-03-29 09:12:12	MA	N	FORMAT TEMPL. 31X8-A2-HEXA #1	2018-03-29 09:07:11	0.03899	5.65681	0.000			B	401678419.19	1	80	E8	04	A3	B0	1F	D1
107910	2018-03-29 10:49:40	MA	N	FORMAT TEMPL. 31X8-A2-HEXA #1	2018-03-29 10:49:40	0.03955	5.65795	0.000			B	401678416.70	1	DF	C8	36
107910	2018-03-30 02:35:03	NP	N	FORMAT TEMPL. 31X8-A2-HEXA #1	2018-03-30 02:35:02	0.0341	5.66357	0.000			B	401678418.07	1	80	58	02	9D	B8	41	B6
107910	2018-03-30 02:38:27	NP	N	FORMAT TEMPL. 31X8-A2-HEXA #1	2018-03-30 02:35:02	0.0341	5.66357	0.000			B	401678418.07	1	80	50	03	2A	C0	17	7C
107910	2018-03-30 04:14:36	NP	N	FORMAT TEMPL. 31X8-A2-HEXA #1	2018-03-30 04:14:35	0.04204	5.65525	0.000			B	401678416.05	1	DF	B0	4B
107910	2018-03-30 04:23:53	NP	N	FORMAT TEMPL. 31X8-A2-HEXA #1	2018-03-30 04:14:35	0.04204	5.65525	0.000			B	401678416.05	1	80	80	08	A4	A8	89	D7
107910	2018-03-30 05:24:36	SR	N	FORMAT TEMPL. 31X8-A2-HEXA #1	2018-03-30 05:24:36	0.0428	5.65475	0.000			B	401678416.66	1	80	98	01	E0	A8	E2	26
107910	2018-03-30 06:43:09	NK	N	FORMAT TEMPL. 31X8-A2-HEXA #1	2018-03-30 06:43:08	0.04412	5.65706	0.000			B	401678415.60	1	DF	B0	4B
107910	2018-03-30 06:59:18	NN	N	FORMAT TEMPL. 31X8-A2-HEXA #1	2018-03-30 06:59:17	0.04194	5.6577	0.000			B	401678415.06	1	80	A0	06	7A	B0	4B	59
107910	2018-03-30 07:07:45	NN	N	FORMAT TEMPL. 31X8-A2-HEXA #1	2018-03-30 06:59:17	0.04194	5.6577	0.000			B	401678415.06	1	DF	B0	4B
107910	2018-03-30 07:07:45	SR	N	FORMAT TEMPL. 31X8-A2-HEXA #1	2018-03-30 07:07:44	0.04245	5.65706	0.000			B	401678415.47	1	DF	B0	4B
107910	2018-03-30 08:42:57	NN	N	FORMAT TEMPL. 31X8-A2-HEXA #1	2018-03-30 08:45:06	0.04647	5.65791	0.000			B	401678415.79	1	80	A0	06	67	C0	B3	C2
107910	2018-03-30 08:47:15	NN	N	FORMAT TEMPL. 31X8-A2-HEXA #1	2018-03-30 08:45:06	0.04647	5.65791	0.000			B	401678415.79	1	DF	B0	4B
107910	2018-03-30 08:47:15	MA	N	FORMAT TEMPL. 31X8-A2-HEXA #1	2018-03-30 08:47:15	0.04639	5.65827	0.000			B	401678415.84	1	DF	B0	4B
107910	2018-03-30 09:46:36	MB	N	FORMAT TEMPL. 31X8-A2-HEXA #1	2018-03-30 09:46:36	0.04737	5.6583	0.000			B	401678416.95	1	DF	B0	4B
107910	2018-03-30 10:37:51	MA	N	FORMAT TEMPL. 31X8-A2-HEXA #1	2018-03-30 10:37:51	0.04621	5.65904	0.000			B	401678415.18	1	80	A0	03	76	C0	3D	9D
107910	2018-03-31 04:02:32	NP	N	FORMAT TEMPL. 31X8-A2-HEXA #1	2018-03-31 04:02:32	0.04529	5.66197	0.000			B	401678418.48	1	80	78	03	EA	B8	92	07
107910	2018-03-31 04:14:04	NP	N	FORMAT TEMPL. 31X8-A2-HEXA #1	2018-03-31 04:02:32	0.04529	5.66197	0.000			B	401678418.48	1	80	80	06	69	A9	D3	0A
107910	2018-03-31 04:55:53	SR	N	FORMAT TEMPL. 31X8-A2-HEXA #1	2018-03-31 04:59:03	0.05112	5.6606	0.000			A	401678418.39	1	80	80	04	01	B0	F5	41
107910	2018-03-31 04:57:24	SR	N	FORMAT TEMPL. 31X8-A2-HEXA #1	2018-03-31 04:59:03	0.05112	5.6606	0.000			A	401678418.39	1	80	70	01	68	98	AC	60
107910	2018-03-31 05:03:54	SR	N	FORMAT TEMPL. 31X8-A2-HEXA #1	2018-03-31 04:59:03	0.05112	5.6606	0.000			A	401678418.39	1	C7	68	59
107910	2018-03-31 06:22:46	NK	N	FORMAT TEMPL. 31X8-A2-HEXA #1	2018-03-31 06:22:45	0.05392	5.66055	0.000			B	401678421.55	1	81	08	0E	82	D0	D9	79
107910	2018-03-31 06:34:55	SR	N	FORMAT TEMPL. 31X8-A2-HEXA #1	2018-03-31 06:34:54	0.05301	5.66008	0.000			B	401678419.74	1	C7	68	59
107910	2018-03-31 06:53:46	NN	N	FORMAT TEMPL. 31X8-A2-HEXA #1	2018-03-31 06:55:31	0.05075	5.65282	0.000			B	401678421.23	1	80	F8	04	A1	90	29	BD
107910	2018-03-31 06:57:17	NN	N	FORMAT TEMPL. 31X8-A2-HEXA #1	2018-03-31 06:55:31	0.05075	5.65282	0.000			B	401678421.23	1	80	F8	03	41	B0	42	0A
107910	2018-03-31 07:55:10	NK	N	FORMAT TEMPL. 31X8-A2-HEXA #1	2018-03-31 07:55:09	0.05083	5.65568	0.000			B	401678421.28	1	80	F8	0D	2C	D0	11	C6
107910	2018-03-31 07:56:02	NK	N	FORMAT TEMPL. 31X8-A2-HEXA #1	2018-03-31 07:55:09	0.05083	5.65568	0.000			B	401678421.28	1	C7	68	59
107910	2018-03-31 08:26:50	MA	N	FORMAT TEMPL. 31X8-A2-HEXA #1	2018-03-31 08:26:49	0.05054	5.65153	0.000			B	401678416.94	1	C7	68	59
107910	2018-03-31 08:31:06	MA	N	FORMAT TEMPL. 31X8-A2-HEXA #1	2018-03-31 08:26:49	0.05054	5.65153	0.000			B	401678416.94	1	80	E8	02	B7	88	02	79
107910	2018-03-31 08:31:06	NN	N	FORMAT TEMPL. 31X8-A2-HEXA #1	2018-03-31 08:31:05	0.04857	5.6521	0.000			B	401678420.51	1	80	E8	02	B7	88	E2	F5
107910	2018-03-31 10:17:04	MA	N	FORMAT TEMPL. 31X8-A2-HEXA #1	2018-03-31 10:17:03	0.04743	5.652	0.000			B	401678416.57	1	C7	68	59
107910	2018-04-01 04:01:12	NP	N	FORMAT TEMPL. 31X8-A2-HEXA #1	2018-04-01 04:01:11	0.05132	5.64422	0.000			B	401678415.32	1	13	BA	92
107910	2018-04-01 05:58:49	NK	N	FORMAT TEMPL. 31X8-A2-HEXA #1	2018-04-01 05:58:49	0.04528	5.64682	0.000			B	401678417.20	1	80	D5	5E	19	4C	04	98
107910	2018-04-01 06:03:03	SR	N	FORMAT TEMPL. 31X8-A2-HEXA #1	2018-04-01 06:07:11	0.05459	5.65365	0.000			B	401678417.64	1	80	C0	09	92	B0	58	28
107910	2018-04-01 06:11:20	SR	N	FORMAT TEMPL. 31X8-A2-HEXA #1	2018-04-01 06:07:11	0.05459	5.65365	0.000			B	401678417.64	1	80	B0	07	C4	C8	64	00
107910	2018-04-01 06:37:33	NN	N	FORMAT TEMPL. 31X8-A2-HEXA #1	2018-04-01 06:37:32	0.05328	5.65623	0.000			B	401678416.95	1	DF	B8	5B
107910	2018-04-01 07:36:31	NK	N	FORMAT TEMPL. 31X8-A2-HEXA #1	2018-04-01 07:36:30	0.05229	5.65968	0.000			B	401678416.00	1	80	B0	08	B0	B8	CB	CD
107910	2018-04-01 08:14:43	MA	N	FORMAT TEMPL. 31X8-A2-HEXA #1	2018-04-01 08:14:42	0.05697	5.65228	0.000			B	401678419.06	1	80	A0	0A	7A	B8	36	CE
107910	2018-04-01 08:14:43	NN	N	FORMAT TEMPL. 31X8-A2-HEXA #1	2018-04-01 08:14:42	0.05596	5.65208	0.000			B	401678418.56	1	80	A0	0A	7A	B8	D2	2D
107910	2018-04-01 09:14:26	MB	N	FORMAT TEMPL. 31X8-A2-HEXA #1	2018-04-01 09:14:26	0.05604	5.65437	0.000			B	401678418.21	1	DF	B8	5B
107910	2018-04-01 09:47:51	MA	N	FORMAT TEMPL. 31X8-A2-HEXA #1	2018-04-01 09:48:12	0.06141	5.63577	0.000			B	401678416.64	1	80	F0	03	5E	C0	E7	C4
107910	2018-04-01 09:48:34	MA	N	FORMAT TEMPL. 31X8-A2-HEXA #1	2018-04-01 09:48:12	0.06141	5.63577	0.000			B	401678416.64	1	DF	B8	5B
107910	2018-04-02 03:51:14	NP	N	FORMAT TEMPL. 31X8-A2-HEXA #1	2018-04-02 03:51:14	0.11893	5.46914	0.000			B	401678418.89	1	80	50	0A	1A	B8	10	8F
107910	2018-04-02 05:23:00	NP	N	FORMAT TEMPL. 31X8-A2-HEXA #1	2018-04-02 05:24:30	0.0384	5.6492	0.000			B	401678410.76	1	13	CA	88
107910	2018-04-02 05:26:02	NK	N	FORMAT TEMPL. 31X8-A2-HEXA #1	2018-04-02 05:26:01	0.03854	5.64948	0.000			B	401678411.47	1	80	D0	82	89	FE	12	B4
107910	2018-04-02 05:26:02	NP	N	FORMAT TEMPL. 31X8-A2-HEXA #1	2018-04-02 05:24:30	0.0384	5.6492	0.000			B	401678410.76	1	80	D0	03	89	98	DA	82
107910	2018-04-02 05:36:12	SR	N	FORMAT TEMPL. 31X8-A2-HEXA #1	2018-04-02 05:36:11	0.04261	5.65837	0.000			B	401678415.91	1	80	B8	09	16	B8	FA	AC
107910	2018-04-02 06:32:10	NN	N	FORMAT TEMPL. 31X8-A2-HEXA #1	2018-04-02 06:32:10	0.02792	5.67977	0.000			B	401678419.57	1	80	B8	0B	4B	C0	C8	5C
107910	2018-04-02 07:11:06	NK	N	FORMAT TEMPL. 31X8-A2-HEXA #1	2018-04-02 07:11:06	0.02464	5.69192	0.000			B	401678433.14	1	80	A8	05	B8	B8	F8	13
107910	2018-04-02 07:15:20	SR	N	FORMAT TEMPL. 31X8-A2-HEXA #1	2018-04-02 07:15:19	0.02754	5.67344	0.000			B	401678408.50	1	80	A0	03	F2	B8	1E	69
107910	2018-04-02 08:13:01	NN	N	FORMAT TEMPL. 31X8-A2-HEXA #1	2018-04-02 08:13:00	0.01921	5.6858	0.000			B	401678425.16	1	80	90	05	EF	C0	A6	22
107910	2018-04-02 09:31:56	MA	N	FORMAT TEMPL. 31X8-A2-HEXA #1	2018-04-02 09:33:11	0.0244	5.66029	0.000			B	401678416.61	1	80	78	07	72	B8	34	07
107910	2018-04-02 09:34:27	MA	N	FORMAT TEMPL. 31X8-A2-HEXA #1	2018-04-02 09:33:11	0.0244	5.66029	0.000			B	401678416.61	1	80	80	02	54	B0	43	18
107910	2018-04-02 11:09:19	MA	N	FORMAT TEMPL. 31X8-A2-HEXA #1	2018-04-02 11:09:18	-0.00835	5.6827	0.000			B	401678414.65	1	DF	B8	4A
107910	2018-04-03 03:30:57	NP	N	FORMAT TEMPL. 31X8-A2-HEXA #1	2018-04-03 03:30:56	0.04664	5.66222	0.000			3	401678417.01	1	80	88	04	C6	70	1E	A1
107910	2018-04-03 03:32:14	NP	N	FORMAT TEMPL. 31X8-A2-HEXA #1	2018-04-03 03:30:56	0.04664	5.66222	0.000			3	401678417.01	1	80	88	05	F7	70	EB	9C
107910	2018-04-03 03:36:41	NP	N	FORMAT TEMPL. 31X8-A2-HEXA #1	2018-04-03 03:30:56	0.04664	5.66222	0.000			3	401678417.01	1	80	60	04	2E	A8	44	56
107910	2018-04-03 03:38:52	NP	N	FORMAT TEMPL. 31X8-A2-HEXA #1	2018-04-03 03:30:56	0.04664	5.66222	0.000			3	401678417.01	1	C7	78	35
107910	2018-04-03 05:08:26	SR	N	FORMAT TEMPL. 31X8-A2-HEXA #1	2018-04-03 05:08:25	0.03587	5.673	0.000			B	401678408.23	1	80	B0	08	20	C8	37	13
107910	2018-04-03 06:40:42	SR	N	FORMAT TEMPL. 31X8-A2-HEXA #1	2018-04-03 06:40:41	0.02975	5.6798	0.000			B	401678407.56	1	80	80	00	A0	A8	1F	D2
107910	2018-04-03 06:40:42	NK	N	FORMAT TEMPL. 31X8-A2-HEXA #1	2018-04-03 06:40:41	0.03866	5.66735	0.000			B	401678418.29	1	80	80	00	A0	A8	3B	31
107910	2018-04-03 08:01:55	NN	N	FORMAT TEMPL. 31X8-A2-HEXA #1	2018-04-03 08:02:20	0.03991	5.66947	0.000			B	401678415.97	1	80	F8	0C	4D	D0	54	CB
107910	2018-04-03 08:02:47	NN	N	FORMAT TEMPL. 31X8-A2-HEXA #1	2018-04-03 08:02:20	0.03991	5.66947	0.000			B	401678415.97	1	C7	58	35
107910	2018-04-03 09:14:31	MA	N	FORMAT TEMPL. 31X8-A2-HEXA #1	2018-04-03 09:14:31	0.01623	5.69221	0.000			B	401678412.52	1	C5	55	5F
107910	2018-04-04 03:19:55	NP	N	FORMAT TEMPL. 31X8-A2-HEXA #1	2018-04-04 03:26:18	0.0414	5.65764	0.000			A	401678415.78	1	80	90	03	2F	B8	16	2C
107910	2018-04-04 03:23:13	NP	N	FORMAT TEMPL. 31X8-A2-HEXA #1	2018-04-04 03:26:18	0.0414	5.65764	0.000			A	401678415.78	1	80	B0	03	14	B8	1C	D5
107910	2018-04-04 03:26:18	NP	N	FORMAT TEMPL. 31X8-A2-HEXA #1	2018-04-04 03:26:18	0.0414	5.65764	0.000			A	401678415.78	1	DF	C0	49
107910	2018-04-04 04:37:14	SR	N	FORMAT TEMPL. 31X8-A2-HEXA #1	2018-04-04 04:37:13	0.03574	5.66237	0.000			B	401678411.05	1	80	D8	04	D2	B8	D1	F7
107910	2018-04-04 04:59:06	NP	N	FORMAT TEMPL. 31X8-A2-HEXA #1	2018-04-04 04:59:05	0.03642	5.65931	0.000			B	401678417.52	1	80	48	00	EF	B0	63	70
107910	2018-04-04 07:57:03	NK	N	FORMAT TEMPL. 31X8-A2-HEXA #1	2018-04-04 07:58:31	0.03651	5.65733	0.000			B	401678419.02	1	80	B8	02	53	80	9A	7F
107910	2018-04-04 07:59:59	NK	N	FORMAT TEMPL. 31X8-A2-HEXA #1	2018-04-04 07:58:31	0.03651	5.65733	0.000			B	401678419.02	1	DF	C0	49
107910	2018-04-04 08:46:08	MA	N	FORMAT TEMPL. 31X8-A2-HEXA #1	2018-04-04 08:46:07	0.0379	5.65783	0.000			B	401678418.42	1	81	18	0C	9C	C8	6C	C0
107910	2018-04-04 10:33:05	MA	N	FORMAT TEMPL. 31X8-A2-HEXA #1	2018-04-04 10:33:05	0.03114	5.66422	0.000			B	401678421.59	1	80	F8	0A	24	B8	46	E1
107910	2018-04-05 04:45:34	NP	N	FORMAT TEMPL. 31X8-A2-HEXA #1	2018-04-05 04:45:34	0.04274	5.65878	0.000			B	401678415.68	1	80	A8	06	60	C8	D4	A5
107910	2018-04-05 04:48:16	NP	N	FORMAT TEMPL. 31X8-A2-HEXA #1	2018-04-05 04:45:34	0.04274	5.65878	0.000			B	401678415.68	1	80	A0	02	82	A0	13	FC
107910	2018-04-05 05:46:55	SR	N	FORMAT TEMPL. 31X8-A2-HEXA #1	2018-04-05 05:46:54	0.00371	5.67345	0.000			B	401678409.23	1	DF	C0	4A
107910	2018-04-05 07:28:55	NN	N	FORMAT TEMPL. 31X8-A2-HEXA #1	2018-04-05 07:28:55	0.0249	5.66811	0.000			B	401678418.97	1	DF	C0	4A
107910	2018-04-05 08:23:54	MA	N	FORMAT TEMPL. 31X8-A2-HEXA #1	2018-04-05 08:23:53	0.03885	5.66345	0.000			B	401678419.20	1	DF	C0	6A
107910	2018-04-05 08:30:36	MA	N	FORMAT TEMPL. 31X8-A2-HEXA #1	2018-04-05 08:23:53	0.03885	5.66345	0.000			B	401678419.20	1	81	08	03	2F	80	FC	34
107910	2018-04-05 09:25:52	MB	N	FORMAT TEMPL. 31X8-A2-HEXA #1	2018-04-05 09:25:51	0.04408	5.65766	0.000			B	401678421.71	1	80	F8	02	E5	80	36	5B
107910	2018-04-05 10:05:08	MA	N	FORMAT TEMPL. 31X8-A2-HEXA #1	2018-04-05 10:05:07	0.04117	5.65192	0.000			A	401678415.86	1	DF	C0	4A
107910	2018-04-05 10:07:27	MA	N	FORMAT TEMPL. 31X8-A2-HEXA #1	2018-04-05 10:05:07	0.04117	5.65192	0.000			A	401678415.86	1	80	A0	01	E7	98	93	5C
107910	2018-04-05 10:10:15	MA	N	FORMAT TEMPL. 31X8-A2-HEXA #1	2018-04-05 10:05:07	0.04117	5.65192	0.000			A	401678415.86	1	81	00	02	91	B0	34	4D
107910	2018-04-06 03:01:27	NP	N	FORMAT TEMPL. 31X8-A2-HEXA #1	2018-04-06 03:01:26	0.0904	5.59698	0.000			B	401678413.90	1	80	78	01	AA	B8	51	A6
107910	2018-04-06 04:34:17	NP	N	FORMAT TEMPL. 31X8-A2-HEXA #1	2018-04-06 04:34:17	0.04646	5.66299	0.000			A	401678419.27	1	DF	C8	4B
107910	2018-04-06 04:37:57	NP	N	FORMAT TEMPL. 31X8-A2-HEXA #1	2018-04-06 04:34:17	0.04646	5.66299	0.000			A	401678419.27	1	80	90	06	CB	B0	75	69
107910	2018-04-06 04:41:10	NP	N	FORMAT TEMPL. 31X8-A2-HEXA #1	2018-04-06 04:34:17	0.04646	5.66299	0.000			A	401678419.27	1	80	98	02	FD	B0	BC	B8
107910	2018-04-06 05:10:39	SR	N	FORMAT TEMPL. 31X8-A2-HEXA #1	2018-04-06 05:10:38	0.03695	5.66635	0.000			B	401678413.19	1	80	90	04	17	B8	14	D8
107910	2018-04-06 06:48:50	SR	N	FORMAT TEMPL. 31X8-A2-HEXA #1	2018-04-06 06:51:06	0.03698	5.67237	0.000			B	401678412.95	1	81	18	04	B5	D9	68	E0
107910	2018-04-06 06:53:23	SR	N	FORMAT TEMPL. 31X8-A2-HEXA #1	2018-04-06 06:51:06	0.03698	5.67237	0.000			B	401678412.95	1	DF	C8	4B
107910	2018-04-06 09:43:58	MA	N	FORMAT TEMPL. 31X8-A2-HEXA #1	2018-04-06 09:44:49	0.02129	5.66203	0.000			B	401678416.17	1	81	00	05	A0	88	10	72
107910	2018-04-06 09:45:40	MA	N	FORMAT TEMPL. 31X8-A2-HEXA #1	2018-04-06 09:44:49	0.02129	5.66203	0.000			B	401678416.17	1	DF	C8	4B
107910	2018-04-07 02:50:00	NP	N	FORMAT TEMPL. 31X8-A2-HEXA #1	2018-04-07 02:50:00	-0.04661	5.71549	0.000			B	401678413.34	1	DF	C8	4B
107910	2018-04-07 04:26:53	NP	N	FORMAT TEMPL. 31X8-A2-HEXA #1	2018-04-07 04:26:53	0.00391	5.665	0.000			B	401678416.96	1	81	10	0B	4B	C8	12	3A
107910	2018-04-07 06:19:22	SR	N	FORMAT TEMPL. 31X8-A2-HEXA #1	2018-04-07 06:19:21	0.01625	5.64598	0.000			B	401678410.82	1	81	50	0D	98	D0	4B	2C
107910	2018-04-07 06:49:05	NK	N	FORMAT TEMPL. 31X8-A2-HEXA #1	2018-04-07 06:49:04	0.03009	5.64443	0.000			B	401678419.30	1	81	48	00	11	D9	3F	13
107910	2018-04-07 07:14:14	NN	N	FORMAT TEMPL. 31X8-A2-HEXA #1	2018-04-07 07:14:14	0.03868	5.64787	0.000			B	401678415.13	1	81	48	03	41	E1	CA	3B
107910	2018-04-07 09:19:59	MA	N	FORMAT TEMPL. 31X8-A2-HEXA #1	2018-04-07 09:19:58	0.04446	5.65323	0.000			B	401678420.58	1	DF	C8	4B
107910	2018-04-07 09:27:51	MA	N	FORMAT TEMPL. 31X8-A2-HEXA #1	2018-04-07 09:19:58	0.04446	5.65323	0.000			B	401678420.58	1	80	B0	01	49	B0	82	F1
107910	2018-04-08 02:34:43	NP	N	FORMAT TEMPL. 31X8-A2-HEXA #1	2018-04-08 02:34:43	0.05502	5.64278	0.000			B	401678413.44	1	DF	D0	59
107910	2018-04-08 04:11:35	NP	N	FORMAT TEMPL. 31X8-A2-HEXA #1	2018-04-08 04:13:11	0.05158	5.65473	0.000			B	401678420.70	1	80	A8	06	60	C8	91	7C
107910	2018-04-08 04:14:48	NP	N	FORMAT TEMPL. 31X8-A2-HEXA #1	2018-04-08 04:13:11	0.05158	5.65473	0.000			B	401678420.70	1	80	A0	02	C3	B0	01	90
107910	2018-04-08 06:21:33	NK	N	FORMAT TEMPL. 31X8-A2-HEXA #1	2018-04-08 06:22:22	0.04273	5.65454	0.000			B	401678418.75	1	80	E8	08	6F	D0	6C	E9
107910	2018-04-08 06:23:13	NK	N	FORMAT TEMPL. 31X8-A2-HEXA #1	2018-04-08 06:22:22	0.04273	5.65454	0.000			B	401678418.75	1	DF	D0	59
107910	2018-04-08 08:35:42	NN	N	FORMAT TEMPL. 31X8-A2-HEXA #1	2018-04-08 08:35:42	0.04136	5.65405	0.000			B	401678418.59	1	81	10	0C	0E	D8	B0	56
107910	2018-04-08 10:48:23	MA	N	FORMAT TEMPL. 31X8-A2-HEXA #1	2018-04-08 10:48:22	0.04123	5.65323	0.000			B	401678418.94	1	81	08	07	5A	D0	77	61
107910	2018-04-09 02:21:23	NP	N	FORMAT TEMPL. 31X8-A2-HEXA #1	2018-04-09 02:21:22	0.037	5.64588	0.000			B	401678419.12	1	80	B8	09	A2	B8	E0	D3
107910	2018-04-09 04:05:15	NP	N	FORMAT TEMPL. 31X8-A2-HEXA #1	2018-04-09 04:05:14	0.0436	5.65741	0.000			B	401678420.59	1	13	9A	8D
107910	2018-04-09 05:13:10	SR	N	FORMAT TEMPL. 31X8-A2-HEXA #1	2018-04-09 05:16:26	0.04544	5.65549	0.000			A	401678418.96	1	81	08	08	42	D0	8E	C7
107910	2018-04-09 05:14:13	SR	N	FORMAT TEMPL. 31X8-A2-HEXA #1	2018-04-09 05:16:26	0.04544	5.65549	0.000			A	401678418.96	1	80	70	00	F5	A8	84	C7
107910	2018-04-09 05:21:57	SR	N	FORMAT TEMPL. 31X8-A2-HEXA #1	2018-04-09 05:16:26	0.04544	5.65549	0.000			A	401678418.96	1	DF	C8	48
107910	2018-04-09 05:52:53	NK	N	FORMAT TEMPL. 31X8-A2-HEXA #1	2018-04-09 05:52:53	0.0459	5.65521	0.000			B	401678419.79	1	80	D8	09	C2	C0	21	19
107910	2018-04-09 06:43:04	NN	N	FORMAT TEMPL. 31X8-A2-HEXA #1	2018-04-09 06:43:03	0.04672	5.65553	0.000			B	401678420.32	1	80	90	06	6B	C0	AD	6B
107910	2018-04-09 06:55:34	SR	N	FORMAT TEMPL. 31X8-A2-HEXA #1	2018-04-09 06:55:34	0.0458	5.65625	0.000			B	401678422.14	1	DF	C8	48
107910	2018-04-09 07:32:09	NK	N	FORMAT TEMPL. 31X8-A2-HEXA #1	2018-04-09 07:33:39	0.04185	5.64604	0.000			A	401678417.11	1	80	F8	06	D1	D0	6E	C8
107910	2018-04-09 07:33:06	NK	N	FORMAT TEMPL. 31X8-A2-HEXA #1	2018-04-09 07:33:39	0.04185	5.64604	0.000			A	401678417.11	1	80	70	00	DD	B0	BD	5D
107910	2018-04-09 07:35:42	NK	N	FORMAT TEMPL. 31X8-A2-HEXA #1	2018-04-09 07:33:39	0.04185	5.64604	0.000			A	401678417.11	1	DF	C8	48
107910	2018-04-09 08:31:29	NN	N	FORMAT TEMPL. 31X8-A2-HEXA #1	2018-04-09 08:31:29	0.0403	5.64188	0.000			B	401678415.85	1	80	90	01	1E	A0	11	08
107910	2018-04-09 10:26:50	MA	N	FORMAT TEMPL. 31X8-A2-HEXA #1	2018-04-09 10:26:49	0.03784	5.63732	0.000			B	401678412.53	1	80	90	03	0B	A8	52	D8
107910	2018-04-10 04:49:12	SR	N	FORMAT TEMPL. 31X8-A2-HEXA #1	2018-04-10 04:49:11	0.03254	5.65428	0.000			B	401678418.19	1	80	D8	03	B3	B8	11	3A
107910	2018-04-10 05:25:02	NK	N	FORMAT TEMPL. 31X8-A2-HEXA #1	2018-04-10 05:28:18	0.04324	5.65264	0.000			B	401678419.49	1	80	F0	06
107910	2018-04-10 05:31:34	NP	N	FORMAT TEMPL. 31X8-A2-HEXA #1	2018-04-10 05:31:34	0.02734	5.6518	0.000			B	401678414.36	1	DF	C0	45
107910	2018-04-10 05:31:34	NK	N	FORMAT TEMPL. 31X8-A2-HEXA #1	2018-04-10 05:28:18	0.04324	5.65264	0.000			B	401678419.49	1	DF	C0	45
107910	2018-04-10 06:28:15	SR	N	FORMAT TEMPL. 31X8-A2-HEXA #1	2018-04-10 06:28:15	0.03315	5.65841	0.000			B	401678415.09	1	81	30	03	84	C0	5C	88
107910	2018-04-10 06:35:36	NN	N	FORMAT TEMPL. 31X8-A2-HEXA #1	2018-04-10 06:35:35	0.03274	5.65552	0.000			B	401678418.67	1	DF	C0	45
107910	2018-04-10 07:05:00	NK	N	FORMAT TEMPL. 31X8-A2-HEXA #1	2018-04-10 07:07:22	0.03663	5.65778	0.000			B	401678420.70	1	80	D0	03	48	A0	5B	BF
107910	2018-04-10 07:09:46	NK	N	FORMAT TEMPL. 31X8-A2-HEXA #1	2018-04-10 07:07:22	0.03663	5.65778	0.000			B	401678420.70	1	DF	C0	45
107910	2018-04-10 08:23:56	MA	N	FORMAT TEMPL. 31X8-A2-HEXA #1	2018-04-10 08:26:29	0.04519	5.66255	0.000			B	401678422.46	1	80	90	04	82	C0	63	C7
107910	2018-04-10 08:29:02	MA	N	FORMAT TEMPL. 31X8-A2-HEXA #1	2018-04-10 08:26:29	0.04519	5.66255	0.000			B	401678422.46	1	80	90	04	C6	C8	F7	67
107910	2018-04-10 09:22:53	MB	N	FORMAT TEMPL. 31X8-A2-HEXA #1	2018-04-10 09:22:53	0.0396	5.6576	0.000			B	401678420.90	1	DF	C0	06
107910	2018-04-10 10:01:58	MA	N	FORMAT TEMPL. 31X8-A2-HEXA #1	2018-04-10 10:01:58	0.04043	5.65809	0.000			B	401678421.71	1	80	80	03	9C	B8	13	03
107910	2018-04-10 10:09:57	MA	N	FORMAT TEMPL. 31X8-A2-HEXA #1	2018-04-10 10:01:58	0.04043	5.65809	0.000			B	401678421.71	1	DF	C0	45
107910	2018-04-11 03:35:46	NP	N	FORMAT TEMPL. 31X8-A2-HEXA #1	2018-04-11 03:35:46	0.04097	5.65827	0.000			2	401678420.45	1	C7	80	4E
107910	2018-04-11 03:39:49	NP	N	FORMAT TEMPL. 31X8-A2-HEXA #1	2018-04-11 03:35:46	0.04097	5.65827	0.000			2	401678420.45	1	80	80	03	C5	C0	0B	C7
107910	2018-04-11 03:42:15	NP	N	FORMAT TEMPL. 31X8-A2-HEXA #1	2018-04-11 03:35:46	0.04097	5.65827	0.000			2	401678420.45	1	80	88	02	42	B0	33	60
107910	2018-04-11 03:47:47	NP	N	FORMAT TEMPL. 31X8-A2-HEXA #1	2018-04-11 03:35:46	0.04097	5.65827	0.000			2	401678420.45	1	80	90	04	FF	C0	30	73
107910	2018-04-11 05:03:38	NK	N	FORMAT TEMPL. 31X8-A2-HEXA #1	2018-04-11 05:03:38	0.04369	5.6617	0.000			B	401678420.58	1	80	60	04	FF	C8	B1	1E
107910	2018-04-11 06:20:11	NN	N	FORMAT TEMPL. 31X8-A2-HEXA #1	2018-04-11 06:20:10	0.04192	5.6602	0.000			B	401678420.20	1	80	90	04	A3	80	A2	98
107910	2018-04-11 06:27:01	NN	N	FORMAT TEMPL. 31X8-A2-HEXA #1	2018-04-11 06:20:10	0.04192	5.6602	0.000			B	401678420.20	1	C7	80	4E
107910	2018-04-11 06:41:42	NK	N	FORMAT TEMPL. 31X8-A2-HEXA #1	2018-04-11 06:41:42	0.04215	5.6613	0.000			B	401678422.14	1	80	78	0D	B7	B0	30	42
107910	2018-04-11 07:35:23	SR	N	FORMAT TEMPL. 31X8-A2-HEXA #1	2018-04-11 07:35:22	0.04181	5.66052	0.000			B	401678419.48	1	80	80	06
107910	2018-04-11 08:03:15	MA	N	FORMAT TEMPL. 31X8-A2-HEXA #1	2018-04-11 08:03:15	0.04269	5.65987	0.000			B	401678421.20	1	80	A0	08	EE	B0	9C	67
107910	2018-04-11 08:06:23	NN	N	FORMAT TEMPL. 31X8-A2-HEXA #1	2018-04-11 08:06:23	0.04298	5.66024	0.000			B	401678421.11	1	80	78	02	EB	B8	48	F4
107910	2018-04-11 09:06:17	MB	N	FORMAT TEMPL. 31X8-A2-HEXA #1	2018-04-11 09:06:16	0.04425	5.66217	0.000			B	401678421.77	1	C7	80	4E
107910	2018-04-11 09:44:12	MA	N	FORMAT TEMPL. 31X8-A2-HEXA #1	2018-04-11 09:44:11	0.04097	5.6562	0.000			B	401678418.81	1	80	A8	06	8D	C8	F6	00
107910	2018-04-11 09:47:30	MA	N	FORMAT TEMPL. 31X8-A2-HEXA #1	2018-04-11 09:44:11	0.04097	5.6562	0.000			B	401678418.81	1	C7	80	4E
107910	2018-04-12 05:13:26	NP	N	FORMAT TEMPL. 31X8-A2-HEXA #1	2018-04-12 05:13:48	0.03826	5.66129	0.000			B	401678417.56	1	80	88	08	9F	C0	9E	3D
107910	2018-04-12 05:14:12	NP	N	FORMAT TEMPL. 31X8-A2-HEXA #1	2018-04-12 05:13:48	0.03826	5.66129	0.000			B	401678417.56	1	C7	90	4A
107910	2018-04-12 05:21:37	SR	N	FORMAT TEMPL. 31X8-A2-HEXA #1	2018-04-12 05:21:37	0.03282	5.64508	0.000			B	401678420.91	1	80	80	03	84	C0	39	42
107910	2018-04-12 05:25:55	SR	N	FORMAT TEMPL. 31X8-A2-HEXA #1	2018-04-12 05:21:37	0.03282	5.64508	0.000			B	401678420.91	1	80	90	03	FE	C0	63	A0
107910	2018-04-12 07:04:44	SR	N	FORMAT TEMPL. 31X8-A2-HEXA #1	2018-04-12 07:05:26	0.02554	5.64654	0.000			B	401678422.64	1	80	90	08	2E	C8	45	13
107910	2018-04-12 07:06:09	SR	N	FORMAT TEMPL. 31X8-A2-HEXA #1	2018-04-12 07:05:26	0.02554	5.64654	0.000			B	401678422.64	1	C7	90	4A
107910	2018-04-12 07:51:23	NN	N	FORMAT TEMPL. 31X8-A2-HEXA #1	2018-04-12 07:51:23	0.03365	5.66218	0.000			B	401678417.27	1	80	78	02	22	C0	E9	D6
107910	2018-04-12 07:57:30	NN	N	FORMAT TEMPL. 31X8-A2-HEXA #1	2018-04-12 07:51:23	0.03365	5.66218	0.000			B	401678417.27	1	C7	90	4A
107910	2018-04-12 08:00:37	NK	N	FORMAT TEMPL. 31X8-A2-HEXA #1	2018-04-12 08:00:37	0.03432	5.66285	0.000			B	401678419.81	1	80	90	02	EB	B0	A4	E1
107910	2018-04-12 09:23:33	MA	N	FORMAT TEMPL. 31X8-A2-HEXA #1	2018-04-12 09:23:33	0.03561	5.66048	0.000			B	401678418.00	1	80	90	02	2B	B8	43	D7
107910	2018-04-12 09:30:00	MA	N	FORMAT TEMPL. 31X8-A2-HEXA #1	2018-04-12 09:23:33	0.03561	5.66048	0.000			B	401678418.00	1	80	A0	06	0B	C0	01	0D
107910	2018-04-12 11:04:47	MA	N	FORMAT TEMPL. 31X8-A2-HEXA #1	2018-04-12 11:04:46	0.03804	5.66486	0.000			B	401678421.49	1	81	18	0F	55	D8	D2	0E
107910	2018-04-13 03:20:14	NP	N	FORMAT TEMPL. 31X8-A2-HEXA #1	2018-04-13 03:20:13	0.04222	5.66769	0.000			B	401678419.19	1	80	A8	28	BB	C8	D0	25
107910	2018-04-13 04:53:52	NP	N	FORMAT TEMPL. 31X8-A2-HEXA #1	2018-04-13 04:56:18	0.0497	5.65512	0.000			B	401678418.40	1	80	68	03	55	C8	26	FF
107910	2018-04-13 04:53:52	SR	N	FORMAT TEMPL. 31X8-A2-HEXA #1	2018-04-13 04:55:05	0.04131	5.66324	0.000			B	401678414.29	1	80	68	03	55	C8	1F	76
107910	2018-04-13 04:56:19	NP	N	FORMAT TEMPL. 31X8-A2-HEXA #1	2018-04-13 04:56:18	0.0497	5.65512	0.000			B	401678418.40	1	80	70	02	49	C0	7F	32
107910	2018-04-13 04:56:19	SR	N	FORMAT TEMPL. 31X8-A2-HEXA #1	2018-04-13 04:55:05	0.04131	5.66324	0.000			B	401678414.29	1	80	70	02	49	C0	66	B5
107910	2018-04-13 05:55:25	NK	N	FORMAT TEMPL. 31X8-A2-HEXA #1	2018-04-13 05:55:25	0.05093	5.65382	0.000			B	401678418.41	1	80	A0	09	DF	C8	5D	21
107910	2018-04-13 06:30:46	SR	N	FORMAT TEMPL. 31X8-A2-HEXA #1	2018-04-13 06:30:46	0.04859	5.65366	0.000			B	401678419.64	1	DF	D0	48
107910	2018-04-13 07:31:07	NK	N	FORMAT TEMPL. 31X8-A2-HEXA #1	2018-04-13 07:31:06	0.04754	5.65416	0.000			B	401678416.59	1	13	AA	8D
107910	2018-04-13 07:45:57	NN	N	FORMAT TEMPL. 31X8-A2-HEXA #1	2018-04-13 07:45:57	0.04881	5.65227	0.000			B	401678419.16	1	80	A0	09	E6	C0	39	AD
107910	2018-04-13 08:58:31	MA	N	FORMAT TEMPL. 31X8-A2-HEXA #1	2018-04-13 08:58:30	0.0355	5.65198	0.000			A	401678416.86	1	80	98	02	01	C1	26	60
107910	2018-04-13 08:59:41	MA	N	FORMAT TEMPL. 31X8-A2-HEXA #1	2018-04-13 08:58:30	0.0355	5.65198	0.000			A	401678416.86	1	80	70	01	15	B8	13	EE
107910	2018-04-13 09:08:47	MA	N	FORMAT TEMPL. 31X8-A2-HEXA #1	2018-04-13 08:58:30	0.0355	5.65198	0.000			A	401678416.86	1	80	90	08	87	C0	CD	D6
107910	2018-04-13 09:20:07	NN	N	FORMAT TEMPL. 31X8-A2-HEXA #1	2018-04-13 09:20:06	0.03572	5.65225	0.000			B	401678414.40	1	80	A0	04	3A	C0	14	A9
107910	2018-04-13 10:06:05	MB	N	FORMAT TEMPL. 31X8-A2-HEXA #1	2018-04-13 10:06:05	0.04389	5.65269	0.000			B	401678416.65	1	80	80	00	C0	B0	65	E1
107910	2018-04-13 10:45:00	MA	N	FORMAT TEMPL. 31X8-A2-HEXA #1	2018-04-13 10:44:59	0.03548	5.65199	0.000			A	401678416.42	1	81	00	0F	59	E0	91	88
107910	2018-04-13 10:45:40	MA	N	FORMAT TEMPL. 31X8-A2-HEXA #1	2018-04-13 10:44:59	0.03548	5.65199	0.000			A	401678416.42	1	DF	D0	48
107910	2018-04-13 10:46:26	MA	N	FORMAT TEMPL. 31X8-A2-HEXA #1	2018-04-13 10:44:59	0.03548	5.65199	0.000			A	401678416.42	1	80	88	00	B3	A0	11	3A
107910	2018-04-14 03:07:45	NP	N	FORMAT TEMPL. 31X8-A2-HEXA #1	2018-04-14 03:07:44	-0.0116	5.66933	0.000			B	401678408.37	1	80	B8	06	FB	C8	52	3F
107910	2018-04-14 04:23:00	SR	N	FORMAT TEMPL. 31X8-A2-HEXA #1	2018-04-14 04:23:58	0.04048	5.65726	0.000			B	401678416.39	1	C7	78	0C
107910	2018-04-14 04:24:56	SR	N	FORMAT TEMPL. 31X8-A2-HEXA #1	2018-04-14 04:23:58	0.04048	5.65726	0.000			B	401678416.39	1	80	B8	01	6F	A8	E1	C2
107910	2018-04-14 04:43:17	NP	N	FORMAT TEMPL. 31X8-A2-HEXA #1	2018-04-14 04:43:17	0.04033	5.6574	0.000			B	401678416.07	1	80	A8	05	DD	D0	B1	0A
107910	2018-04-14 04:46:38	NP	N	FORMAT TEMPL. 31X8-A2-HEXA #1	2018-04-14 04:43:17	0.04033	5.6574	0.000			B	401678416.07	1	80	88	02	BE	C8	C7	2E
107910	2018-04-14 05:30:04	NK	N	FORMAT TEMPL. 31X8-A2-HEXA #1	2018-04-14 05:30:04	0.04423	5.65627	0.000			B	401678415.80	1	80	88	0A	DA	C8	16	5C
107910	2018-04-14 05:57:13	SR	N	FORMAT TEMPL. 31X8-A2-HEXA #1	2018-04-14 06:00:47	0.0358	5.65505	0.000			A	401678416.63	1	CF	78	6C
107910	2018-04-14 06:00:04	SR	N	FORMAT TEMPL. 31X8-A2-HEXA #1	2018-04-14 06:00:47	0.0358	5.65505	0.000			A	401678416.63	1	80	A8	86	24	98	0F	0D
107910	2018-04-14 06:05:04	SR	N	FORMAT TEMPL. 31X8-A2-HEXA #1	2018-04-14 06:00:47	0.0358	5.65505	0.000			A	401678416.63	1	80	B0	0A	D4	A8	0A	43
107910	2018-04-14 07:10:41	NK	N	FORMAT TEMPL. 31X8-A2-HEXA #1	2018-04-14 07:10:41	0.03827	5.65335	0.000			B	401678415.19	1	80	A0	01	BB	A8	51	2D
107910	2018-04-14 07:31:38	NN	N	FORMAT TEMPL. 31X8-A2-HEXA #1	2018-04-14 07:31:38	0.03793	5.65459	0.000			B	401678413.88	1	80	90	01	DB	B0	49	68
107910	2018-04-14 08:36:45	MA	N	FORMAT TEMPL. 31X8-A2-HEXA #1	2018-04-14 08:37:43	0.04083	5.65428	0.000			B	401678417.24	1	80	C0	04	0F	B0	3D	2E
107910	2018-04-14 08:38:43	MA	N	FORMAT TEMPL. 31X8-A2-HEXA #1	2018-04-14 08:37:43	0.04083	5.65428	0.000			B	401678417.24	1	80	F0	01	DB	A8	8B	FE
107910	2018-04-15 02:53:04	NP	N	FORMAT TEMPL. 31X8-A2-HEXA #1	2018-04-15 02:55:41	0.03975	5.66087	0.000			B	401678415.88	1	80	68	08	40	B8	20	62
107910	2018-04-15 02:58:19	NP	N	FORMAT TEMPL. 31X8-A2-HEXA #1	2018-04-15 02:55:41	0.03975	5.66087	0.000			B	401678415.88	1	80	58	04	EC	B8	44	80
107910	2018-04-15 04:39:17	NP	N	FORMAT TEMPL. 31X8-A2-HEXA #1	2018-04-15 04:39:16	0.04157	5.6582	0.000			B	401678415.32	1	80	C0	02	9F	B8	71	E4
107910	2018-04-15 05:04:50	NK	N	FORMAT TEMPL. 31X8-A2-HEXA #1	2018-04-15 05:04:49	0.04116	5.65995	0.000			B	401678415.09	1	80	D8	09	07	C8	64	7D
107910	2018-04-15 05:31:04	SR	N	FORMAT TEMPL. 31X8-A2-HEXA #1	2018-04-15 05:32:34	0.04372	5.6598	0.000			B	401678414.23	1	80	98	04	80	B8	50	89
107910	2018-04-15 05:34:04	SR	N	FORMAT TEMPL. 31X8-A2-HEXA #1	2018-04-15 05:32:34	0.04372	5.6598	0.000			B	401678414.23	1	80	88	02	CA	C0	09	6E
107910	2018-04-15 06:37:23	NK	N	FORMAT TEMPL. 31X8-A2-HEXA #1	2018-04-15 06:37:56	0.02785	5.64814	0.000			B	401678414.75	1	80	B0	06	A5	C8	29	BE
107910	2018-04-15 06:38:30	NK	N	FORMAT TEMPL. 31X8-A2-HEXA #1	2018-04-15 06:37:56	0.02785	5.64814	0.000			B	401678414.75	1	DF	C0	4F
107910	2018-04-15 07:21:13	NN	N	FORMAT TEMPL. 31X8-A2-HEXA #1	2018-04-15 07:21:12	0.0275	5.64654	0.000			B	401678408.46	1	80	B0	04	68	A0	29	01
107910	2018-04-15 08:55:43	NN	N	FORMAT TEMPL. 31X8-A2-HEXA #1	2018-04-15 08:55:43	0.04851	5.65581	0.000			B	401678408.21	1	DF	C0	4F
107910	2018-04-15 09:17:02	MB	N	FORMAT TEMPL. 31X8-A2-HEXA #1	2018-04-15 09:17:01	0.04507	5.65629	0.000			B	401678416.36	1	80	B0	47	61	C8	80	53
107910	2018-04-15 09:25:00	MB	N	FORMAT TEMPL. 31X8-A2-HEXA #1	2018-04-15 09:17:01	0.04507	5.65629	0.000			B	401678416.36	1	DF	C0	4F
107910	2018-04-15 09:58:03	MA	N	FORMAT TEMPL. 31X8-A2-HEXA #1	2018-04-15 09:58:02	0.04415	5.65566	0.000			B	401678418.14	1	DF	C0	4F
107910	2018-04-16 02:42:11	NP	N	FORMAT TEMPL. 31X8-A2-HEXA #1	2018-04-16 02:42:11	0.06668	5.65792	0.000			B	401678413.35	1	80	50	04	93	C8	AC	67
107910	2018-04-16 04:25:51	NP	N	FORMAT TEMPL. 31X8-A2-HEXA #1	2018-04-16 04:25:50	0.05552	5.66115	0.000			B	401678413.56	1	80	78	06	4F	B0	7F	AC
107910	2018-04-16 05:02:33	SR	N	FORMAT TEMPL. 31X8-A2-HEXA #1	2018-04-16 05:03:00	0.04727	5.65809	0.000			B	401678418.47	1	80	80	04	3D	C0	D0	2C
107910	2018-04-16 05:03:29	SR	N	FORMAT TEMPL. 31X8-A2-HEXA #1	2018-04-16 05:03:00	0.04727	5.65809	0.000			B	401678418.47	1	80	60	00	DA	C1	30	EC
107910	2018-04-16 06:16:54	NK	N	FORMAT TEMPL. 31X8-A2-HEXA #1	2018-04-16 06:18:57	0.04315	5.65769	0.000			B	401678415.60	1	80	90	03	A2	C0	DB	6C
107910	2018-04-16 06:21:00	NK	N	FORMAT TEMPL. 31X8-A2-HEXA #1	2018-04-16 06:18:57	0.04315	5.65769	0.000			B	401678415.60	1	C7	78	4F
107910	2018-04-16 07:03:20	NN	N	FORMAT TEMPL. 31X8-A2-HEXA #1	2018-04-16 07:03:20	0.04427	5.65797	0.000			B	401678417.25	1	C7	78	4F
107910	2018-04-16 07:54:23	NK	N	FORMAT TEMPL. 31X8-A2-HEXA #1	2018-04-16 07:54:22	0.04568	5.65701	0.000			B	401678415.79	1	80	B0	05	B4	C0	2B	18
107910	2018-04-16 08:02:41	MA	N	FORMAT TEMPL. 31X8-A2-HEXA #1	2018-04-16 08:02:40	0.04584	5.65715	0.000			B	401678417.02	1	C7	78	4F
107910	2018-04-16 08:50:50	NN	N	FORMAT TEMPL. 31X8-A2-HEXA #1	2018-04-16 08:51:13	0.04811	5.67381	0.000			B	401678418.60	1	80	B8	06	F5	C8	DB	35
107910	2018-04-16 08:51:36	NN	N	FORMAT TEMPL. 31X8-A2-HEXA #1	2018-04-16 08:51:13	0.04811	5.67381	0.000			B	401678418.60	1	80	A8	07	A8	B8	F5	67
107910	2018-04-16 08:58:07	MB	N	FORMAT TEMPL. 31X8-A2-HEXA #1	2018-04-16 08:58:06	0.04608	5.65614	0.000			B	401678414.79	1	87	78	6F
107910	2018-04-16 09:03:35	MB	N	FORMAT TEMPL. 31X8-A2-HEXA #1	2018-04-16 08:58:06	0.04608	5.65614	0.000			B	401678414.79	1	85	65	7C
107910	2018-04-16 09:35:56	MA	N	FORMAT TEMPL. 31X8-A2-HEXA #1	2018-04-16 09:35:55	0.04747	5.65794	0.000			A	401678416.31	1	C7	78	4F
107910	2018-04-16 09:41:34	MA	N	FORMAT TEMPL. 31X8-A2-HEXA #1	2018-04-16 09:35:55	0.04747	5.65794	0.000			A	401678416.31	1	13	BA	8C
107910	2018-04-16 09:44:03	MA	N	FORMAT TEMPL. 31X8-A2-HEXA #1	2018-04-16 09:35:55	0.04747	5.65794	0.000			A	401678416.31	1	80	B0	02	51	98	99	C7
107910	2018-04-17 02:31:22	NP	N	FORMAT TEMPL. 31X8-A2-HEXA #1	2018-04-17 02:31:21	0.06169	5.65988	0.000			B	401678417.02	1	C7	60	54
107910	2018-04-17 05:49:04	NK	N	FORMAT TEMPL. 31X8-A2-HEXA #1	2018-04-17 05:51:45	0.04073	5.65578	0.000			B	401678414.16	1	C7	60	54
107910	2018-04-17 05:54:28	NK	N	FORMAT TEMPL. 31X8-A2-HEXA #1	2018-04-17 05:51:45	0.04073	5.65578	0.000			B	401678414.16	1	80	A8	05	0C	B0	28	F5
107910	2018-04-17 06:03:55	SR	N	FORMAT TEMPL. 31X8-A2-HEXA #1	2018-04-17 06:09:07	0.0425	5.65726	0.000			A	401678415.68	1	80	C8	05	41	98	8B	E8
107910	2018-04-17 06:10:41	SR	N	FORMAT TEMPL. 31X8-A2-HEXA #1	2018-04-17 06:09:07	0.0425	5.65726	0.000			A	401678415.68	1	C7	60	54
107910	2018-04-17 06:12:45	SR	N	FORMAT TEMPL. 31X8-A2-HEXA #1	2018-04-17 06:09:07	0.0425	5.65726	0.000			A	401678415.68	1	13	BA	8D
107910	2018-04-17 06:54:42	NN	N	FORMAT TEMPL. 31X8-A2-HEXA #1	2018-04-17 06:55:05	0.04596	5.65597	0.000			B	401678414.38	1	C7	60	54
107910	2018-04-17 06:55:29	NN	N	FORMAT TEMPL. 31X8-A2-HEXA #1	2018-04-17 06:55:05	0.04596	5.65597	0.000			B	401678414.38	1	80	68	00	B8	C0	A3	ED
107910	2018-04-17 07:30:54	NK	N	FORMAT TEMPL. 31X8-A2-HEXA #1	2018-04-17 07:32:29	0.04388	5.65663	0.000			B	401678415.07	1	C7	60	54
107910	2018-04-17 07:34:05	NK	N	FORMAT TEMPL. 31X8-A2-HEXA #1	2018-04-17 07:32:29	0.04388	5.65663	0.000			B	401678415.07	1	80	98	02	F8	C0	6C	A8
107910	2018-04-17 08:32:26	NN	N	FORMAT TEMPL. 31X8-A2-HEXA #1	2018-04-17 08:32:26	0.04387	5.65669	0.000			B	401678414.38	1	80	88	03	6B	C0	F2	C7
107910	2018-04-17 08:37:53	NN	N	FORMAT TEMPL. 31X8-A2-HEXA #1	2018-04-17 08:32:26	0.04387	5.65669	0.000			B	401678414.38	1	80	A8	05	05	F8	0E	15
107910	2018-04-17 08:41:24	MB	N	FORMAT TEMPL. 31X8-A2-HEXA #1	2018-04-17 08:41:24	0.04262	5.65774	0.000			B	401678415.34	1	C7	60	54
107910	2018-04-17 09:15:21	MA	N	FORMAT TEMPL. 31X8-A2-HEXA #1	2018-04-17 09:15:20	0.03521	5.6523	0.000			B	401678414.84	1	80	A8	08	1C	C0	C0	F3
107910	2018-04-17 09:22:54	MA	N	FORMAT TEMPL. 31X8-A2-HEXA #1	2018-04-17 09:15:20	0.03521	5.6523	0.000			B	401678414.84	1	80	A8	06	C9	C0	CF	00
107910	2018-04-17 10:59:58	MA	N	FORMAT TEMPL. 31X8-A2-HEXA #1	2018-04-17 10:59:58	0.02803	5.65052	0.000			B	401678410.61	1	80	B0	07	49	B8	F6	4B
107910	2018-04-18 05:29:50	NK	N	FORMAT TEMPL. 31X8-A2-HEXA #1	2018-04-18 05:29:49	0.02894	5.64794	0.000			B	401678412.45	1	81	40	0A	37	C8	50	D6
107910	2018-04-18 07:14:40	SR	N	FORMAT TEMPL. 31X8-A2-HEXA #1	2018-04-18 07:15:06	0.0225	5.65529	0.000			B	401678413.75	1	81	30	0C	05	D0	7D	A7
107910	2018-04-18 07:15:34	SR	N	FORMAT TEMPL. 31X8-A2-HEXA #1	2018-04-18 07:15:06	0.0225	5.65529	0.000			B	401678413.75	1	80	78	00	D3	C8	FF	3B
107910	2018-04-18 08:55:26	MA	N	FORMAT TEMPL. 31X8-A2-HEXA #1	2018-04-18 08:55:25	0.02062	5.64877	0.000			B	401678418.92	1	C7	78	37
107910	2018-04-19 03:47:53	NP	N	FORMAT TEMPL. 31X8-A2-HEXA #1	2018-04-19 03:47:53	0.02354	5.66093	0.000			B	401678417.66	1	DF	B0	55
107910	2018-04-19 05:06:03	SR	N	FORMAT TEMPL. 31X8-A2-HEXA #1	2018-04-19 05:07:55	0.04577	5.65859	0.000			B	401678415.25	1	80	E0	0B	94	A8	4D	F6
107910	2018-04-19 05:09:49	SR	N	FORMAT TEMPL. 31X8-A2-HEXA #1	2018-04-19 05:07:55	0.04577	5.65859	0.000			B	401678415.25	1	81	18	03	81	B8	AC	43
107910	2018-04-19 06:44:44	SR	N	FORMAT TEMPL. 31X8-A2-HEXA #1	2018-04-19 06:45:29	0.04086	5.65815	0.000			B	401678415.10	1	81	40	0A	E6	D8	77	45
107910	2018-04-19 06:44:44	NK	N	FORMAT TEMPL. 31X8-A2-HEXA #1	2018-04-19 06:45:29	0.05867	5.65486	0.000			B	401678418.02	1	81	40	0A	E6	D8	22	CA
107910	2018-04-19 06:46:16	SR	N	FORMAT TEMPL. 31X8-A2-HEXA #1	2018-04-19 06:45:29	0.04086	5.65815	0.000			B	401678415.10	1	DF	B0	55
107910	2018-04-19 06:46:16	NK	N	FORMAT TEMPL. 31X8-A2-HEXA #1	2018-04-19 06:45:29	0.05867	5.65486	0.000			B	401678418.02	1	DF	B0	55
107910	2018-04-19 10:21:18	MA	N	FORMAT TEMPL. 31X8-A2-HEXA #1	2018-04-19 10:22:51	0.05547	5.64681	0.000			B	401678413.67	1	81	20	08	1E	D0	13	84
107910	2018-04-19 10:24:25	MA	N	FORMAT TEMPL. 31X8-A2-HEXA #1	2018-04-19 10:22:51	0.05547	5.64681	0.000			B	401678413.67	1	81	10	02	5A	40	17	81
107910	2018-04-20 03:31:45	NP	N	FORMAT TEMPL. 31X8-A2-HEXA #1	2018-04-20 03:31:45	0.05221	5.6327	0.000			B	401678416.81	1	80	38	00	1D	F0	81	CA
107910	2018-04-20 03:43:57	NP	N	FORMAT TEMPL. 31X8-A2-HEXA #1	2018-04-20 03:31:45	0.05221	5.6327	0.000			B	401678416.81	1	81	60	0B	67	07	D3	74
107910	2018-04-20 05:15:54	NP	N	FORMAT TEMPL. 31X8-A2-HEXA #1	2018-04-20 05:15:54	0.05871	5.63642	0.000			B	401678416.97	1	DF	B0	55
107910	2018-04-20 06:24:07	NK	N	FORMAT TEMPL. 31X8-A2-HEXA #1	2018-04-20 06:24:07	0.05653	5.63871	0.000			B	401678417.56	1	81	20	05	6E	A8	30	77
107910	2018-04-20 08:20:11	MA	N	FORMAT TEMPL. 31X8-A2-HEXA #1	2018-04-20 08:20:10	0.06465	5.6334	0.000			B	401678417.83	1	81	38	0C	C2	C0	C4	DD
107910	2018-04-20 09:58:34	MA	N	FORMAT TEMPL. 31X8-A2-HEXA #1	2018-04-20 09:58:34	0.05799	5.65159	0.000			B	401678417.07	1	81	28	08	51	D0	9F	84
107910	2018-04-21 03:25:32	NP	N	FORMAT TEMPL. 31X8-A2-HEXA #1	2018-04-21 03:25:31	0.0602	5.65249	0.000			B	401678416.92	1	81	10	03	A7	B8	DD	F3
107910	2018-04-21 05:38:06	SR	N	FORMAT TEMPL. 31X8-A2-HEXA #1	2018-04-21 05:38:06	0.04916	5.63372	0.000			B	401678419.26	1	80	90	07	63	C8	E2	EF
107910	2018-04-21 05:40:24	SR	N	FORMAT TEMPL. 31X8-A2-HEXA #1	2018-04-21 05:38:06	0.04916	5.63372	0.000			B	401678419.26	1	80	90	02	2A	B0	C7	88
107910	2018-04-21 05:49:03	NK	N	FORMAT TEMPL. 31X8-A2-HEXA #1	2018-04-21 05:53:04	0.03903	5.65505	0.000			A	401678416.77	1	DF	38	4E
107910	2018-04-21 05:54:01	NK	N	FORMAT TEMPL. 31X8-A2-HEXA #1	2018-04-21 05:53:04	0.03903	5.65505	0.000			A	401678416.77	1	80	B0	04	A1	A8	2E	71
107910	2018-04-21 05:56:10	NK	N	FORMAT TEMPL. 31X8-A2-HEXA #1	2018-04-21 05:53:04	0.03903	5.65505	0.000			A	401678416.77	1	80	A8	01	FD	B0	EC	A7
107910	2018-04-21 07:42:45	NN	N	FORMAT TEMPL. 31X8-A2-HEXA #1	2018-04-21 07:42:45	0.03385	5.65215	0.000			B	401678417.37	1	DF	38	4E
107910	2018-04-21 08:51:07	MB	N	FORMAT TEMPL. 31X8-A2-HEXA #1	2018-04-21 08:51:06	0.03641	5.63195	0.000			B	401678414.33	1	DF	38	4E
107910	2018-04-22 03:09:42	NP	N	FORMAT TEMPL. 31X8-A2-HEXA #1	2018-04-22 03:09:42	0.03733	5.66015	0.000			A	401678415.29	1	80	68	02	01	B8	24	DB
107910	2018-04-22 03:13:53	NP	N	FORMAT TEMPL. 31X8-A2-HEXA #1	2018-04-22 03:09:42	0.03733	5.66015	0.000			A	401678415.29	1	DE	D8	56
107910	2018-04-22 03:17:51	NP	N	FORMAT TEMPL. 31X8-A2-HEXA #1	2018-04-22 03:09:42	0.03733	5.66015	0.000			A	401678415.29	1	80	80	03	95	C8	0F	A9
107910	2018-04-22 04:50:28	NP	N	FORMAT TEMPL. 31X8-A2-HEXA #1	2018-04-22 04:50:28	0.03223	5.65957	0.000			B	401678414.48	1	80	70	03	F9	C8	EF	73
107910	2018-04-22 10:58:20	MA	N	FORMAT TEMPL. 31X8-A2-HEXA #1	2018-04-22 10:58:19	0.01689	5.6539	0.000			B	401678417.74	1	DE	D8	56
107910	2018-04-23 02:58:09	NP	N	FORMAT TEMPL. 31X8-A2-HEXA #1	2018-04-23 02:58:08	0.02986	5.66329	0.000			B	401678417.46	1	D8	18	5E
107910	2018-04-23 03:02:48	NP	N	FORMAT TEMPL. 31X8-A2-HEXA #1	2018-04-23 02:58:08	0.02986	5.66329	0.000			B	401678417.46	1	80	80	04	0D	C0	72	D8
107910	2018-04-23 04:44:58	NP	N	FORMAT TEMPL. 31X8-A2-HEXA #1	2018-04-23 04:44:58	0.0197	5.66437	0.000			B	401678423.27	1	80	88	03	F7	C0	61	03
107910	2018-04-23 04:44:58	SR	N	FORMAT TEMPL. 31X8-A2-HEXA #1	2018-04-23 04:44:58	0.03311	5.65733	0.000			B	401678416.62	1	80	88	03	F7	C0	A5	87
107910	2018-04-23 06:18:15	SR	N	FORMAT TEMPL. 31X8-A2-HEXA #1	2018-04-23 06:18:14	0.02928	5.6566	0.000			B	401678422.08	1	13	4A	8E
107910	2018-04-23 07:20:57	NN	N	FORMAT TEMPL. 31X8-A2-HEXA #1	2018-04-23 07:20:57	0.03802	5.6535	0.000			B	401678425.44	1	81	30	0C	24	D0	19	3D
107910	2018-04-23 07:31:09	NN	N	FORMAT TEMPL. 31X8-A2-HEXA #1	2018-04-23 07:20:57	0.03802	5.6535	0.000			B	401678425.44	1	81	28	08	FD	D0	51	89
107910	2018-04-23 09:08:34	NN	N	FORMAT TEMPL. 31X8-A2-HEXA #1	2018-04-23 09:08:33	0.03199	5.65282	0.000			B	401678426.24	1	80	68	00	81	D8	20	32
107910	2018-04-23 09:51:06	MB	N	FORMAT TEMPL. 31X8-A2-HEXA #1	2018-04-23 09:51:05	0.03554	5.65326	0.000			B	401678423.02	1	D8	18	5E
107910	2018-04-23 09:58:45	MB	N	FORMAT TEMPL. 31X8-A2-HEXA #1	2018-04-23 09:51:05	0.03554	5.65326	0.000			B	401678423.02	1	80	48	50	32	E0	96	2E
107910	2018-04-24 02:46:36	NP	N	FORMAT TEMPL. 31X8-A2-HEXA #1	2018-04-24 02:46:36	0.0371	5.65531	0.000			B	401678419.12	1	D9	B8	54
107910	2018-04-24 02:53:08	NP	N	FORMAT TEMPL. 31X8-A2-HEXA #1	2018-04-24 02:46:36	0.0371	5.65531	0.000			B	401678419.12	1	80	38	05	A7	C0	37	1E
107910	2018-04-24 05:45:29	SR	N	FORMAT TEMPL. 31X8-A2-HEXA #1	2018-04-24 05:47:24	0.03519	5.655	0.000			B	401678422.67	1	80	E8	08	03	98	D3	63
107910	2018-04-24 05:49:19	SR	N	FORMAT TEMPL. 31X8-A2-HEXA #1	2018-04-24 05:47:24	0.03519	5.655	0.000			B	401678422.67	1	81	10	03	92	B8	07	DF
107910	2018-04-24 06:15:32	NK	N	FORMAT TEMPL. 31X8-A2-HEXA #1	2018-04-24 06:19:54	0.04018	5.65487	0.000			A	401678424.19	1	81	20	03	D6	B8	AF	B8
107910	2018-04-24 06:20:01	NK	N	FORMAT TEMPL. 31X8-A2-HEXA #1	2018-04-24 06:19:54	0.04018	5.65487	0.000			A	401678424.19	1	81	18	04	31	C0	91	56
107910	2018-04-24 06:24:12	NK	N	FORMAT TEMPL. 31X8-A2-HEXA #1	2018-04-24 06:19:54	0.04018	5.65487	0.000			A	401678424.19	1	81	10	03	8F	C0	2A	6F
107910	2018-04-24 07:15:26	NN	N	FORMAT TEMPL. 31X8-A2-HEXA #1	2018-04-24 07:15:26	0.04203	5.65393	0.000			B	401678425.41	1	81	18	0B	2C	D0	48	3F
107910	2018-04-24 07:57:35	NK	N	FORMAT TEMPL. 31X8-A2-HEXA #1	2018-04-24 07:57:34	0.03434	5.65158	0.000			B	401678425.30	1	81	18	05	FC	C8	5C	47
107910	2018-04-24 09:33:10	MB	N	FORMAT TEMPL. 31X8-A2-HEXA #1	2018-04-24 09:33:09	0.03568	5.65224	0.000			B	401678422.48	1	81	10	02	47	A8	99	3B
107910	2018-04-24 10:19:43	MA	N	FORMAT TEMPL. 31X8-A2-HEXA #1	2018-04-24 10:20:06	0.04349	5.64676	0.000			B	401678422.27	1	D9	B8	54
107910	2018-04-24 10:20:30	MA	N	FORMAT TEMPL. 31X8-A2-HEXA #1	2018-04-24 10:20:06	0.04349	5.64676	0.000			B	401678422.27	1	80	70	00	A9	C0	98	CC
107910	2018-04-25 04:14:43	NP	N	FORMAT TEMPL. 31X8-A2-HEXA #1	2018-04-25 04:14:43	0.04132	5.65434	0.000			A	401678420.21	1	DE	70	4F
107910	2018-04-25 04:18:11	NP	N	FORMAT TEMPL. 31X8-A2-HEXA #1	2018-04-25 04:14:43	0.04132	5.65434	0.000			A	401678420.21	1	80	78	03	3B	C0	ED	59
107910	2018-04-25 04:22:24	NP	N	FORMAT TEMPL. 31X8-A2-HEXA #1	2018-04-25 04:14:43	0.04132	5.65434	0.000			A	401678420.21	1	80	80	03	F5	C0	B2	EC
107910	2018-04-25 05:21:31	SR	N	FORMAT TEMPL. 31X8-A2-HEXA #1	2018-04-25 05:21:31	0.04297	5.65294	0.000			B	401678422.66	1	81	20	07	47	C8	21	C9
107910	2018-04-25 05:47:54	NK	N	FORMAT TEMPL. 31X8-A2-HEXA #1	2018-04-25 05:47:54	0.04312	5.65273	0.000			B	401678422.97	1	DE	70	4F
107910	2018-04-25 06:57:03	NN	N	FORMAT TEMPL. 31X8-A2-HEXA #1	2018-04-25 06:57:02	0.04165	5.65414	0.000			B	401678421.00	1	DE	70	4F
107910	2018-04-25 06:57:03	SR	N	FORMAT TEMPL. 31X8-A2-HEXA #1	2018-04-25 06:57:02	0.04217	5.65441	0.000			B	401678422.89	1	DE	70	4F
107910	2018-04-25 07:32:50	NK	N	FORMAT TEMPL. 31X8-A2-HEXA #1	2018-04-25 07:32:50	0.04338	5.65404	0.000			B	401678422.27	1	DE	70	4F
107910	2018-04-25 08:17:49	MA	N	FORMAT TEMPL. 31X8-A2-HEXA #1	2018-04-25 08:17:49	0.04466	5.65235	0.000			B	401678422.86	1	81	10	04	BE	C0	F6	85
107910	2018-04-26 04:05:50	NP	N	FORMAT TEMPL. 31X8-A2-HEXA #1	2018-04-26 04:07:35	0.08209	5.6547	0.000			B	401678424.44	1	DF	C8	50
107910	2018-04-26 04:09:20	NP	N	FORMAT TEMPL. 31X8-A2-HEXA #1	2018-04-26 04:07:35	0.08209	5.6547	0.000			B	401678424.44	1	80	B0	03	09	C8	46	60
107910	2018-04-26 04:44:40	SR	N	FORMAT TEMPL. 31X8-A2-HEXA #1	2018-04-26 04:48:06	0.04391	5.65275	0.000			A	401678420.46	1	13	7A	8C
107910	2018-04-26 04:47:53	SR	N	FORMAT TEMPL. 31X8-A2-HEXA #1	2018-04-26 04:48:06	0.04391	5.65275	0.000			A	401678420.46	1	80	A8	02	A8	C8	51	31
107910	2018-04-26 04:51:47	SR	N	FORMAT TEMPL. 31X8-A2-HEXA #1	2018-04-26 04:48:06	0.04391	5.65275	0.000			A	401678420.46	1	80	A8	03	A0	B0	51	DC
107910	2018-04-26 06:22:38	SR	N	FORMAT TEMPL. 31X8-A2-HEXA #1	2018-04-26 06:23:12	0.04133	5.63822	0.000			B	401678426.48	1	81	10	05	92	C8	62	13
107910	2018-04-26 06:23:47	SR	N	FORMAT TEMPL. 31X8-A2-HEXA #1	2018-04-26 06:23:12	0.04133	5.63822	0.000			B	401678426.48	1	80	80	01	0D	C0	BE	EC
107910	2018-04-26 06:45:20	NN	N	FORMAT TEMPL. 31X8-A2-HEXA #1	2018-04-26 06:45:20	0.04158	5.63972	0.000			B	401678419.01	1	81	00	06	49	87	66	98
107910	2018-04-26 06:52:42	NN	N	FORMAT TEMPL. 31X8-A2-HEXA #1	2018-04-26 06:45:20	0.04158	5.63972	0.000			B	401678419.01	1	DF	C8	50
107910	2018-04-26 07:07:20	NK	N	FORMAT TEMPL. 31X8-A2-HEXA #1	2018-04-26 07:07:20	0.04159	5.64118	0.000			B	401678414.97	1	13	2A	8D
107910	2018-04-26 09:31:21	MA	N	FORMAT TEMPL. 31X8-A2-HEXA #1	2018-04-26 09:31:21	0.03536	5.65616	0.000			A	401678420.56	1	81	18	0B	31	98	73	FE
107910	2018-04-26 09:35:44	MA	N	FORMAT TEMPL. 31X8-A2-HEXA #1	2018-04-26 09:31:21	0.03536	5.65616	0.000			A	401678420.56	1	80	D0	04	19	B0	8A	1B
107910	2018-04-26 09:38:30	MA	N	FORMAT TEMPL. 31X8-A2-HEXA #1	2018-04-26 09:31:21	0.03536	5.65616	0.000			A	401678420.56	1	81	00	02	91	B0	D6	A3
107910	2018-04-27 04:18:10	SR	N	FORMAT TEMPL. 31X8-A2-HEXA #1	2018-04-27 04:18:10	-0.05432	5.63392	0.000			B	401678419.67	1	81	30	0F	48	D8	7A	24
107910	2018-04-27 05:51:24	SR	N	FORMAT TEMPL. 31X8-A2-HEXA #1	2018-04-27 05:51:23	-0.00616	5.65564	0.000			B	401678420.19	1	81	18	04	49	B8	84	6C
107910	2018-04-27 05:59:52	SR	N	FORMAT TEMPL. 31X8-A2-HEXA #1	2018-04-27 05:51:23	-0.00616	5.65564	0.000			B	401678420.19	1	81	10	03	52	B8	7B	B5
107910	2018-04-27 06:42:59	NN	N	FORMAT TEMPL. 31X8-A2-HEXA #1	2018-04-27 06:42:59	0.01441	5.65808	0.000			B	401678416.99	1	81	18	08	61	C8	C7	EB
107910	2018-04-27 06:45:35	NK	N	FORMAT TEMPL. 31X8-A2-HEXA #1	2018-04-27 06:46:07	0.01028	5.64804	0.000			B	401678418.78	1	80	E8	01	C6	B0	18	81
107910	2018-04-27 06:46:39	NK	N	FORMAT TEMPL. 31X8-A2-HEXA #1	2018-04-27 06:46:07	0.01028	5.64804	0.000			B	401678418.78	1	DF	D0	53
107910	2018-04-27 08:15:50	NN	N	FORMAT TEMPL. 31X8-A2-HEXA #1	2018-04-27 08:15:49	0.0424	5.64675	0.000			B	401678418.50	1	DF	D0	53
107910	2018-04-27 08:26:28	NN	N	FORMAT TEMPL. 31X8-A2-HEXA #1	2018-04-27 08:15:49	0.0424	5.64675	0.000			B	401678418.50	1	80	A0	01	6A	BE	06	B7
107910	2018-04-27 08:28:58	MB	N	FORMAT TEMPL. 31X8-A2-HEXA #1	2018-04-27 08:28:57	0.03709	5.64677	0.000			B	401678419.51	1	81	18	06	4B	98	D2	38
107910	2018-04-27 10:17:45	MB	N	FORMAT TEMPL. 31X8-A2-HEXA #1	2018-04-27 10:17:44	-0.00028	5.64528	0.000			B	401678424.13	1	DF	D0	53
107910	2018-04-28 03:39:36	NP	N	FORMAT TEMPL. 31X8-A2-HEXA #1	2018-04-28 03:39:35	0.02957	5.64593	0.000			B	401678412.14	1	80	70	03	11	D0	D6	67
107910	2018-04-28 03:51:25	NP	N	FORMAT TEMPL. 31X8-A2-HEXA #1	2018-04-28 03:39:35	0.02957	5.64593	0.000			B	401678412.14	1	DF	A8	D0
107910	2018-04-28 05:21:23	SR	N	FORMAT TEMPL. 31X8-A2-HEXA #1	2018-04-28 05:21:22	0.00643	5.6637	0.000			B	401678420.92	1	81	20	02	EE	B8	94	84
107910	2018-04-28 06:15:29	NK	N	FORMAT TEMPL. 31X8-A2-HEXA #1	2018-04-28 06:21:30	0.04897	5.66087	0.000			A	401678416.77	1	81	28	0E	01	D8	DA	4B
107910	2018-04-28 06:21:30	NK	N	FORMAT TEMPL. 31X8-A2-HEXA #1	2018-04-28 06:21:30	0.04897	5.66087	0.000			A	401678416.77	1	81	20	05	3B	C8	42	72
107910	2018-04-28 06:23:46	NK	N	FORMAT TEMPL. 31X8-A2-HEXA #1	2018-04-28 06:21:30	0.04897	5.66087	0.000			A	401678416.77	1	DF	A8	50
107910	2018-04-28 06:27:06	NN	N	FORMAT TEMPL. 31X8-A2-HEXA #1	2018-04-28 06:27:05	0.01989	5.66275	0.000			B	401678417.15	1	81	20	03	1A	B0	AB	4F
107910	2018-04-28 07:53:35	NK	N	FORMAT TEMPL. 31X8-A2-HEXA #1	2018-04-28 07:53:35	0.02725	5.63995	0.000			B	401678409.40	1	DF	A8	50
107910	2018-04-28 07:58:20	NK	N	FORMAT TEMPL. 31X8-A2-HEXA #1	2018-04-28 07:53:35	0.02725	5.63995	0.000			B	401678409.40	1	81	10	04	72	B0	A0	FA
107910	2018-04-28 08:47:30	MA	N	FORMAT TEMPL. 31X8-A2-HEXA #1	2018-04-28 08:47:29	0.03846	5.6508	0.000			A	401678418.10	1	DF	A8	50
107910	2018-04-28 08:50:56	MA	N	FORMAT TEMPL. 31X8-A2-HEXA #1	2018-04-28 08:47:29	0.03846	5.6508	0.000			A	401678418.10	1	80	F0	03	2F	A8	D2	CA
107910	2018-04-28 08:54:11	MA	N	FORMAT TEMPL. 31X8-A2-HEXA #1	2018-04-28 08:47:29	0.03846	5.6508	0.000			A	401678418.10	1	80	F0	02	FF	B0	0B	69
107910	2018-04-28 09:44:34	MB	N	FORMAT TEMPL. 31X8-A2-HEXA #1	2018-04-28 09:44:33	0.03605	5.65335	0.000			B	401678426.27	1	81	40	03	02	A8	18	9C
107910	2018-04-28 10:30:11	MA	N	FORMAT TEMPL. 31X8-A2-HEXA #1	2018-04-28 10:30:10	0.03753	5.65341	0.000			B	401678423.46	1	DF	A8	50
107910	2018-04-29 03:31:02	NP	N	FORMAT TEMPL. 31X8-A2-HEXA #1	2018-04-29 03:31:02	0.03834	5.66117	0.000			2	401678419.66	1	DF	98	5A
107910	2018-04-29 03:33:41	NP	N	FORMAT TEMPL. 31X8-A2-HEXA #1	2018-04-29 03:31:02	0.03834	5.66117	0.000			2	401678419.66	1	80	60	02	7B	C8	C9	7C
107910	2018-04-29 03:37:02	NP	N	FORMAT TEMPL. 31X8-A2-HEXA #1	2018-04-29 03:31:02	0.03834	5.66117	0.000			2	401678419.66	1	80	68	03	21	B0	2D	E6
107910	2018-04-29 03:39:11	NP	N	FORMAT TEMPL. 31X8-A2-HEXA #1	2018-04-29 03:31:02	0.03834	5.66117	0.000			2	401678419.66	1	80	68	05	24	90	5C	99
107910	2018-04-29 04:51:11	SR	N	FORMAT TEMPL. 31X8-A2-HEXA #1	2018-04-29 04:51:11	0.03642	5.66438	0.000			B	401678420.63	1	DF	98	5A
107910	2018-04-29 05:15:37	NP	N	FORMAT TEMPL. 31X8-A2-HEXA #1	2018-04-29 05:15:37	0.03737	5.66283	0.000			B	401678421.03	1	80	90	03	A2	C0	FF	82
107910	2018-04-29 05:48:42	NK	N	FORMAT TEMPL. 31X8-A2-HEXA #1	2018-04-29 05:48:42	0.03652	5.66453	0.000			B	401678422.04	1	80	B8	0A	8F	B0	E1	EF
107910	2018-04-29 07:30:04	NK	N	FORMAT TEMPL. 31X8-A2-HEXA #1	2018-04-29 07:31:02	0.0422	5.65502	0.000			B	401678420.03	1	DF	98	5A
107910	2018-04-29 07:32:01	NK	N	FORMAT TEMPL. 31X8-A2-HEXA #1	2018-04-29 07:31:02	0.0422	5.65502	0.000			B	401678420.03	1	81	18	01	CD	A8	BD	BB
107910	2018-04-29 07:53:33	NN	N	FORMAT TEMPL. 31X8-A2-HEXA #1	2018-04-29 07:53:33	0.04208	5.65502	0.000			B	401678419.22	1	81	00	03	ED	B8	2B	27
107910	2018-04-29 08:26:52	MA	N	FORMAT TEMPL. 31X8-A2-HEXA #1	2018-04-29 08:26:51	0.04023	5.66756	0.000			B	401678429.42	1	81	58	08	5F	C0	BD	EC
107910	2018-04-29 09:34:04	MB	N	FORMAT TEMPL. 31X8-A2-HEXA #1	2018-04-29 09:34:04	0.04365	5.66885	0.000			B	401678426.47	1	81	78	09	2D	C0	49	4D
107910	2018-04-29 10:16:06	MA	N	FORMAT TEMPL. 31X8-A2-HEXA #1	2018-04-29 10:16:32	0.06069	5.6087	0.000			B	401678420.63	1	81	A8	06	D6	D0	8B	2D
107910	2018-04-29 10:16:59	MA	N	FORMAT TEMPL. 31X8-A2-HEXA #1	2018-04-29 10:16:32	0.06069	5.6087	0.000			B	401678420.63	1	80	D0	00	C9	A8	2E	94
107910	2018-04-30 03:25:05	NP	N	FORMAT TEMPL. 31X8-A2-HEXA #1	2018-04-30 03:25:57	0.31326	5.53468	0.000			B	401678465.89	1	80	68	01	E9	C8	C7	13
107910	2018-04-30 03:26:50	NP	N	FORMAT TEMPL. 31X8-A2-HEXA #1	2018-04-30 03:25:57	0.31326	5.53468	0.000			B	401678465.89	1	C7	78	6B
107910	2018-04-30 04:25:15	SR	N	FORMAT TEMPL. 31X8-A2-HEXA #1	2018-04-30 04:25:15	0.27922	5.54401	0.000			B	401678500.76	1	80	70	03	44	C0	53	35
107910	2018-04-30 05:24:06	NK	N	FORMAT TEMPL. 31X8-A2-HEXA #1	2018-04-30 05:25:59	0.06759	5.61571	0.000			B	401678407.36	1	81	28	03	F0	B0	71	C5
107910	2018-04-30 05:27:53	NK	N	FORMAT TEMPL. 31X8-A2-HEXA #1	2018-04-30 05:25:59	0.06759	5.61571	0.000			B	401678407.36	1	C7	78	6B
107910	2018-04-30 07:41:28	NN	N	FORMAT TEMPL. 31X8-A2-HEXA #1	2018-04-30 07:42:32	0.06376	5.64909	0.000			A	401678421.30	1	80	90	01	7B	B8	0F	33
107910	2018-04-30 07:43:37	NN	N	FORMAT TEMPL. 31X8-A2-HEXA #1	2018-04-30 07:42:32	0.06376	5.64909	0.000			A	401678421.30	1	C7	78	6B
107910	2018-04-30 07:50:36	NN	N	FORMAT TEMPL. 31X8-A2-HEXA #1	2018-04-30 07:42:32	0.06376	5.64909	0.000			A	401678421.30	1	81	18	04	89	C8	16	19
107910	2018-04-30 08:11:27	MA	N	FORMAT TEMPL. 31X8-A2-HEXA #1	2018-04-30 08:11:27	0.05117	5.65049	0.000			B	401678422.91	1	81	18	02	68	A8	F5	66
107910	2018-04-30 09:06:33	MB	N	FORMAT TEMPL. 31X8-A2-HEXA #1	2018-04-30 09:12:08	0.04036	5.65206	0.000			B	401678421.42	1	81	08	05	1A	B8	81	1A
107910	2018-04-30 09:12:09	MB	N	FORMAT TEMPL. 31X8-A2-HEXA #1	2018-04-30 09:12:08	0.04036	5.65206	0.000			B	401678421.42	1	80	F0	02	B2	C8	70	4E
107910	2018-04-30 09:47:30	MA	N	FORMAT TEMPL. 31X8-A2-HEXA #1	2018-04-30 09:47:30	0.03605	5.65747	0.000			B	401678421.05	1	81	18	03	00	A8	58	F4
107910	2018-04-30 09:54:51	MA	N	FORMAT TEMPL. 31X8-A2-HEXA #1	2018-04-30 09:47:30	0.03605	5.65747	0.000			B	401678421.05	1	C7	78	6B
107910	2018-05-01 03:10:12	NP	N	FORMAT TEMPL. 31X8-A2-HEXA #1	2018-05-01 03:15:00	0.0434	5.66238	0.000			A	401678424.35	1	80	58	05	B8	C8	30	A2
107910	2018-05-01 03:13:06	NP	N	FORMAT TEMPL. 31X8-A2-HEXA #1	2018-05-01 03:15:00	0.0434	5.66238	0.000			A	401678424.35	1	80	60	02	B7	C0	C6	91
107910	2018-05-01 03:16:55	NP	N	FORMAT TEMPL. 31X8-A2-HEXA #1	2018-05-01 03:15:00	0.0434	5.66238	0.000			A	401678424.35	1	DF	D8	4F
107910	2018-05-01 04:49:11	NP	N	FORMAT TEMPL. 31X8-A2-HEXA #1	2018-05-01 04:49:11	0.04021	5.66125	0.000			B	401678427.07	1	DF	D8	4F
107910	2018-05-01 04:55:39	NP	N	FORMAT TEMPL. 31X8-A2-HEXA #1	2018-05-01 04:49:11	0.04021	5.66125	0.000			B	401678427.07	1	80	A0	02	A6	C0	6F	F5
107910	2018-05-01 05:33:08	SR	N	FORMAT TEMPL. 31X8-A2-HEXA #1	2018-05-01 05:33:07	0.0408	5.66022	0.000			B	401678423.91	1	80	98	0E	89	C8	C3	AF
107910	2018-05-01 07:12:15	SR	N	FORMAT TEMPL. 31X8-A2-HEXA #1	2018-05-01 07:12:15	0.02487	5.66133	0.000			B	401678423.72	1	DF	D8	4F
107910	2018-05-01 07:28:48	NN	N	FORMAT TEMPL. 31X8-A2-HEXA #1	2018-05-01 07:28:48	0.03296	5.62942	0.000			A	401678426.28	1	81	28	0B	75	C0	2A	AC
107910	2018-05-01 07:36:31	NN	N	FORMAT TEMPL. 31X8-A2-HEXA #1	2018-05-01 07:28:48	0.03296	5.62942	0.000			A	401678426.28	1	DF	D8	4F
107910	2018-05-01 07:38:09	NN	N	FORMAT TEMPL. 31X8-A2-HEXA #1	2018-05-01 07:28:48	0.03296	5.62942	0.000			A	401678426.28	1	80	90	00	D3	C0	18	9B
107910	2018-05-01 07:48:31	MA	N	FORMAT TEMPL. 31X8-A2-HEXA #1	2018-05-01 07:48:31	0.0305	5.62985	0.000			B	401678421.17	1	85	A8	4A	B1	D0	85	26
107910	2018-05-01 08:46:59	MB	N	FORMAT TEMPL. 31X8-A2-HEXA #1	2018-05-01 08:46:58	0.0236	5.63224	0.000			B	401678415.88	1	DF	D8	4F
107910	2018-05-01 09:24:45	MA	N	FORMAT TEMPL. 31X8-A2-HEXA #1	2018-05-01 09:24:45	0.01857	5.64031	0.000			A	401678426.85	1	81	20	00	62	D9	56	40
107910	2018-05-01 09:34:17	MA	N	FORMAT TEMPL. 31X8-A2-HEXA #1	2018-05-01 09:24:45	0.01857	5.64031	0.000			A	401678426.85	1	81	20	05	8A	D0	5E	88
107910	2018-05-01 09:35:20	MA	N	FORMAT TEMPL. 31X8-A2-HEXA #1	2018-05-01 09:24:45	0.01857	5.64031	0.000			A	401678426.85	1	80	A0	00	F2	B0	31	38
107910	2018-05-01 10:32:46	MB	N	FORMAT TEMPL. 31X8-A2-HEXA #1	2018-05-01 10:32:46	0.00011	5.64593	0.000			B	401678428.91	1	81	00	01	C1	A8	3D	6F
107910	2018-05-02 02:56:32	NP	N	FORMAT TEMPL. 31X8-A2-HEXA #1	2018-05-02 02:56:32	0.04053	5.66007	0.000			A	401678420.10	1	80	68	0B	25	C0	3F	D0
107910	2018-05-02 02:59:12	NP	N	FORMAT TEMPL. 31X8-A2-HEXA #1	2018-05-02 02:56:32	0.04053	5.66007	0.000			A	401678420.10	1	80	68	02	7C	C8	27	C7
107910	2018-05-02 03:04:38	NP	N	FORMAT TEMPL. 31X8-A2-HEXA #1	2018-05-02 02:56:32	0.04053	5.66007	0.000			A	401678420.10	1	DF	C8	55
107910	2018-05-02 04:44:46	NP	N	FORMAT TEMPL. 31X8-A2-HEXA #1	2018-05-02 04:44:45	0.02547	5.66569	0.000			B	401678424.52	1	80	90	05	5E	C0	37	AD
107910	2018-05-02 05:00:58	SR	N	FORMAT TEMPL. 31X8-A2-HEXA #1	2018-05-02 05:00:58	0.03417	5.6605	0.000			B	401678420.33	1	DF	C8	55
107910	2018-05-02 06:19:43	NK	N	FORMAT TEMPL. 31X8-A2-HEXA #1	2018-05-02 06:19:43	0.02114	5.66463	0.000			B	401678421.43	1	81	28	02	04	A8	14	02
107910	2018-05-02 06:35:12	SR	N	FORMAT TEMPL. 31X8-A2-HEXA #1	2018-05-02 06:35:11	0.02001	5.6668	0.000			B	401678418.90	1	DF	C8	55
107910	2018-05-02 07:16:09	NN	N	FORMAT TEMPL. 31X8-A2-HEXA #1	2018-05-02 07:16:09	0.02557	5.6637	0.000			B	401678426.53	1	80	C0	03	F2	A8	0D	E5
107910	2018-05-02 07:55:02	NK	N	FORMAT TEMPL. 31X8-A2-HEXA #1	2018-05-02 07:55:02	0.02449	5.6646	0.000			B	401678425.52	1	DF	C8	55
107910	2018-05-02 08:59:00	NN	N	FORMAT TEMPL. 31X8-A2-HEXA #1	2018-05-02 08:59:00	0.01904	5.66804	0.000			B	401678424.43	1	DF	C8	55
107910	2018-05-02 09:15:02	MA	N	FORMAT TEMPL. 31X8-A2-HEXA #1	2018-05-02 09:15:02	0.02339	5.66545	0.000			B	401678424.88	1	81	20	0E	FF	D8	CF	92
107910	2018-05-02 10:04:15	MB	N	FORMAT TEMPL. 31X8-A2-HEXA #1	2018-05-02 10:04:14	0.01803	5.66711	0.000			B	401678420.26	1	80	C0	01	36	A8	A3	BB
107910	2018-05-03 02:45:02	NP	N	FORMAT TEMPL. 31X8-A2-HEXA #1	2018-05-03 02:45:01	0.02331	5.66223	0.000			B	401678422.02	1	80	70	01	31	D0	6D	66
107910	2018-05-03 04:23:48	NP	N	FORMAT TEMPL. 31X8-A2-HEXA #1	2018-05-03 04:26:43	0.01488	5.65455	0.000			B	401678413.43	1	80	80	05	C5	D0	6B	2F
107910	2018-05-03 04:29:40	NP	N	FORMAT TEMPL. 31X8-A2-HEXA #1	2018-05-03 04:26:43	0.01488	5.65455	0.000			B	401678413.43	1	80	80	05	24	C8	0A	92
107910	2018-05-03 05:49:07	NK	N	FORMAT TEMPL. 31X8-A2-HEXA #1	2018-05-03 05:53:08	0.05103	5.66378	0.000			B	401678422.86	1	DF	E0	53
107910	2018-05-03 05:57:09	NK	N	FORMAT TEMPL. 31X8-A2-HEXA #1	2018-05-03 05:53:08	0.05103	5.66378	0.000			B	401678422.86	1	81	40	07	82	A8	8D	4A
107910	2018-05-03 07:13:42	NN	N	FORMAT TEMPL. 31X8-A2-HEXA #1	2018-05-03 07:13:41	0.05079	5.66466	0.000			B	401678430.71	1	81	30	02	54	B8	07	9C
107910	2018-05-03 07:34:47	NK	N	FORMAT TEMPL. 31X8-A2-HEXA #1	2018-05-03 07:34:46	0.02545	5.65375	0.000			B	401678430.00	1	DF	E0	53
107910	2018-05-03 08:50:43	MA	N	FORMAT TEMPL. 31X8-A2-HEXA #1	2018-05-03 08:50:43	0.02407	5.65725	0.000			B	401678426.66	1	81	38	02	C6	D9	AE	AF
107910	2018-05-03 10:29:37	MA	N	FORMAT TEMPL. 31X8-A2-HEXA #1	2018-05-03 10:29:37	0.01774	5.65682	0.000			B	401678428.49	1	DF	E0	53
107910	2018-05-03 16:56:20	SR	N	FORMAT TEMPL. 31X8-A2-HEXA #1	2018-05-03 17:00:25	0.04952	5.65818	0.000			A	401678421.88	1	C0	00	53
107910	2018-05-03 17:01:40	SR	N	FORMAT TEMPL. 31X8-A2-HEXA #1	2018-05-03 17:00:25	0.04952	5.65818	0.000			A	401678421.88	1	81	20	03	9E	B0	71	86
107910	2018-05-03 17:03:16	SR	N	FORMAT TEMPL. 31X8-A2-HEXA #1	2018-05-03 17:00:25	0.04952	5.65818	0.000			A	401678421.88	1	81	10	01	77	88	1E	11
107910	2018-05-03 17:14:10	NP	N	FORMAT TEMPL. 31X8-A2-HEXA #1	2018-05-03 17:15:24	0.04556	5.66068	0.000			A	401678417.09	1	80	88	02	6A	C0	4A	56
107910	2018-05-03 17:16:39	NP	N	FORMAT TEMPL. 31X8-A2-HEXA #1	2018-05-03 17:15:24	0.04556	5.66068	0.000			A	401678417.09	1	80	38	0A	45	98	65	17
107910	2018-05-04 05:24:59	NK	N	FORMAT TEMPL. 31X8-A2-HEXA #1	2018-05-04 05:26:25	0.0365	5.66838	0.000			B	401678420.16	1	80	90	06	DA	A8	78	EC
107910	2018-05-04 05:27:53	NK	N	FORMAT TEMPL. 31X8-A2-HEXA #1	2018-05-04 05:26:25	0.0365	5.66838	0.000			B	401678420.16	1	80	A8	02	B5	B0	2C	AB
107910	2018-05-04 06:54:42	NN	N	FORMAT TEMPL. 31X8-A2-HEXA #1	2018-05-04 06:54:41	0.04283	5.65146	0.000			A	401678418.35	1	81	20	0A	62	D0	5E	27
107910	2018-05-04 06:56:17	NN	N	FORMAT TEMPL. 31X8-A2-HEXA #1	2018-05-04 06:54:41	0.04283	5.65146	0.000			A	401678418.35	1	C0	00	00
107910	2018-05-04 07:00:50	NN	N	FORMAT TEMPL. 31X8-A2-HEXA #1	2018-05-04 06:54:41	0.04283	5.65146	0.000			A	401678418.35	1	81	18	04	3D	A0	A7	0A
107910	2018-05-04 07:18:16	SR	N	FORMAT TEMPL. 31X8-A2-HEXA #1	2018-05-04 07:18:15	0.04334	5.654	0.000			B	401678419.15	1	81	A0	0F	32	D0	F3	AF
107910	2018-05-04 08:35:12	NN	N	FORMAT TEMPL. 31X8-A2-HEXA #1	2018-05-04 08:41:07	0.03382	5.65304	0.000			A	401678422.73	1	C0	00	00
107910	2018-05-04 08:38:49	NN	N	FORMAT TEMPL. 31X8-A2-HEXA #1	2018-05-04 08:41:07	0.03382	5.65304	0.000			A	401678422.73	1	80	E8	03	52	B0	49	66
107910	2018-05-04 08:43:26	NN	N	FORMAT TEMPL. 31X8-A2-HEXA #1	2018-05-04 08:41:07	0.03382	5.65304	0.000			A	401678422.73	1	81	18	04	49	98	1D	F8
107910	2018-05-04 09:24:46	MB	N	FORMAT TEMPL. 31X8-A2-HEXA #1	2018-05-04 09:24:46	0.03367	5.65646	0.000			B	401678425.87	1	81	10	02	A6	A8	10	E3
107910	2018-05-04 09:27:23	MB	N	FORMAT TEMPL. 31X8-A2-HEXA #1	2018-05-04 09:24:46	0.03367	5.65646	0.000			B	401678425.87	1	C0	00	02
107910	2018-05-04 10:12:09	MA	N	FORMAT TEMPL. 31X8-A2-HEXA #1	2018-05-04 10:12:09	0.03236	5.65723	0.000			B	401678422.59	1	81	08	0C	57	A0	3F	8B
107910	2018-05-04 15:21:10	NP	N	FORMAT TEMPL. 31X8-A2-HEXA #1	2018-05-04 15:21:09	0.01919	5.66094	0.000			B	401678419.86	1	81	20	02	B7	D1	1C	49
107910	2018-05-04 18:09:59	SR	N	FORMAT TEMPL. 31X8-A2-HEXA #1	2018-05-04 18:09:58	0.01957	5.66941	0.000			B	401678416.62	1	80	68	02	29	B8	B5	9E
107910	2018-05-04 19:39:14	NN	N	FORMAT TEMPL. 31X8-A2-HEXA #1	2018-05-04 19:39:14	0.03106	5.66441	0.000			B	401678411.90	1	C0	80	43
107910	2018-05-04 19:42:45	NN	N	FORMAT TEMPL. 31X8-A2-HEXA #1	2018-05-04 19:39:14	0.03106	5.66441	0.000			B	401678411.90	1	80	A0	0E	17	48	59	1D
107910	2018-05-04 21:04:20	MA	N	FORMAT TEMPL. 31X8-A2-HEXA #1	2018-05-04 21:08:58	0.05145	5.66274	0.000			0	401678412.90	1	80	40	01	F1	C0	1F	F0
107910	2018-05-04 21:08:59	MA	N	FORMAT TEMPL. 31X8-A2-HEXA #1	2018-05-04 21:08:58	0.05145	5.66274	0.000			0	401678412.90	1	C0	00	00
107910	2018-05-04 21:13:51	MA	N	FORMAT TEMPL. 31X8-A2-HEXA #1	2018-05-04 21:08:58	0.05145	5.66274	0.000			0	401678412.90	1	80	70	04	8C	60	8A	A1
107910	2018-05-04 21:15:58	MA	N	FORMAT TEMPL. 31X8-A2-HEXA #1	2018-05-04 21:08:58	0.05145	5.66274	0.000			0	401678412.90	1	80	70	06	88	60	8D	46
107910	2018-05-05 02:24:02	NP	N	FORMAT TEMPL. 31X8-A2-HEXA #1	2018-05-05 02:24:02	0.07516	5.66233	0.000			B	401678414.23	1	80	58	04	04	B0	4B	96
107910	2018-05-05 03:59:31	NP	N	FORMAT TEMPL. 31X8-A2-HEXA #1	2018-05-05 03:59:31	0.08312	5.64488	0.000			A	401678415.20	1	80	F0	07	B7	98	07	8D
107910	2018-05-05 04:00:27	NP	N	FORMAT TEMPL. 31X8-A2-HEXA #1	2018-05-05 03:59:31	0.08312	5.64488	0.000			A	401678415.20	1	80	50	00	DA	A8	37	8E
107910	2018-05-05 04:05:09	NP	N	FORMAT TEMPL. 31X8-A2-HEXA #1	2018-05-05 03:59:31	0.08312	5.64488	0.000			A	401678415.20	1	DF	98	4B
107910	2018-05-05 05:04:44	NK	N	FORMAT TEMPL. 31X8-A2-HEXA #1	2018-05-05 05:04:44	0.08741	5.64196	0.000			B	401678415.88	1	01	30	04
107910	2018-05-05 06:42:05	NK	N	FORMAT TEMPL. 31X8-A2-HEXA #1	2018-05-05 06:42:05	0.08452	5.64402	0.000			B	401678415.60	1	DF	98	4B
107910	2018-05-05 06:42:05	NN	N	FORMAT TEMPL. 31X8-A2-HEXA #1	2018-05-05 06:42:05	0.08023	5.64131	0.000			B	401678405.22	1	DF	98	4B
107910	2018-05-05 06:42:05	SR	N	FORMAT TEMPL. 31X8-A2-HEXA #1	2018-05-05 06:42:05	0.0612	5.65309	0.000			B	401678419.95	1	DF	98	4B
107910	2018-05-05 08:30:46	NN	N	FORMAT TEMPL. 31X8-A2-HEXA #1	2018-05-05 08:30:45	0.06076	5.65278	0.000			B	401678411.99	1	81	08	0C	DF	D0	87	47
107910	2018-05-06 04:37:34	SR	N	FORMAT TEMPL. 31X8-A2-HEXA #1	2018-05-06 04:37:33	0.09397	5.65045	0.000			B	401678418.76	1	DF	A8	47
107910	2018-05-06 06:21:58	NK	N	FORMAT TEMPL. 31X8-A2-HEXA #1	2018-05-06 06:21:57	0.07873	5.64669	0.000			B	401678417.29	1	81	08	0F	46	C8	C5	61
107910	2018-05-06 06:37:38	NN	N	FORMAT TEMPL. 31X8-A2-HEXA #1	2018-05-06 06:37:37	0.07665	5.64778	0.000			B	401678417.25	1	80	F0	02	33	90	88	00
107910	2018-05-06 08:17:28	NN	N	FORMAT TEMPL. 31X8-A2-HEXA #1	2018-05-06 08:17:27	0.05178	5.64774	0.000			B	401678405.30	1	80	80	01	29	A0	61	55
107910	2018-05-06 09:21:14	MA	N	FORMAT TEMPL. 31X8-A2-HEXA #1	2018-05-06 09:21:14	0.04683	5.65163	0.000			B	401678411.14	1	DF	A8	47
107910	2018-05-06 10:23:17	MB	N	FORMAT TEMPL. 31X8-A2-HEXA #1	2018-05-06 10:23:16	0.04098	5.65164	0.000			B	401678409.87	1	81	10	06	86	D1	E1	AC
107910	2018-05-06 10:29:20	MB	N	FORMAT TEMPL. 31X8-A2-HEXA #1	2018-05-06 10:23:16	0.04098	5.65164	0.000			B	401678409.87	1	80	E0	05	9C	98	72	74
107910	2018-05-07 03:44:43	NP	N	FORMAT TEMPL. 31X8-A2-HEXA #1	2018-05-07 03:44:42	0.04261	5.65262	0.000			B	401678409.26	1	80	70	06	F0	B8	D4	13
107910	2018-05-07 05:52:45	NK	N	FORMAT TEMPL. 31X8-A2-HEXA #1	2018-05-07 05:55:05	0.02591	5.64505	0.000			B	401678403.52	1	80	C0	04	CF	B8	4C	48
107910	2018-05-07 05:55:05	NK	N	FORMAT TEMPL. 31X8-A2-HEXA #1	2018-05-07 05:55:05	0.02591	5.64505	0.000			B	401678403.52	1	DF	C0	45
107910	2018-05-07 06:21:56	NN	N	FORMAT TEMPL. 31X8-A2-HEXA #1	2018-05-07 06:21:55	0.02838	5.654	0.000			B	401678410.74	1	80	80	00	E8	A0	55	3B
107910	2018-05-07 07:25:48	SR	N	FORMAT TEMPL. 31X8-A2-HEXA #1	2018-05-07 07:25:48	0.02342	5.65328	0.000			B	401678410.23	1	81	10	0A	AB	C0	90	3D
107910	2018-05-07 07:28:07	NK	N	FORMAT TEMPL. 31X8-A2-HEXA #1	2018-05-07 07:34:55	0.03653	5.65154	0.000			B	401678410.20	1	80	E8	02	22	A8	F6	62
107910	2018-05-07 07:34:55	NK	N	FORMAT TEMPL. 31X8-A2-HEXA #1	2018-05-07 07:34:55	0.03653	5.65154	0.000			B	401678410.20	1	DF	C0	45
107910	2018-05-07 10:42:17	MA	N	FORMAT TEMPL. 31X8-A2-HEXA #1	2018-05-07 10:42:17	0.02577	5.65367	0.000			B	401678406.30	1	DF	C0	45
107910	2018-05-08 05:10:35	NP	N	FORMAT TEMPL. 31X8-A2-HEXA #1	2018-05-08 05:10:35	0.0413	5.65584	0.000			B	401678409.47	1	81	08	0D	F6	C8	49	98
107910	2018-05-08 05:16:01	NP	N	FORMAT TEMPL. 31X8-A2-HEXA #1	2018-05-08 05:10:35	0.0413	5.65584	0.000			B	401678409.47	1	DF	C8	47
107910	2018-05-08 05:10:35	SR	N	FORMAT TEMPL. 31X8-A2-HEXA #1	2018-05-08 05:13:17	0.04563	5.64998	0.000			B	401678411.34	1	81	08	0D	F6	C8	72	E6
107910	2018-05-08 05:16:01	SR	N	FORMAT TEMPL. 31X8-A2-HEXA #1	2018-05-08 05:13:17	0.04563	5.64998	0.000			B	401678411.34	1	DF	C8	47
107910	2018-05-08 06:58:38	SR	N	FORMAT TEMPL. 31X8-A2-HEXA #1	2018-05-08 06:58:37	0.0407	5.65104	0.000			B	401678411.69	1	80	E0	09	7A	C8	AA	EC
107910	2018-05-08 10:28:09	MA	N	FORMAT TEMPL. 31X8-A2-HEXA #1	2018-05-08 10:28:08	0.03253	5.65586	0.000			B	401678408.59	1	81	00	45	70	8A	6C	17
107910	2018-05-09 03:20:13	NP	N	FORMAT TEMPL. 31X8-A2-HEXA #1	2018-05-09 03:22:28	-0.00433	5.66646	0.000			B	401678403.79	1	80	78	05	02	C0	85	AF
107910	2018-05-09 03:24:43	NP	N	FORMAT TEMPL. 31X8-A2-HEXA #1	2018-05-09 03:22:28	-0.00433	5.66646	0.000			B	401678403.79	1	80	98	03	B1	B8	7A	64
107910	2018-05-09 04:41:25	SR	N	FORMAT TEMPL. 31X8-A2-HEXA #1	2018-05-09 04:41:24	0.01068	5.66426	0.000			B	401678406.87	1	80	F0	04	EB	C0	4A	3D
107910	2018-05-09 04:58:18	NP	N	FORMAT TEMPL. 31X8-A2-HEXA #1	2018-05-09 04:58:17	0.03858	5.65666	0.000			B	401678412.71	1	80	F8	0F	3C	D0	B8	56
107910	2018-05-09 05:02:35	NP	N	FORMAT TEMPL. 31X8-A2-HEXA #1	2018-05-09 04:58:17	0.03858	5.65666	0.000			B	401678412.71	1	DF	90	45
107910	2018-05-09 05:02:35	NK	N	FORMAT TEMPL. 31X8-A2-HEXA #1	2018-05-09 05:02:35	0.03816	5.65904	0.000			B	401678413.71	1	DF	90	45
107910	2018-05-09 06:28:40	SR	N	FORMAT TEMPL. 31X8-A2-HEXA #1	2018-05-09 06:28:40	0.04172	5.6576	0.000			B	401678410.57	1	DF	90	45
107910	2018-05-09 06:44:25	NK	N	FORMAT TEMPL. 31X8-A2-HEXA #1	2018-05-09 06:44:24	0.04	5.65574	0.000			B	401678413.71	1	81	08	0B	C3	B0	51	7F
107910	2018-05-09 07:39:44	NN	N	FORMAT TEMPL. 31X8-A2-HEXA #1	2018-05-09 07:39:44	0.04279	5.65695	0.000			B	401678413.11	1	80	D8	06	BF	C0	67	56
107910	2018-05-09 09:59:26	MA	N	FORMAT TEMPL. 31X8-A2-HEXA #1	2018-05-09 09:59:25	0.04837	5.65671	0.000			B	401678411.22	1	81	10	02	1B	D9	55	55
107910	2018-05-10 03:10:30	NP	N	FORMAT TEMPL. 31X8-A2-HEXA #1	2018-05-10 03:10:30	0.07756	5.63554	0.000			B	401678414.41	1	DF	A8	47
107910	2018-05-10 04:46:55	NP	N	FORMAT TEMPL. 31X8-A2-HEXA #1	2018-05-10 04:46:54	0.06521	5.64328	0.000			B	401678413.07	1	80	F0	07	F3	C8	4E	04
107910	2018-05-10 05:49:24	SR	N	FORMAT TEMPL. 31X8-A2-HEXA #1	2018-05-10 05:49:47	0.04997	5.65385	0.000			B	401678411.41	1	80	E0	06	D4	A0	9C	5D
107910	2018-05-10 05:50:12	SR	N	FORMAT TEMPL. 31X8-A2-HEXA #1	2018-05-10 05:49:47	0.04997	5.65385	0.000			B	401678411.41	1	80	E0	07	94	98	1C	F5
107910	2018-05-10 08:05:05	MA	N	FORMAT TEMPL. 31X8-A2-HEXA #1	2018-05-10 08:05:04	0.04346	5.65762	0.000			B	401678412.95	1	80	F8	0F	00	D0	1A	DF
107910	2018-05-10 08:57:51	MB	N	FORMAT TEMPL. 31X8-A2-HEXA #1	2018-05-10 08:57:51	0.04161	5.65753	0.000			B	401678411.01	1	81	00	0E	4C	D0	5E	FC
107910	2018-05-10 09:42:50	MA	N	FORMAT TEMPL. 31X8-A2-HEXA #1	2018-05-10 09:42:50	0.03769	5.65416	0.000			B	401678409.08	1	80	C0	02	0F	A0	3D	71
107910	2018-05-10 09:49:23	MA	N	FORMAT TEMPL. 31X8-A2-HEXA #1	2018-05-10 09:42:50	0.03769	5.65416	0.000			B	401678409.08	1	80	C8	06	18	88	36	A6
107910	2018-05-11 02:54:25	NP	N	FORMAT TEMPL. 31X8-A2-HEXA #1	2018-05-11 03:01:04	0.0437	5.66215	0.000			A	401678413.13	1	80	F0	07	EB	C8	E5	71
107910	2018-05-11 02:57:26	NP	N	FORMAT TEMPL. 31X8-A2-HEXA #1	2018-05-11 03:01:04	0.0437	5.66215	0.000			A	401678413.13	1	80	E0	02	34	98	0F	FD
107910	2018-05-11 03:01:05	NP	N	FORMAT TEMPL. 31X8-A2-HEXA #1	2018-05-11 03:01:04	0.0437	5.66215	0.000			A	401678413.13	1	80	F0	03	62	B0	93	2B
107910	2018-05-11 04:36:53	NP	N	FORMAT TEMPL. 31X8-A2-HEXA #1	2018-05-11 04:36:52	0.0394	5.66181	0.000			B	401678414.32	1	80	70	07	AD	A8	E0	9C
107910	2018-05-11 05:16:00	SR	N	FORMAT TEMPL. 31X8-A2-HEXA #1	2018-05-11 05:19:54	0.03878	5.65514	0.000			A	401678408.74	1	DF	B8	46
107910	2018-05-11 05:19:40	SR	N	FORMAT TEMPL. 31X8-A2-HEXA #1	2018-05-11 05:19:54	0.03878	5.65514	0.000			A	401678408.74	1	80	A8	03	69	B0	E3	9E
107910	2018-05-11 05:24:05	SR	N	FORMAT TEMPL. 31X8-A2-HEXA #1	2018-05-11 05:19:54	0.03878	5.65514	0.000			A	401678408.74	1	80	D0	04	1C	B0	6B	26
107910	2018-05-11 05:47:35	NK	N	FORMAT TEMPL. 31X8-A2-HEXA #1	2018-05-11 05:47:34	0.03723	5.65388	0.000			B	401678410.87	1	80	C8	03	78	A0	3F	80
107910	2018-05-11 07:01:33	SR	N	FORMAT TEMPL. 31X8-A2-HEXA #1	2018-05-11 07:01:32	0.03366	5.65226	0.000			B	401678411.55	1	80	D8	09	46	90	EE	65
107910	2018-05-11 07:17:05	NN	N	FORMAT TEMPL. 31X8-A2-HEXA #1	2018-05-11 07:17:05	0.03652	5.65507	0.000			B	401678409.08	1	80	F0	0E	87	D0	55	83
107910	2018-05-11 07:37:04	NK	N	FORMAT TEMPL. 31X8-A2-HEXA #1	2018-05-11 07:37:04	0.03576	5.65358	0.000			B	401678410.66	1	DF	B8	46
107910	2018-05-11 08:52:53	NN	N	FORMAT TEMPL. 31X8-A2-HEXA #1	2018-05-11 08:55:15	0.03635	5.64847	0.000			B	401678407.34	1	80	80	01	CD	A8	D0	11
107910	2018-05-11 08:57:38	NN	N	FORMAT TEMPL. 31X8-A2-HEXA #1	2018-05-11 08:55:15	0.03635	5.64847	0.000			B	401678407.34	1	80	A0	04	66	90	46	BE
107910	2018-05-11 09:15:30	MA	N	FORMAT TEMPL. 31X8-A2-HEXA #1	2018-05-11 09:15:30	0.0395	5.64989	0.000			B	401678411.02	1	80	E0	01	B2	A0	98	C4
107910	2018-05-11 09:29:19	MA	N	FORMAT TEMPL. 31X8-A2-HEXA #1	2018-05-11 09:15:30	0.0395	5.64989	0.000			B	401678411.02	1	80	F8	0C	DD	D0	8E	09
107910	2018-05-11 11:00:06	MA	N	FORMAT TEMPL. 31X8-A2-HEXA #1	2018-05-11 11:00:06	0.05557	5.65227	0.000			B	401678416.27	1	BF	28	84	1E	67	65	BA
107910	2018-05-11 11:01:50	MA	N	FORMAT TEMPL. 31X8-A2-HEXA #1	2018-05-11 11:00:06	0.05557	5.65227	0.000			B	401678416.27	1	80	A8	01	91	98	6B	CB
107910	2018-05-12 02:43:05	NP	N	FORMAT TEMPL. 31X8-A2-HEXA #1	2018-05-12 02:44:00	0.03913	5.69712	0.000			B	401678426.83	1	DF	D8	54
107910	2018-05-12 02:44:57	NP	N	FORMAT TEMPL. 31X8-A2-HEXA #1	2018-05-12 02:44:00	0.03913	5.69712	0.000			B	401678426.83	1	80	40	01	C1	B8	F3	0E
107910	2018-05-12 04:24:18	NP	N	FORMAT TEMPL. 31X8-A2-HEXA #1	2018-05-12 04:24:17	0.02856	5.68	0.000			B	401678420.13	1	80	51	03	75	90	40	67
107910	2018-05-12 04:27:47	NP	N	FORMAT TEMPL. 31X8-A2-HEXA #1	2018-05-12 04:24:17	0.02856	5.68	0.000			B	401678420.13	1	80	50	08	BB	88	33	19
107910	2018-05-12 04:45:11	SR	N	FORMAT TEMPL. 31X8-A2-HEXA #1	2018-05-12 04:50:04	0.04517	5.65852	0.000			3	401678410.89	1	80	58	01	E9	A0	00	BB
107910	2018-05-12 04:49:35	SR	N	FORMAT TEMPL. 31X8-A2-HEXA #1	2018-05-12 04:50:04	0.04517	5.65852	0.000			3	401678410.89	1	DF	D8	54
107910	2018-05-12 04:51:32	SR	N	FORMAT TEMPL. 31X8-A2-HEXA #1	2018-05-12 04:50:04	0.04517	5.65852	0.000			3	401678410.89	1	13	B9	CC
107910	2018-05-12 04:53:59	SR	N	FORMAT TEMPL. 31X8-A2-HEXA #1	2018-05-12 04:50:04	0.04517	5.65852	0.000			3	401678410.89	1	80	80	04	20	90	B6	35
107910	2018-05-12 07:01:22	NN	N	FORMAT TEMPL. 31X8-A2-HEXA #1	2018-05-12 07:01:22	0.03655	5.66214	0.000			B	401678414.68	1	80	F0	0E	DE	D0	34	07
107910	2018-05-12 07:02:53	NN	N	FORMAT TEMPL. 31X8-A2-HEXA #1	2018-05-12 07:01:22	0.03655	5.66214	0.000			B	401678414.68	1	80	80	01	58	A8	4C	71
107910	2018-05-12 07:01:22	NK	N	FORMAT TEMPL. 31X8-A2-HEXA #1	2018-05-12 07:05:24	0.04643	5.67189	0.000			A	401678413.69	1	80	F0	0E	DE	D0	9B	E6
107910	2018-05-12 07:02:53	NK	N	FORMAT TEMPL. 31X8-A2-HEXA #1	2018-05-12 07:05:24	0.04643	5.67189	0.000			A	401678413.69	1	80	80	01	58	A8	49	1E
107910	2018-05-12 07:11:59	NK	N	FORMAT TEMPL. 31X8-A2-HEXA #1	2018-05-12 07:05:24	0.04643	5.67189	0.000			A	401678413.69	1	80	E0	08	80	80	B3	09
107910	2018-05-12 08:43:09	NN	N	FORMAT TEMPL. 31X8-A2-HEXA #1	2018-05-12 08:44:51	0.04331	5.66256	0.000			B	401678415.78	1	80	E0	03	4D	A0	9F	93
107910	2018-05-12 08:46:35	NN	N	FORMAT TEMPL. 31X8-A2-HEXA #1	2018-05-12 08:44:51	0.04331	5.66256	0.000			B	401678415.78	1	80	B8	03	2A	A8	4C	19
107910	2018-05-12 09:02:16	MA	N	FORMAT TEMPL. 31X8-A2-HEXA #1	2018-05-12 09:02:15	0.03711	5.65356	0.000			B	401678411.11	1	DF	D8	54
107910	2018-05-12 09:06:26	MA	N	FORMAT TEMPL. 31X8-A2-HEXA #1	2018-05-12 09:02:15	0.03711	5.65356	0.000			B	401678411.11	1	80	78	03	E3	A8	34	93
