# Supplementary material for: Migratory corridor linking Atlantic green turtle, Chelonia mydas, nesting site on Bioko Island, Equatorial Guinea to Ghanaian foraging grounds
Source: PLoS One. 2019 Jun 21;14(6):e0213231. doi: 10.1371/journal.pone.0213231 (PMC6588206; doi:10.1371/journal.pone.0213231)
Supplement: S5 Dataset — (XLSX) [file pone.0213231.s005.xlsx]

## Sheet: Data1
Platform ID No.	Platform	Prg No.	Pass dur. (s)	Msg Date	Sat.	Alarm	Format name	Loc. date	Longitude	Latitude	Altitude	Heading	Speed	Loc. quality	Frequency	Comp.	SENSOR 01	SENSOR 02	SENSOR 03	SENSOR 04	SENSOR 05	SENSOR 06	SENSOR 07
107914		2449	503	2018-02-07 20:46:29	MA	N	FORMAT TEMPL. 31X8-A2-HEXA #1	2018-02-07 20:51:23	7.41255	2.99113	0.000			1	401678404.49	1	13	3A	93
107914		2449	503	2018-02-07 20:50:20	MA	N	FORMAT TEMPL. 31X8-A2-HEXA #1	2018-02-07 20:51:23	7.41255	2.99113	0.000			1	401678404.49	1	80	02	90	00	F8	A4	BF
107914		2449	503	2018-02-07 20:51:01	MA	N	FORMAT TEMPL. 31X8-A2-HEXA #1	2018-02-07 20:51:23	7.41255	2.99113	0.000			1	401678404.49	1	80	02	90	00	F8	0D	2E
107914		2449	503	2018-02-07 20:51:43	MA	N	FORMAT TEMPL. 31X8-A2-HEXA #1	2018-02-07 20:51:23	7.41255	2.99113	0.000			1	401678404.49	1	80	02	A0	00	F8	21	EB
107914		2449	503	2018-02-07 20:52:32	MA	N	FORMAT TEMPL. 31X8-A2-HEXA #1	2018-02-07 20:51:23	7.41255	2.99113	0.000			1	401678404.49	2	C0	00	00
107914		2449	503	2018-02-07 20:53:21	MA	N	FORMAT TEMPL. 31X8-A2-HEXA #1	2018-02-07 20:51:23	7.41255	2.99113	0.000			1	401678404.49	1	80	42	80	00	B8	44	E1
107914		2449	503	2018-02-07 20:54:06	MA	N	FORMAT TEMPL. 31X8-A2-HEXA #1	2018-02-07 20:51:23	7.41255	2.99113	0.000			1	401678404.49	1	80	02	D0	01	F8	77	A4
107914		2449	0	2018-02-07 21:43:43	MB	N	FORMAT TEMPL. 31X8-A2-HEXA #1	2018-02-07 21:43:43	8.52538	3.23993	0.000			B	401678391.55	1	14	0A	53
107914		2449	0	2018-02-07 22:31:12	MA	N	FORMAT TEMPL. 31X8-A2-HEXA #1	2018-02-07 22:31:11	8.52627	3.24194	0.000			B	401678398.79	1	C0	00	00
107914		2449	397	2018-02-08 02:07:44	NP	N	FORMAT TEMPL. 31X8-A2-HEXA #1	2018-02-08 02:07:43	8.48262	3.24845	0.000			A	401678396.33	1	80	40	03	78	C0	72	6E
107914		2449	397	2018-02-08 02:11:28	NP	N	FORMAT TEMPL. 31X8-A2-HEXA #1	2018-02-08 02:07:43	8.48262	3.24845	0.000			A	401678396.33	1	80	40	03	74	C0	7E	D9
107914		2449	397	2018-02-08 02:14:21	NP	N	FORMAT TEMPL. 31X8-A2-HEXA #1	2018-02-08 02:07:43	8.48262	3.24845	0.000			A	401678396.33	1	C3	10	DF
107914		2449	596	2018-02-08 03:48:27	NP	N	FORMAT TEMPL. 31X8-A2-HEXA #1	2018-02-08 03:48:26	8.45159	3.24034	0.000			A	401678395.41	1	80	30	03	2A	C0	7A	88
107914		2449	596	2018-02-08 03:51:57	NP	N	FORMAT TEMPL. 31X8-A2-HEXA #1	2018-02-08 03:48:26	8.45159	3.24034	0.000			A	401678395.41	1	C3	10	DF
107914		2449	596	2018-02-08 03:58:23	NP	N	FORMAT TEMPL. 31X8-A2-HEXA #1	2018-02-08 03:48:26	8.45159	3.24034	0.000			A	401678395.41	1	80	30	03	07	B8	00	C9
107914		2449	522	2018-02-08 04:44:38	SR	N	FORMAT TEMPL. 31X8-A2-HEXA #1	2018-02-08 04:44:38	8.43559	3.23705	0.000			3	401678395.69	1	80	30	03	86	B8	EB	61
107914		2449	522	2018-02-08 04:47:57	SR	N	FORMAT TEMPL. 31X8-A2-HEXA #1	2018-02-08 04:44:38	8.43559	3.23705	0.000			3	401678395.69	1	C3	10	DF
107914		2449	522	2018-02-08 04:51:55	SR	N	FORMAT TEMPL. 31X8-A2-HEXA #1	2018-02-08 04:44:38	8.43559	3.23705	0.000			3	401678395.69	1	80	30	03	B3	B8	4B	4E
107914		2449	522	2018-02-08 04:53:20	SR	N	FORMAT TEMPL. 31X8-A2-HEXA #1	2018-02-08 04:44:38	8.43559	3.23705	0.000			3	401678395.69	1	80	30	01	4B	C0	35	3C
107914		2449	276	2018-02-08 05:54:15	NK	N	FORMAT TEMPL. 31X8-A2-HEXA #1	2018-02-08 05:58:22	8.41279	3.23937	0.000			A	401678397.44	1	81	D8	05	28	98	38	22
107914		2449	276	2018-02-08 05:57:55	NK	N	FORMAT TEMPL. 31X8-A2-HEXA #1	2018-02-08 05:58:22	8.41279	3.23937	0.000			A	401678397.44	1	80	D8	03	4A	A8	03	45
107914		2449	276	2018-02-08 05:58:51	NK	N	FORMAT TEMPL. 31X8-A2-HEXA #1	2018-02-08 05:58:22	8.41279	3.23937	0.000			A	401678397.44	1	C3	10	DF
107914		2449	382	2018-02-08 06:25:00	SR	N	FORMAT TEMPL. 31X8-A2-HEXA #1	2018-02-08 06:27:35	8.40682	3.2335	0.000			A	401678395.01	1	83	50	0C	02	98	2E	E8
107914		2449	382	2018-02-08 06:30:11	SR	N	FORMAT TEMPL. 31X8-A2-HEXA #1	2018-02-08 06:27:35	8.40682	3.2335	0.000			A	401678395.01	1	C3	10	DF
107914		2449	382	2018-02-08 06:31:22	SR	N	FORMAT TEMPL. 31X8-A2-HEXA #1	2018-02-08 06:27:35	8.40682	3.2335	0.000			A	401678395.01	1	80	58	00	D1	C0	48	45
107914		2449	416	2018-02-08 06:36:49	NN	N	FORMAT TEMPL. 31X8-A2-HEXA #1	2018-02-08 06:36:49	8.40209	3.23275	0.000			A	401678395.28	1	81	C8	05	1A	50	41	8B
107914		2449	416	2018-02-08 06:39:31	NN	N	FORMAT TEMPL. 31X8-A2-HEXA #1	2018-02-08 06:36:49	8.40209	3.23275	0.000			A	401678395.28	1	80	80	02	85	C0	5B	E2
107914		2449	416	2018-02-08 06:43:45	NN	N	FORMAT TEMPL. 31X8-A2-HEXA #1	2018-02-08 06:36:49	8.40209	3.23275	0.000			A	401678395.28	1	C3	10	DF
107914		2449	0	2018-02-08 08:44:02	MB	N	FORMAT TEMPL. 31X8-A2-HEXA #1	2018-02-08 08:44:01	8.38142	3.22951	0.000			B	401678393.16	1	C3	10	DF
107914		2449	627	2018-02-08 09:23:37	MA	N	FORMAT TEMPL. 31X8-A2-HEXA #1	2018-02-08 09:23:37	8.34922	3.23636	0.000			2	401678396.48	1	80	88	05	AB	B8	E6	70
107914		2449	627	2018-02-08 09:25:44	MA	N	FORMAT TEMPL. 31X8-A2-HEXA #1	2018-02-08 09:23:37	8.34922	3.23636	0.000			2	401678396.48	1	C3	10	DF
107914		2449	627	2018-02-08 09:30:06	MA	N	FORMAT TEMPL. 31X8-A2-HEXA #1	2018-02-08 09:23:37	8.34922	3.23636	0.000			2	401678396.48	1	80	90	04	17	A8	3C	D9
107914		2449	627	2018-02-08 09:34:04	MA	N	FORMAT TEMPL. 31X8-A2-HEXA #1	2018-02-08 09:23:37	8.34922	3.23636	0.000			2	401678396.48	1	80	80	03	B4	B8	D9	5C
107914		2449	273	2018-02-09 01:59:24	NP	N	FORMAT TEMPL. 31X8-A2-HEXA #1	2018-02-09 02:03:57	8.03649	3.35318	0.000			1	401678393.34	1	83	80	0E	08	A9	CE	6F
107914		2449	273	2018-02-09 02:00:26	NP	N	FORMAT TEMPL. 31X8-A2-HEXA #1	2018-02-09 02:03:57	8.03649	3.35318	0.000			1	401678393.34	1	80	38	00	60	C0	36	54
107914		2449	273	2018-02-09 02:01:42	NP	N	FORMAT TEMPL. 31X8-A2-HEXA #1	2018-02-09 02:03:57	8.03649	3.35318	0.000			1	401678393.34	1	80	40	01	29	B0	0C	7C
107914		2449	273	2018-02-09 02:03:57	NP	N	FORMAT TEMPL. 31X8-A2-HEXA #1	2018-02-09 02:03:57	8.03649	3.35318	0.000			1	401678393.34	1	DF	A1	1D
107914		2449	238	2018-02-09 05:28:01	NK	N	FORMAT TEMPL. 31X8-A2-HEXA #1	2018-02-09 05:30:23	7.97642	3.40521	0.000			A	401678396.36	1	DF	A1	1D
107914		2449	238	2018-02-09 05:31:11	NK	N	FORMAT TEMPL. 31X8-A2-HEXA #1	2018-02-09 05:30:23	7.97642	3.40521	0.000			A	401678396.36	1	80	70	01	E0	A0	76	27
107914		2449	238	2018-02-09 05:31:59	NK	N	FORMAT TEMPL. 31X8-A2-HEXA #1	2018-02-09 05:30:23	7.97642	3.40521	0.000			A	401678396.36	1	80	20	00	05	F8	48	C4
107914		2449	510	2018-02-09 05:51:04	SR	N	FORMAT TEMPL. 31X8-A2-HEXA #1	2018-02-09 05:51:04	7.97979	3.41066	0.000			B	401678396.89	1	80	50	02	B2	C0	A2	CE
107914		2449	510	2018-02-09 05:59:34	SR	N	FORMAT TEMPL. 31X8-A2-HEXA #1	2018-02-09 05:51:04	7.97979	3.41066	0.000			B	401678396.89	1	80	38	00	48	C8	73	6D
107914		2449	299	2018-02-09 06:29:26	NN	N	FORMAT TEMPL. 31X8-A2-HEXA #1	2018-02-09 06:31:57	7.9615	3.42211	0.000			A	401678394.95	1	80	58	03	65	C0	D1	F8
107914		2449	299	2018-02-09 06:32:01	NN	N	FORMAT TEMPL. 31X8-A2-HEXA #1	2018-02-09 06:31:57	7.9615	3.42211	0.000			A	401678394.95	1	80	50	02	66	D0	D1	CE
107914		2449	299	2018-02-09 06:34:25	NN	N	FORMAT TEMPL. 31X8-A2-HEXA #1	2018-02-09 06:31:57	7.9615	3.42211	0.000			A	401678394.95	1	DF	A1	1D
107914		2449	344	2018-02-09 07:25:47	MA	N	FORMAT TEMPL. 31X8-A2-HEXA #1	2018-02-09 07:31:31	7.94084	3.43722	0.000			A	401678392.97	1	DF	A1	1D
107914		2449	344	2018-02-09 07:28:42	MA	N	FORMAT TEMPL. 31X8-A2-HEXA #1	2018-02-09 07:31:31	7.94084	3.43722	0.000			A	401678392.97	1	80	58	02	B5	B8	FB	95
107914		2449	344	2018-02-09 07:31:31	MA	N	FORMAT TEMPL. 31X8-A2-HEXA #1	2018-02-09 07:31:31	7.94084	3.43722	0.000			A	401678392.97	1	80	60	02	A3	B8	A8	33
107914		2449	0	2018-02-09 08:11:58	NN	N	FORMAT TEMPL. 31X8-A2-HEXA #1	2018-02-09 08:11:58	7.92631	3.44491	0.000			B	401678386.12	1	80	60	03	A2	C0	41	59
107914		2449	97	2018-02-10 01:46:01	NP	N	FORMAT TEMPL. 31X8-A2-HEXA #1	2018-02-10 01:46:00	7.6232	3.65015	0.000			B	401678397.23	1	83	A9	8F
107914		2449	97	2018-02-10 01:47:38	NP	N	FORMAT TEMPL. 31X8-A2-HEXA #1	2018-02-10 01:46:00	7.6232	3.65015	0.000			B	401678397.23	1	DF	61	99
107914		2449	0	2018-02-10 03:37:10	NP	N	FORMAT TEMPL. 31X8-A2-HEXA #1	2018-02-10 03:37:09	7.59596	3.65982	0.000			B	401678395.97	1	80	48	01	0F	B0	0F	E6
107914		2449	497	2018-02-10 05:21:05	SR	N	FORMAT TEMPL. 31X8-A2-HEXA #1	2018-02-10 05:21:05	7.60564	3.64185	0.000			B	401678397.67	1	DF	61	99
107914		2449	497	2018-02-10 05:29:22	SR	N	FORMAT TEMPL. 31X8-A2-HEXA #1	2018-02-10 05:21:05	7.60564	3.64185	0.000			B	401678397.67	1	80	48	01	E2	B8	3F	FE
107914		2449	246	2018-02-10 06:14:49	NN	N	FORMAT TEMPL. 31X8-A2-HEXA #1	2018-02-10 06:14:48	7.52082	3.63077	0.000			A	401678396.28	1	DF	61	99
107914		2449	246	2018-02-10 06:18:08	NN	N	FORMAT TEMPL. 31X8-A2-HEXA #1	2018-02-10 06:14:48	7.52082	3.63077	0.000			A	401678396.28	1	80	28	00	13	20	89	52
107914		2449	246	2018-02-10 06:18:55	NN	N	FORMAT TEMPL. 31X8-A2-HEXA #1	2018-02-10 06:14:48	7.52082	3.63077	0.000			A	401678396.28	1	80	18	00	07	F8	B9	75
107914		2449	310	2018-02-10 06:44:35	NK	N	FORMAT TEMPL. 31X8-A2-HEXA #1	2018-02-10 06:44:50	7.51265	3.62898	0.000			1	401678395.87	1	80	48	01	63	C0	B4	6B
107914		2449	310	2018-02-10 06:45:36	NK	N	FORMAT TEMPL. 31X8-A2-HEXA #1	2018-02-10 06:44:50	7.51265	3.62898	0.000			1	401678395.87	1	80	60	02	56	A0	A0	4A
107914		2449	310	2018-02-10 06:47:10	NK	N	FORMAT TEMPL. 31X8-A2-HEXA #1	2018-02-10 06:44:50	7.51265	3.62898	0.000			1	401678395.87	2	DF	61	99
107914		2449	444	2018-02-10 07:57:30	NN	N	FORMAT TEMPL. 31X8-A2-HEXA #1	2018-02-10 07:58:09	7.48497	3.61743	0.000			A	401678393.62	1	80	90	02	4E	B0	1D	17
107914		2449	444	2018-02-10 07:58:49	NN	N	FORMAT TEMPL. 31X8-A2-HEXA #1	2018-02-10 07:58:09	7.48497	3.61743	0.000			A	401678393.62	1	DF	61	99
107914		2449	444	2018-02-10 08:04:54	NN	N	FORMAT TEMPL. 31X8-A2-HEXA #1	2018-02-10 07:58:09	7.48497	3.61743	0.000			A	401678393.62	1	80	98	02	F1	B8	16	52
107914		2449	619	2018-02-10 08:44:09	MA	N	FORMAT TEMPL. 31X8-A2-HEXA #1	2018-02-10 08:44:09	7.46447	3.61175	0.000			A	401678394.65	1	DF	61	99
107914		2449	619	2018-02-10 08:49:52	MA	N	FORMAT TEMPL. 31X8-A2-HEXA #1	2018-02-10 08:44:09	7.46447	3.61175	0.000			A	401678394.65	1	80	68	01	58	C0	BB	68
107914		2449	619	2018-02-10 08:54:28	MA	N	FORMAT TEMPL. 31X8-A2-HEXA #1	2018-02-10 08:44:09	7.46447	3.61175	0.000			A	401678394.65	1	80	78	04	4B	B0	08	38
107914		2449	288	2018-02-10 10:23:55	MA	N	FORMAT TEMPL. 31X8-A2-HEXA #1	2018-02-10 10:23:55	7.42373	3.61469	0.000			A	401678392.00	1	80	80	04	08	B0	4F	BF
107914		2449	288	2018-02-10 10:27:59	MA	N	FORMAT TEMPL. 31X8-A2-HEXA #1	2018-02-10 10:23:55	7.42373	3.61469	0.000			A	401678392.00	1	80	80	03	C9	B8	F1	D9
107914		2449	288	2018-02-10 10:28:43	MA	N	FORMAT TEMPL. 31X8-A2-HEXA #1	2018-02-10 10:23:55	7.42373	3.61469	0.000			A	401678392.00	1	80	20	00	0C	F8	D2	41
107914		2449	276	2018-02-11 03:20:35	NP	N	FORMAT TEMPL. 31X8-A2-HEXA #1	2018-02-11 03:25:10	6.93719	3.79166	0.000			A	401678395.41	1	80	40	00	ED	C0	46	6E
107914		2449	276	2018-02-11 03:22:51	NP	N	FORMAT TEMPL. 31X8-A2-HEXA #1	2018-02-11 03:25:10	6.93719	3.79166	0.000			A	401678395.41	1	DF	7B	29
107914		2449	276	2018-02-11 03:25:11	NP	N	FORMAT TEMPL. 31X8-A2-HEXA #1	2018-02-11 03:25:10	6.93719	3.79166	0.000			A	401678395.41	1	13	CA	94
107914		2449	0	2018-02-11 04:42:03	NK	N	FORMAT TEMPL. 31X8-A2-HEXA #1	2018-02-11 04:42:03	6.9028	3.79814	0.000			B	401678385.86	1	80	48	03	02	C0	F5	33
107914		2449	66	2018-02-11 04:50:52	SR	N	FORMAT TEMPL. 31X8-A2-HEXA #1	2018-02-11 04:50:52	6.94692	3.79921	0.000			B	401678405.12	1	80	48	03	26	C0	F3	E7
107914		2449	66	2018-02-11 04:51:58	SR	N	FORMAT TEMPL. 31X8-A2-HEXA #1	2018-02-11 04:50:52	6.94692	3.79921	0.000			B	401678405.12	1	80	28	00	57	D8	6A	B5
107914		2449	0	2018-02-11 06:08:25	NN	N	FORMAT TEMPL. 31X8-A2-HEXA #1	2018-02-11 06:08:24	6.91833	3.812	0.000			B	401678392.17	1	DF	7B	29
107914		2449	0	2018-02-11 06:20:53	NK	N	FORMAT TEMPL. 31X8-A2-HEXA #1	2018-02-11 06:20:52	6.95172	3.79712	0.000			B	401678399.77	1	DF	7B	29
107914		2449	0	2018-02-11 06:33:26	SR	N	FORMAT TEMPL. 31X8-A2-HEXA #1	2018-02-11 06:33:25	6.96798	3.78563	0.000			B	401678383.06	1	DF	7B	29
107914		2449	266	2018-02-11 07:44:10	NN	N	FORMAT TEMPL. 31X8-A2-HEXA #1	2018-02-11 07:46:27	6.98691	3.79718	0.000			A	401678393.04	1	80	58	01	2C	C0	ED	5B
107914		2449	266	2018-02-11 07:46:34	NN	N	FORMAT TEMPL. 31X8-A2-HEXA #1	2018-02-11 07:46:27	6.98691	3.79718	0.000			A	401678393.04	1	DF	7B	29
107914		2449	266	2018-02-11 07:48:36	NN	N	FORMAT TEMPL. 31X8-A2-HEXA #1	2018-02-11 07:46:27	6.98691	3.79718	0.000			A	401678393.04	1	80	78	00	B3	B0	72	C2
107914		2449	122	2018-02-11 08:30:12	MA	N	FORMAT TEMPL. 31X8-A2-HEXA #1	2018-02-11 08:31:10	6.98907	3.79786	0.000			A	401678396.79	1	88	A8	0A	E3	88	77	77
107914		2449	122	2018-02-11 08:31:05	MA	N	FORMAT TEMPL. 31X8-A2-HEXA #1	2018-02-11 08:31:10	6.98907	3.79786	0.000			A	401678396.79	1	80	40	00	6C	C8	F2	F0
107914		2449	122	2018-02-11 08:32:14	MA	N	FORMAT TEMPL. 31X8-A2-HEXA #1	2018-02-11 08:31:10	6.98907	3.79786	0.000			A	401678396.79	1	DF	7B	29
107914		2449	623	2018-02-11 09:18:17	MB	N	FORMAT TEMPL. 31X8-A2-HEXA #1	2018-02-11 09:18:56	6.94847	3.8196	0.000			0	401678399.93	1	80	58	00	F0	B0	7D	CA
107914		2449	623	2018-02-11 09:26:49	MB	N	FORMAT TEMPL. 31X8-A2-HEXA #1	2018-02-11 09:18:56	6.94847	3.8196	0.000			0	401678399.93	1	80	48	00	E3	B8	60	6B
107914		2449	623	2018-02-11 09:28:40	MB	N	FORMAT TEMPL. 31X8-A2-HEXA #1	2018-02-11 09:18:56	6.94847	3.8196	0.000			0	401678399.93	2	DF	7B	29
107914		2449	446	2018-02-11 10:01:58	MA	N	FORMAT TEMPL. 31X8-A2-HEXA #1	2018-02-11 10:01:57	6.95548	3.83738	0.000			A	401678397.64	1	80	50	01	66	C0	FA	A2
107914		2449	446	2018-02-11 10:06:36	MA	N	FORMAT TEMPL. 31X8-A2-HEXA #1	2018-02-11 10:01:57	6.95548	3.83738	0.000			A	401678397.64	1	80	78	04	53	B8	B5	8D
107914		2449	446	2018-02-11 10:09:24	MA	N	FORMAT TEMPL. 31X8-A2-HEXA #1	2018-02-11 10:01:57	6.95548	3.83738	0.000			A	401678397.64	1	80	68	02	9D	B0	C4	27
107914		2449	93	2018-02-12 03:11:18	NP	N	FORMAT TEMPL. 31X8-A2-HEXA #1	2018-02-12 03:12:04	6.73444	4.07443	0.000			B	401678399.08	1	DE	B5	37
107914		2449	93	2018-02-12 03:12:51	NP	N	FORMAT TEMPL. 31X8-A2-HEXA #1	2018-02-12 03:12:04	6.73444	4.07443	0.000			B	401678399.08	1	80	28	00	32	E0	33	03
107914		2449	156	2018-02-12 04:22:12	SR	N	FORMAT TEMPL. 31X8-A2-HEXA #1	2018-02-12 04:23:42	6.71197	4.08813	0.000			A	401678380.89	1	DE	B5	37
107914		2449	156	2018-02-12 04:24:07	SR	N	FORMAT TEMPL. 31X8-A2-HEXA #1	2018-02-12 04:23:42	6.71197	4.08813	0.000			A	401678380.89	1	80	20	00	05	F8	38	FC
107914		2449	156	2018-02-12 04:24:48	SR	N	FORMAT TEMPL. 31X8-A2-HEXA #1	2018-02-12 04:23:42	6.71197	4.08813	0.000			A	401678380.89	1	80	20	00	05	F8	0A	73
107914		2449	388	2018-02-12 07:32:50	NN	N	FORMAT TEMPL. 31X8-A2-HEXA #1	2018-02-12 07:32:50	6.65622	4.12072	0.000			B	401678410.55	1	84	F0	0D	D9	D0	A2	75
107914		2449	388	2018-02-12 07:39:18	NN	N	FORMAT TEMPL. 31X8-A2-HEXA #1	2018-02-12 07:32:50	6.65622	4.12072	0.000			B	401678410.55	1	DE	B5	37
107914		2449	0	2018-02-12 07:32:50	NK	N	FORMAT TEMPL. 31X8-A2-HEXA #1	2018-02-12 07:32:50	6.64844	4.12095	0.000			B	401678417.55	1	84	F0	0D	D9	D0	75	06
107914		2449	237	2018-02-12 08:01:10	MA	N	FORMAT TEMPL. 31X8-A2-HEXA #1	2018-02-12 08:01:10	6.64156	4.08028	0.000			B	401678399.19	1	85	08	02	AD	D9	E4	43
107914		2449	237	2018-02-12 08:05:07	MA	N	FORMAT TEMPL. 31X8-A2-HEXA #1	2018-02-12 08:01:10	6.64156	4.08028	0.000			B	401678399.19	1	DE	B5	37
107914		2449	325	2018-02-12 09:41:30	MA	N	FORMAT TEMPL. 31X8-A2-HEXA #1	2018-02-12 09:41:29	6.5918	4.07976	0.000			A	401678393.25	1	80	58	04	1C	B8	D8	7F
107914		2449	325	2018-02-12 09:44:40	MA	N	FORMAT TEMPL. 31X8-A2-HEXA #1	2018-02-12 09:41:29	6.5918	4.07976	0.000			A	401678393.25	1	80	68	02	F4	B8	21	A0
107914		2449	325	2018-02-12 09:46:55	MA	N	FORMAT TEMPL. 31X8-A2-HEXA #1	2018-02-12 09:41:29	6.5918	4.07976	0.000			A	401678393.25	1	DE	B5	37
107914		2449	74	2018-02-13 02:59:26	NP	N	FORMAT TEMPL. 31X8-A2-HEXA #1	2018-02-13 03:00:02	6.16272	4.20857	0.000			B	401678384.64	1	DF	49	6A
107914		2449	74	2018-02-13 03:00:40	NP	N	FORMAT TEMPL. 31X8-A2-HEXA #1	2018-02-13 03:00:02	6.16272	4.20857	0.000			B	401678384.64	1	13	BA	92
107914		2449	0	2018-02-13 05:27:24	NK	N	FORMAT TEMPL. 31X8-A2-HEXA #1	2018-02-13 05:27:24	6.22347	4.12402	0.000			B	401678399.57	1	83	08	0D	EC	91	9F	6D
107914		2449	82	2018-02-13 05:27:24	SR	N	FORMAT TEMPL. 31X8-A2-HEXA #1	2018-02-13 05:28:05	6.22668	4.12084	0.000			B	401678395.33	1	83	08	0D	EC	91	28	CC
107914		2449	82	2018-02-13 05:28:46	SR	N	FORMAT TEMPL. 31X8-A2-HEXA #1	2018-02-13 05:28:05	6.22668	4.12084	0.000			B	401678395.33	1	80	20	00	09	F8	DC	37
107914		2449	43	2018-02-13 07:08:19	NK	N	FORMAT TEMPL. 31X8-A2-HEXA #1	2018-02-13 07:08:40	6.19622	4.10469	0.000			B	401678410.98	1	80	88	05	5B	B8	8D	7A
107914		2449	43	2018-02-13 07:09:02	NK	N	FORMAT TEMPL. 31X8-A2-HEXA #1	2018-02-13 07:08:40	6.19622	4.10469	0.000			B	401678410.98	1	DF	49	6A
107914		2449	116	2018-02-13 07:24:51	NN	N	FORMAT TEMPL. 31X8-A2-HEXA #1	2018-02-13 07:25:49	6.16039	4.08582	0.000			B	401678394.27	1	83	28	0E	D2	68	A6	AD
107914		2449	116	2018-02-13 07:26:47	NN	N	FORMAT TEMPL. 31X8-A2-HEXA #1	2018-02-13 07:25:49	6.16039	4.08582	0.000			B	401678394.27	1	80	48	01	22	C3	67	5B
107914		2449	227	2018-02-13 07:40:49	MA	N	FORMAT TEMPL. 31X8-A2-HEXA #1	2018-02-13 07:40:49	6.14421	4.0893	0.000			A	401678395.99	1	83	28	06	83	60	53	DB
107914		2449	227	2018-02-13 07:43:50	MA	N	FORMAT TEMPL. 31X8-A2-HEXA #1	2018-02-13 07:40:49	6.14421	4.0893	0.000			A	401678395.99	1	80	88	02	CF	B0	9C	D8
107914		2449	227	2018-02-13 07:44:36	MA	N	FORMAT TEMPL. 31X8-A2-HEXA #1	2018-02-13 07:40:49	6.14421	4.0893	0.000			A	401678395.99	1	DF	49	6A
107914		2449	0	2018-02-13 08:36:50	MB	N	FORMAT TEMPL. 31X8-A2-HEXA #1	2018-02-13 08:36:50	6.12678	4.0842	0.000			B	401678395.30	1	80	58	01	68	C8	58	30
107914		2449	0	2018-02-13 09:31:24	MA	N	FORMAT TEMPL. 31X8-A2-HEXA #1	2018-02-13 09:31:24	6.11117	4.07965	0.000			B	401678393.25	1	83	20	00	1D	69	F8	72
107914		2449	361	2018-02-14 02:38:28	NP	N	FORMAT TEMPL. 31X8-A2-HEXA #1	2018-02-14 02:38:51	5.76458	4.14811	0.000			2	401678396.00	1	80	10	00	05	F8	76	E9
107914		2449	361	2018-02-14 02:39:16	NP	N	FORMAT TEMPL. 31X8-A2-HEXA #1	2018-02-14 02:38:51	5.76458	4.14811	0.000			2	401678396.00	1	80	28	00	0B	F8	E4	65
107914		2449	361	2018-02-14 02:41:32	NP	N	FORMAT TEMPL. 31X8-A2-HEXA #1	2018-02-14 02:38:51	5.76458	4.14811	0.000			2	401678396.00	1	80	20	00	09	F8	62	22
107914		2449	361	2018-02-14 02:43:46	NP	N	FORMAT TEMPL. 31X8-A2-HEXA #1	2018-02-14 02:38:51	5.76458	4.14811	0.000			2	401678396.00	1	80	38	01	B5	B8	BC	99
107914		2449	361	2018-02-14 02:44:29	NP	N	FORMAT TEMPL. 31X8-A2-HEXA #1	2018-02-14 02:38:51	5.76458	4.14811	0.000			2	401678396.00	2	DF	50	D3
107914		2449	49	2018-02-14 04:19:11	NP	N	FORMAT TEMPL. 31X8-A2-HEXA #1	2018-02-14 04:19:35	5.74042	4.15657	0.000			B	401678394.30	1	80	48	01	3A	B0	F7	C2
107914		2449	49	2018-02-14 04:20:00	NP	N	FORMAT TEMPL. 31X8-A2-HEXA #1	2018-02-14 04:19:35	5.74042	4.15657	0.000			B	401678394.30	1	DF	50	D3
107914		2449	81	2018-02-14 09:09:09	MA	N	FORMAT TEMPL. 31X8-A2-HEXA #1	2018-02-14 09:09:49	5.65641	4.0992	0.000			B	401678394.83	1	83	F0	07	FA	91	82	1A
107914		2449	81	2018-02-14 09:10:30	MA	N	FORMAT TEMPL. 31X8-A2-HEXA #1	2018-02-14 09:09:49	5.65641	4.0992	0.000			B	401678394.83	1	80	38	00	81	C8	FF	6E
107914		2449	544	2018-02-15 04:08:19	NP	N	FORMAT TEMPL. 31X8-A2-HEXA #1	2018-02-15 04:10:09	5.24914	4.3025	0.000			1	401678395.13	1	DF	69	A8
107914		2449	544	2018-02-15 04:10:24	NP	N	FORMAT TEMPL. 31X8-A2-HEXA #1	2018-02-15 04:10:09	5.24914	4.3025	0.000			1	401678395.13	1	80	48	01	EE	B8	3A	68
107914		2449	544	2018-02-15 04:11:45	NP	N	FORMAT TEMPL. 31X8-A2-HEXA #1	2018-02-15 04:10:09	5.24914	4.3025	0.000			1	401678395.13	1	80	38	01	38	C0	14	28
107914		2449	544	2018-02-15 04:17:23	NP	N	FORMAT TEMPL. 31X8-A2-HEXA #1	2018-02-15 04:10:09	5.24914	4.3025	0.000			1	401678395.13	1	80	40	05	3C	A8	12	92
107914		2449	632	2018-02-15 06:05:51	SR	N	FORMAT TEMPL. 31X8-A2-HEXA #1	2018-02-15 06:09:08	5.19916	4.32119	0.000			3	401678394.99	1	80	48	02	4E	A8	2A	1F
107914		2449	632	2018-02-15 06:06:51	SR	N	FORMAT TEMPL. 31X8-A2-HEXA #1	2018-02-15 06:09:08	5.19916	4.32119	0.000			3	401678394.99	1	80	30	00	62	C8	25	20
107914		2449	632	2018-02-15 06:08:16	SR	N	FORMAT TEMPL. 31X8-A2-HEXA #1	2018-02-15 06:09:08	5.19916	4.32119	0.000			3	401678394.99	1	80	38	01	4C	C0	03	AC
107914		2449	632	2018-02-15 06:09:02	SR	N	FORMAT TEMPL. 31X8-A2-HEXA #1	2018-02-15 06:09:08	5.19916	4.32119	0.000			3	401678394.99	1	DF	69	A8
107914		2449	632	2018-02-15 06:12:26	SR	N	FORMAT TEMPL. 31X8-A2-HEXA #1	2018-02-15 06:09:08	5.19916	4.32119	0.000			3	401678394.99	1	13	CA	94
107914		2449	632	2018-02-15 06:13:10	SR	N	FORMAT TEMPL. 31X8-A2-HEXA #1	2018-02-15 06:09:08	5.19916	4.32119	0.000			3	401678394.99	1	80	38	00	AC	C8	5B	20
107914		2449	632	2018-02-15 06:16:23	SR	N	FORMAT TEMPL. 31X8-A2-HEXA #1	2018-02-15 06:09:08	5.19916	4.32119	0.000			3	401678394.99	1	80	38	02	F8	B8	5F	0C
107914		2449	639	2018-02-15 06:16:23	NK	N	FORMAT TEMPL. 31X8-A2-HEXA #1	2018-02-15 06:20:29	5.20379	4.31897	0.000			1	401678394.88	1	80	38	02	F8	B8	F4	31
107914		2449	639	2018-02-15 06:18:47	NK	N	FORMAT TEMPL. 31X8-A2-HEXA #1	2018-02-15 06:20:29	5.20379	4.31897	0.000			1	401678394.88	1	80	40	02	38	B8	EF	E4
107914		2449	639	2018-02-15 06:19:49	NK	N	FORMAT TEMPL. 31X8-A2-HEXA #1	2018-02-15 06:20:29	5.20379	4.31897	0.000			1	401678394.88	1	DF	69	A8
107914		2449	639	2018-02-15 06:27:02	NK	N	FORMAT TEMPL. 31X8-A2-HEXA #1	2018-02-15 06:20:29	5.20379	4.31897	0.000			1	401678394.88	1	82	E0	06	BA	80	CE	EC
107914		2449	762	2018-02-15 06:55:39	NN	N	FORMAT TEMPL. 31X8-A2-HEXA #1	2018-02-15 06:55:39	5.17455	4.33187	0.000			2	401678395.81	1	80	38	01	49	C8	BF	74
107914		2449	762	2018-02-15 06:59:48	NN	N	FORMAT TEMPL. 31X8-A2-HEXA #1	2018-02-15 06:55:39	5.17455	4.33187	0.000			2	401678395.81	1	80	38	03	DD	C0	31	03
107914		2449	762	2018-02-15 07:02:28	NN	N	FORMAT TEMPL. 31X8-A2-HEXA #1	2018-02-15 06:55:39	5.17455	4.33187	0.000			2	401678395.81	1	DF	69	A8
107914		2449	762	2018-02-15 07:06:32	NN	N	FORMAT TEMPL. 31X8-A2-HEXA #1	2018-02-15 06:55:39	5.17455	4.33187	0.000			2	401678395.81	1	13	DA	92
107914		2449	762	2018-02-15 07:07:39	NN	N	FORMAT TEMPL. 31X8-A2-HEXA #1	2018-02-15 06:55:39	5.17455	4.33187	0.000			2	401678395.81	1	80	30	01	06	D0	03	61
107914		2449	762	2018-02-15 07:08:21	NN	N	FORMAT TEMPL. 31X8-A2-HEXA #1	2018-02-15 06:55:39	5.17455	4.33187	0.000			2	401678395.81	1	80	18	00	07	F8	A4	EA
107914		2449	341	2018-02-15 08:38:25	MA	N	FORMAT TEMPL. 31X8-A2-HEXA #1	2018-02-15 08:39:11	5.13399	4.34815	0.000			A	401678396.55	1	86	70	09	30	A0	6D	9E
107914		2449	341	2018-02-15 08:39:58	MA	N	FORMAT TEMPL. 31X8-A2-HEXA #1	2018-02-15 08:39:11	5.13399	4.34815	0.000			A	401678396.55	1	80	40	00	D4	C8	8C	32
107914		2449	341	2018-02-15 08:44:06	MA	N	FORMAT TEMPL. 31X8-A2-HEXA #1	2018-02-15 08:39:11	5.13399	4.34815	0.000			A	401678396.55	1	80	80	03	D8	B8	7E	AC
107914		2449	0	2018-02-15 08:44:06	NN	N	FORMAT TEMPL. 31X8-A2-HEXA #1	2018-02-15 08:44:05	5.13307	4.34823	0.000			B	401678395.34	1	80	80	03	D8	B8	5B	85
107914		2449	549	2018-02-15 09:36:14	MB	N	FORMAT TEMPL. 31X8-A2-HEXA #1	2018-02-15 09:36:13	5.1297	4.34618	0.000			A	401678393.15	1	80	18	00	07	F8	25	B0
107914		2449	549	2018-02-15 09:37:45	MB	N	FORMAT TEMPL. 31X8-A2-HEXA #1	2018-02-15 09:36:13	5.1297	4.34618	0.000			A	401678393.15	1	DF	69	A8
107914		2449	549	2018-02-15 09:45:23	MB	N	FORMAT TEMPL. 31X8-A2-HEXA #1	2018-02-15 09:36:13	5.1297	4.34618	0.000			A	401678393.15	1	80	50	04	9F	B0	67	A0
107914		2449	407	2018-02-15 10:20:52	MA	N	FORMAT TEMPL. 31X8-A2-HEXA #1	2018-02-15 10:20:52	5.11248	4.34468	0.000			2	401678390.68	1	80	38	00	F5	B8	8E	0B
107914		2449	407	2018-02-15 10:24:15	MA	N	FORMAT TEMPL. 31X8-A2-HEXA #1	2018-02-15 10:20:52	5.11248	4.34468	0.000			2	401678390.68	1	80	38	02	FD	C0	6B	7A
107914		2449	407	2018-02-15 10:25:45	MA	N	FORMAT TEMPL. 31X8-A2-HEXA #1	2018-02-15 10:20:52	5.11248	4.34468	0.000			2	401678390.68	1	80	38	01	61	B8	72	A6
107914		2449	407	2018-02-15 10:27:39	MA	N	FORMAT TEMPL. 31X8-A2-HEXA #1	2018-02-15 10:20:52	5.11248	4.34468	0.000			2	401678390.68	1	DF	69	A8
107914		2449	0	2018-02-16 04:05:52	NP	N	FORMAT TEMPL. 31X8-A2-HEXA #1	2018-02-16 04:05:51	4.72281	4.38011	0.000			B	401678385.47	1	83	00	09	62	B9	27	EE
107914		2449	441	2018-02-16 05:35:24	SR	N	FORMAT TEMPL. 31X8-A2-HEXA #1	2018-02-16 05:37:27	4.71524	4.5039	0.000			A	401678396.45	1	80	48	03	DF	B0	8F	3E
107914		2449	441	2018-02-16 05:39:32	SR	N	FORMAT TEMPL. 31X8-A2-HEXA #1	2018-02-16 05:37:27	4.71524	4.5039	0.000			A	401678396.45	1	80	48	03	D6	B8	34	16
107914		2449	441	2018-02-16 05:42:45	SR	N	FORMAT TEMPL. 31X8-A2-HEXA #1	2018-02-16 05:37:27	4.71524	4.5039	0.000			A	401678396.45	1	DD	5A	06
107914		2449	599	2018-02-16 05:52:36	NK	N	FORMAT TEMPL. 31X8-A2-HEXA #1	2018-02-16 05:57:25	4.72829	4.50997	0.000			1	401678396.25	1	80	48	03	E3	B0	EE	9C
107914		2449	599	2018-02-16 05:56:06	NK	N	FORMAT TEMPL. 31X8-A2-HEXA #1	2018-02-16 05:57:25	4.72829	4.50997	0.000			1	401678396.25	1	DD	5A	06
107914		2449	599	2018-02-16 05:58:28	NK	N	FORMAT TEMPL. 31X8-A2-HEXA #1	2018-02-16 05:57:25	4.72829	4.50997	0.000			1	401678396.25	1	13	DA	94
107914		2449	599	2018-02-16 06:02:35	NK	N	FORMAT TEMPL. 31X8-A2-HEXA #1	2018-02-16 05:57:25	4.72829	4.50997	0.000			1	401678396.25	1	80	50	83	D3	B0	CD	09
107914		2449	0	2018-02-16 06:55:16	NN	N	FORMAT TEMPL. 31X8-A2-HEXA #1	2018-02-16 06:55:16	4.66231	4.53302	0.000			B	401678396.72	1	87	00	0A	90	C1	93	1C
107914		2449	405	2018-02-16 08:19:13	MA	N	FORMAT TEMPL. 31X8-A2-HEXA #1	2018-02-16 08:19:13	4.67611	4.5443	0.000			2	401678399.59	1	86	30	09	3E	A9	8F	26
107914		2449	405	2018-02-16 08:20:06	MA	N	FORMAT TEMPL. 31X8-A2-HEXA #1	2018-02-16 08:19:13	4.67611	4.5443	0.000			2	401678399.59	1	80	40	00	78	D0	6F	49
107914		2449	405	2018-02-16 08:20:53	MA	N	FORMAT TEMPL. 31X8-A2-HEXA #1	2018-02-16 08:19:13	4.67611	4.5443	0.000			2	401678399.59	1	80	48	00	B6	B0	18	E7
107914		2449	405	2018-02-16 08:21:53	MA	N	FORMAT TEMPL. 31X8-A2-HEXA #1	2018-02-16 08:19:13	4.67611	4.5443	0.000			2	401678399.59	1	DD	5A	06
107914		2449	405	2018-02-16 08:25:58	MA	N	FORMAT TEMPL. 31X8-A2-HEXA #1	2018-02-16 08:19:13	4.67611	4.5443	0.000			2	401678399.59	1	80	88	03	D3	C8	EA	64
107914		2449	146	2018-02-16 08:31:42	NN	N	FORMAT TEMPL. 31X8-A2-HEXA #1	2018-02-16 08:31:42	4.6689	4.54627	0.000			A	401678397.53	1	80	78	02	BE	B8	DA	04
107914		2449	146	2018-02-16 08:33:13	NN	N	FORMAT TEMPL. 31X8-A2-HEXA #1	2018-02-16 08:31:42	4.6689	4.54627	0.000			A	401678397.53	1	DD	5A	06
107914		2449	146	2018-02-16 08:34:08	NN	N	FORMAT TEMPL. 31X8-A2-HEXA #1	2018-02-16 08:31:42	4.6689	4.54627	0.000			A	401678397.53	1	80	60	00	D3	B0	E4	57
107914		2449	469	2018-02-16 09:15:43	MB	N	FORMAT TEMPL. 31X8-A2-HEXA #1	2018-02-16 09:15:43	4.64579	4.55639	0.000			A	401678396.14	1	80	80	05	99	B8	7C	A5
107914		2449	469	2018-02-16 09:18:44	MB	N	FORMAT TEMPL. 31X8-A2-HEXA #1	2018-02-16 09:15:43	4.64579	4.55639	0.000			A	401678396.14	1	80	50	02	2E	B1	0A	D0
107914		2449	469	2018-02-16 09:23:32	MB	N	FORMAT TEMPL. 31X8-A2-HEXA #1	2018-02-16 09:15:43	4.64579	4.55639	0.000			A	401678396.14	1	DD	5A	04
107914		2449	302	2018-02-16 10:02:05	MA	N	FORMAT TEMPL. 31X8-A2-HEXA #1	2018-02-16 10:02:04	4.62879	4.57482	0.000			B	401678398.63	1	13	BA	93
107914		2449	302	2018-02-16 10:07:07	MA	N	FORMAT TEMPL. 31X8-A2-HEXA #1	2018-02-16 10:02:04	4.62879	4.57482	0.000			B	401678398.63	1	81	40	04	B7	A8	C0	41
107914		2449	244	2018-02-17 02:06:47	NP	N	FORMAT TEMPL. 31X8-A2-HEXA #1	2018-02-17 02:08:48	4.23715	4.77858	0.000			B	401678419.94	1	80	50	02	E2	A0	25	D6
107914		2449	244	2018-02-17 02:10:51	NP	N	FORMAT TEMPL. 31X8-A2-HEXA #1	2018-02-17 02:08:48	4.23715	4.77858	0.000			B	401678419.94	1	80	30	00	6B	D0	2F	FF
107914		2449	604	2018-02-17 06:32:48	NN	N	FORMAT TEMPL. 31X8-A2-HEXA #1	2018-02-17 06:33:09	4.12975	4.74009	0.000			2	401678396.78	1	80	50	00	9B	B0	F7	BD
107914		2449	604	2018-02-17 06:33:30	NN	N	FORMAT TEMPL. 31X8-A2-HEXA #1	2018-02-17 06:33:09	4.12975	4.74009	0.000			2	401678396.78	1	80	40	00	9C	B0	10	D2
107914		2449	604	2018-02-17 06:34:29	NN	N	FORMAT TEMPL. 31X8-A2-HEXA #1	2018-02-17 06:33:09	4.12975	4.74009	0.000			2	401678396.78	1	80	28	00	52	D0	A0	E1
107914		2449	604	2018-02-17 06:41:03	NN	N	FORMAT TEMPL. 31X8-A2-HEXA #1	2018-02-17 06:33:09	4.12975	4.74009	0.000			2	401678396.78	2	DF	AA	BA
107914		2449	604	2018-02-17 06:42:52	NN	N	FORMAT TEMPL. 31X8-A2-HEXA #1	2018-02-17 06:33:09	4.12975	4.74009	0.000			2	401678396.78	1	80	38	00	71	D0	C1	C8
107914		2449	186	2018-02-17 06:45:17	SR	N	FORMAT TEMPL. 31X8-A2-HEXA #1	2018-02-17 06:46:59	4.12883	4.73545	0.000			0	401678399.69	1	80	28	00	16	90	B9	E0
107914		2449	186	2018-02-17 06:46:44	SR	N	FORMAT TEMPL. 31X8-A2-HEXA #1	2018-02-17 06:46:59	4.12883	4.73545	0.000			0	401678399.69	1	80	20	00	05	F8	69	4C
107914		2449	186	2018-02-17 06:47:34	SR	N	FORMAT TEMPL. 31X8-A2-HEXA #1	2018-02-17 06:46:59	4.12883	4.73545	0.000			0	401678399.69	1	DF	AA	BA
107914		2449	186	2018-02-17 06:48:23	SR	N	FORMAT TEMPL. 31X8-A2-HEXA #1	2018-02-17 06:46:59	4.12883	4.73545	0.000			0	401678399.69	1	13	DA	8E
107914		2449	456	2018-02-17 07:06:48	NK	N	FORMAT TEMPL. 31X8-A2-HEXA #1	2018-02-17 07:11:38	4.11653	4.74082	0.000			2	401678395.75	1	80	40	00	C9	B8	CE	63
107914		2449	456	2018-02-17 07:08:53	NK	N	FORMAT TEMPL. 31X8-A2-HEXA #1	2018-02-17 07:11:38	4.11653	4.74082	0.000			2	401678395.75	1	80	28	00	67	F0	DA	DD
107914		2449	456	2018-02-17 07:09:47	NK	N	FORMAT TEMPL. 31X8-A2-HEXA #1	2018-02-17 07:11:38	4.11653	4.74082	0.000			2	401678395.75	1	DF	AA	BA
107914		2449	456	2018-02-17 07:12:08	NK	N	FORMAT TEMPL. 31X8-A2-HEXA #1	2018-02-17 07:11:38	4.11653	4.74082	0.000			2	401678395.75	1	80	38	00	E4	B0	ED	B7
107914		2449	456	2018-02-17 07:14:24	NK	N	FORMAT TEMPL. 31X8-A2-HEXA #1	2018-02-17 07:11:38	4.11653	4.74082	0.000			2	401678395.75	1	80	38	02	15	C0	A1	69
107914		2449	265	2018-02-17 07:58:04	MA	N	FORMAT TEMPL. 31X8-A2-HEXA #1	2018-02-17 07:58:03	4.10811	4.73828	0.000			1	401678393.17	1	80	18	03	B1	C8	59	EF
107914		2449	265	2018-02-17 08:00:06	MA	N	FORMAT TEMPL. 31X8-A2-HEXA #1	2018-02-17 07:58:03	4.10811	4.73828	0.000			1	401678393.17	1	80	38	01	94	B8	3F	AF
107914		2449	265	2018-02-17 08:01:19	MA	N	FORMAT TEMPL. 31X8-A2-HEXA #1	2018-02-17 07:58:03	4.10811	4.73828	0.000			1	401678393.17	1	DF	AA	BA
107914		2449	265	2018-02-17 08:02:29	MA	N	FORMAT TEMPL. 31X8-A2-HEXA #1	2018-02-17 07:58:03	4.10811	4.73828	0.000			1	401678393.17	1	80	38	00	FC	C0	C1	2F
107914		2449	245	2018-02-17 08:14:38	NN	N	FORMAT TEMPL. 31X8-A2-HEXA #1	2018-02-17 08:16:58	4.09175	4.74752	0.000			1	401678396.80	1	80	40	02	75	B8	99	68
107914		2449	245	2018-02-17 08:16:44	NN	N	FORMAT TEMPL. 31X8-A2-HEXA #1	2018-02-17 08:16:58	4.09175	4.74752	0.000			1	401678396.80	1	80	40	01	1C	C8	07	E6
107914		2449	245	2018-02-17 08:17:50	NN	N	FORMAT TEMPL. 31X8-A2-HEXA #1	2018-02-17 08:16:58	4.09175	4.74752	0.000			1	401678396.80	1	DF	AA	BA
107914		2449	245	2018-02-17 08:18:43	NN	N	FORMAT TEMPL. 31X8-A2-HEXA #1	2018-02-17 08:16:58	4.09175	4.74752	0.000			1	401678396.80	1	13	DA	55
107914		2449	505	2018-02-17 09:05:45	MB	N	FORMAT TEMPL. 31X8-A2-HEXA #1	2018-02-17 09:05:45	4.07089	4.74874	0.000			B	401678396.10	2	DF	AA	BA
107914		2449	0	2018-02-17 09:44:13	MA	N	FORMAT TEMPL. 31X8-A2-HEXA #1	2018-02-17 09:44:12	4.06021	4.75576	0.000			B	401678396.74	1	DF	AA	BA
107914		2449	0	2018-02-18 04:42:11	SR	N	FORMAT TEMPL. 31X8-A2-HEXA #1	2018-02-18 04:42:10	3.56578	4.88826	0.000			B	401678402.90	1	83	98	0C	81	A1	10	C8
107914		2449	119	2018-02-18 05:07:41	NK	N	FORMAT TEMPL. 31X8-A2-HEXA #1	2018-02-18 05:08:40	3.67725	4.90963	0.000			B	401678428.64	1	80	60	03	9E	B0	75	4A
107914		2449	119	2018-02-18 05:09:40	NK	N	FORMAT TEMPL. 31X8-A2-HEXA #1	2018-02-18 05:08:40	3.67725	4.90963	0.000			B	401678428.64	1	80	58	01	D0	B8	B4	A6
107914		2449	0	2018-02-18 06:16:52	SR	N	FORMAT TEMPL. 31X8-A2-HEXA #1	2018-02-18 06:16:51	3.65955	4.91004	0.000			B	401678430.90	1	DF	11	EF
107914		2449	402	2018-02-18 06:22:52	NN	N	FORMAT TEMPL. 31X8-A2-HEXA #1	2018-02-18 06:22:51	3.49223	4.91097	0.000			A	401678393.08	1	80	58	02	80	B0	28	6C
107914		2449	402	2018-02-18 06:25:37	NN	N	FORMAT TEMPL. 31X8-A2-HEXA #1	2018-02-18 06:22:51	3.49223	4.91097	0.000			A	401678393.08	1	DF	11	EF
107914		2449	402	2018-02-18 06:29:34	NN	N	FORMAT TEMPL. 31X8-A2-HEXA #1	2018-02-18 06:22:51	3.49223	4.91097	0.000			A	401678393.08	1	80	48	02	0A	C0	39	5E
107914		2449	0	2018-02-18 06:49:40	NK	N	FORMAT TEMPL. 31X8-A2-HEXA #1	2018-02-18 06:49:40	3.49259	4.91029	0.000			B	401678394.32	1	DF	11	EF
107914		2449	0	2018-02-18 07:44:35	MA	N	FORMAT TEMPL. 31X8-A2-HEXA #1	2018-02-18 07:44:34	3.46164	4.92144	0.000			B	401678398.76	1	80	40	01	29	F8	68	7F
107914		2449	200	2018-02-18 08:08:51	NN	N	FORMAT TEMPL. 31X8-A2-HEXA #1	2018-02-18 08:08:50	3.44857	4.91291	0.000			B	401678394.19	1	80	40	03	84	C0	6D	87
107914		2449	200	2018-02-18 08:12:11	NN	N	FORMAT TEMPL. 31X8-A2-HEXA #1	2018-02-18 08:08:50	3.44857	4.91291	0.000			B	401678394.19	1	DF	11	EF
107914		2449	0	2018-02-18 08:43:09	MB	N	FORMAT TEMPL. 31X8-A2-HEXA #1	2018-02-18 08:43:09	3.43236	4.91561	0.000			B	401678395.13	1	80	48	04	2B	B1	84	EC
107914		2449	0	2018-02-19 03:33:39	NP	N	FORMAT TEMPL. 31X8-A2-HEXA #1	2018-02-19 03:33:39	2.80435	5.02975	0.000			B	401678391.43	1	80	48	02	12	C0	F8	EA
107914		2449	156	2018-02-19 05:05:40	NP	N	FORMAT TEMPL. 31X8-A2-HEXA #1	2018-02-19 05:05:39	2.80746	5.10059	0.000			B	401678390.68	1	80	40	01	29	B8	9A	E8
107914		2449	156	2018-02-19 05:08:16	NP	N	FORMAT TEMPL. 31X8-A2-HEXA #1	2018-02-19 05:05:39	2.80746	5.10059	0.000			B	401678390.68	1	DF	59	CB
107914		2449	50	2018-02-19 05:41:21	SR	N	FORMAT TEMPL. 31X8-A2-HEXA #1	2018-02-19 05:41:20	2.75466	5.10287	0.000			B	401678396.24	1	80	60	03	F2	B8	33	15
107914		2449	50	2018-02-19 05:42:11	SR	N	FORMAT TEMPL. 31X8-A2-HEXA #1	2018-02-19 05:41:20	2.75466	5.10287	0.000			B	401678396.24	1	80	30	00	32	C8	22	0D
107914		2449	685	2018-02-19 06:14:57	NK	N	FORMAT TEMPL. 31X8-A2-HEXA #1	2018-02-19 06:26:21	2.74678	5.10904	0.000			B	401678394.23	1	80	48	01	4E	B8	73	1A
107914		2449	685	2018-02-19 06:26:22	NK	N	FORMAT TEMPL. 31X8-A2-HEXA #1	2018-02-19 06:26:21	2.74678	5.10904	0.000			B	401678394.23	1	80	58	00	B8	A8	CA	0D
107914		2449	350	2018-02-19 06:13:34	NN	N	FORMAT TEMPL. 31X8-A2-HEXA #1	2018-02-19 06:19:23	2.77596	5.12159	0.000			A	401678395.72	1	80	50	03	83	B0	7C	85
107914		2449	350	2018-02-19 06:14:57	NN	N	FORMAT TEMPL. 31X8-A2-HEXA #1	2018-02-19 06:19:23	2.77596	5.12159	0.000			A	401678395.72	1	80	48	01	4E	B8	A9	42
107914		2449	350	2018-02-19 06:19:24	NN	N	FORMAT TEMPL. 31X8-A2-HEXA #1	2018-02-19 06:19:23	2.77596	5.12159	0.000			A	401678395.72	1	DF	59	CB
107914		2449	0	2018-02-19 07:59:14	NN	N	FORMAT TEMPL. 31X8-A2-HEXA #1	2018-02-19 07:59:13	2.71065	5.11456	0.000			B	401678392.85	1	80	50	01	2E	C0	76	3B
107914		2449	518	2018-02-19 08:57:03	MA	N	FORMAT TEMPL. 31X8-A2-HEXA #1	2018-02-19 08:57:03	2.68477	5.14414	0.000			A	401678395.55	1	80	50	03	AB	B0	B2	A1
107914		2449	518	2018-02-19 09:01:51	MA	N	FORMAT TEMPL. 31X8-A2-HEXA #1	2018-02-19 08:57:03	2.68477	5.14414	0.000			A	401678395.55	1	80	48	04	7E	B8	35	89
107914		2449	518	2018-02-19 09:05:41	MA	N	FORMAT TEMPL. 31X8-A2-HEXA #1	2018-02-19 08:57:03	2.68477	5.14414	0.000			A	401678395.55	1	DF	59	CB
107914		2449	0	2018-02-19 10:45:00	MA	N	FORMAT TEMPL. 31X8-A2-HEXA #1	2018-02-19 10:45:00	2.59778	5.17728	0.000			B	401678403.74	1	00	30	00	2A	B8	48	AF
107914		2449	80	2018-02-20 05:11:53	SR	N	FORMAT TEMPL. 31X8-A2-HEXA #1	2018-02-20 05:12:33	1.808	5.43699	0.000			B	401678453.46	1	80	60	03	62	B8	76	57
107914		2449	80	2018-02-20 05:13:13	SR	N	FORMAT TEMPL. 31X8-A2-HEXA #1	2018-02-20 05:12:33	1.808	5.43699	0.000			B	401678453.46	1	DF	51	93
107914		2449	577	2018-02-20 05:48:34	NK	N	FORMAT TEMPL. 31X8-A2-HEXA #1	2018-02-20 05:58:11	2.13581	5.45072	0.000			A	401678395.75	1	DF	51	93
107914		2449	577	2018-02-20 05:54:24	NK	N	FORMAT TEMPL. 31X8-A2-HEXA #1	2018-02-20 05:58:11	2.13581	5.45072	0.000			A	401678395.75	1	80	40	04	3D	B8	64	60
107914		2449	577	2018-02-20 05:58:11	NK	N	FORMAT TEMPL. 31X8-A2-HEXA #1	2018-02-20 05:58:11	2.13581	5.45072	0.000			A	401678395.75	1	80	48	03	86	A8	E9	FD
107914		2449	0	2018-02-20 06:05:36	NN	N	FORMAT TEMPL. 31X8-A2-HEXA #1	2018-02-20 06:05:36	2.04144	5.44827	0.000			B	401678364.53	1	DF	51	93
107914		2449	0	2018-02-20 06:54:48	SR	N	FORMAT TEMPL. 31X8-A2-HEXA #1	2018-02-20 06:54:47	2.10358	5.47418	0.000			B	401678396.06	1	80	48	04	36	A8	CB	ED
107914		2449	0	2018-02-20 07:35:23	NK	N	FORMAT TEMPL. 31X8-A2-HEXA #1	2018-02-20 07:35:23	2.14717	5.48579	0.000			B	401678399.83	1	DF	51	93
107914		2449	166	2018-02-20 07:43:16	NN	N	FORMAT TEMPL. 31X8-A2-HEXA #1	2018-02-20 07:43:16	2.10195	5.47802	0.000			B	401678387.30	1	80	48	1B	1A	B0	61	D4
107914		2449	166	2018-02-20 07:46:02	NN	N	FORMAT TEMPL. 31X8-A2-HEXA #1	2018-02-20 07:43:16	2.10195	5.47802	0.000			B	401678387.30	1	80	50	02	96	B0	A1	9D
107914		2449	569	2018-02-20 08:35:10	MA	N	FORMAT TEMPL. 31X8-A2-HEXA #1	2018-02-20 08:35:09	2.06298	5.51137	0.000			A	401678394.61	1	84	E0	0C	1F	88	EB	1F
107914		2449	569	2018-02-20 08:40:14	MA	N	FORMAT TEMPL. 31X8-A2-HEXA #1	2018-02-20 08:35:09	2.06298	5.51137	0.000			A	401678394.61	1	DF	51	93
107914		2449	569	2018-02-20 08:44:39	MA	N	FORMAT TEMPL. 31X8-A2-HEXA #1	2018-02-20 08:35:09	2.06298	5.51137	0.000			A	401678394.61	1	80	58	03	C0	B8	65	F1
107914		2449	0	2018-02-20 09:43:19	MB	N	FORMAT TEMPL. 31X8-A2-HEXA #1	2018-02-20 09:43:18	2.08206	5.53701	0.000			B	401678393.79	1	80	50	00	9E	B0	90	7F
107914		2449	512	2018-02-20 10:15:06	MA	N	FORMAT TEMPL. 31X8-A2-HEXA #1	2018-02-20 10:15:05	2.02454	5.5423	0.000			B	401678396.49	1	DF	51	93
107914		2449	512	2018-02-20 10:23:38	MA	N	FORMAT TEMPL. 31X8-A2-HEXA #1	2018-02-20 10:15:05	2.02454	5.5423	0.000			B	401678396.49	1	80	58	02	CD	B8	38	47
107914		2449	0	2018-02-21 04:45:27	SR	N	FORMAT TEMPL. 31X8-A2-HEXA #1	2018-02-21 04:45:27	1.57587	5.79662	0.000			B	401678395.45	1	80	40	04	64	B0	AF	CB
107914		2449	661	2018-02-21 04:38:58	NP	N	FORMAT TEMPL. 31X8-A2-HEXA #1	2018-02-21 04:38:57	1.57584	5.79666	0.000			2	401678395.69	1	80	60	02	2E	88	5D	DD
107914		2449	661	2018-02-21 04:40:44	NP	N	FORMAT TEMPL. 31X8-A2-HEXA #1	2018-02-21 04:38:57	1.57584	5.79666	0.000			2	401678395.69	1	80	40	01	A4	B8	76	43
107914		2449	661	2018-02-21 04:45:27	NP	N	FORMAT TEMPL. 31X8-A2-HEXA #1	2018-02-21 04:38:57	1.57584	5.79666	0.000			2	401678395.69	1	80	40	04	64	B0	63	0A
107914		2449	661	2018-02-21 04:49:59	NP	N	FORMAT TEMPL. 31X8-A2-HEXA #1	2018-02-21 04:38:57	1.57584	5.79666	0.000			2	401678395.69	1	80	40	00	D4	C0	1D	B8
107914		2449	603	2018-02-21 05:25:54	NK	N	FORMAT TEMPL. 31X8-A2-HEXA #1	2018-02-21 05:32:03	1.56609	5.8066	0.000			3	401678396.52	1	80	38	02	7C	B8	85	4C
107914		2449	603	2018-02-21 05:34:17	NK	N	FORMAT TEMPL. 31X8-A2-HEXA #1	2018-02-21 05:32:03	1.56609	5.8066	0.000			3	401678396.52	1	80	40	03	11	B8	68	0E
107914		2449	603	2018-02-21 05:35:12	NK	N	FORMAT TEMPL. 31X8-A2-HEXA #1	2018-02-21 05:32:03	1.56609	5.8066	0.000			3	401678396.52	1	80	40	00	D4	B8	F0	AD
107914		2449	603	2018-02-21 05:35:57	NK	N	FORMAT TEMPL. 31X8-A2-HEXA #1	2018-02-21 05:32:03	1.56609	5.8066	0.000			3	401678396.52	2	DF	B9	A5
107914		2449	547	2018-02-21 06:19:32	SR	N	FORMAT TEMPL. 31X8-A2-HEXA #1	2018-02-21 06:19:31	1.54906	5.81988	0.000			B	401678394.53	1	DF	B9	A5
107914		2449	547	2018-02-21 06:28:39	SR	N	FORMAT TEMPL. 31X8-A2-HEXA #1	2018-02-21 06:19:31	1.54906	5.81988	0.000			B	401678394.53	1	83	80	06	F5	88	A5	6E
107914		2449	594	2018-02-21 07:04:28	NK	N	FORMAT TEMPL. 31X8-A2-HEXA #1	2018-02-21 07:14:21	1.53326	5.82961	0.000			2	401678394.32	1	85	58	0F	09	A8	FC	9A
107914		2449	594	2018-02-21 07:05:23	NK	N	FORMAT TEMPL. 31X8-A2-HEXA #1	2018-02-21 07:14:21	1.53326	5.82961	0.000			2	401678394.32	1	80	40	00	95	C0	8B	10
107914		2449	594	2018-02-21 07:07:22	NK	N	FORMAT TEMPL. 31X8-A2-HEXA #1	2018-02-21 07:14:21	1.53326	5.82961	0.000			2	401678394.32	1	DF	B9	A5
107914		2449	594	2018-02-21 07:14:22	NK	N	FORMAT TEMPL. 31X8-A2-HEXA #1	2018-02-21 07:14:21	1.53326	5.82961	0.000			2	401678394.32	1	80	48	03	FB	B8	81	58
107914		2449	76	2018-02-21 07:27:31	NN	N	FORMAT TEMPL. 31X8-A2-HEXA #1	2018-02-21 07:27:31	1.53302	5.82802	0.000			B	401678394.45	1	80	48	01	77	B8	58	0A
107914		2449	76	2018-02-21 07:28:47	NN	N	FORMAT TEMPL. 31X8-A2-HEXA #1	2018-02-21 07:27:31	1.53302	5.82802	0.000			B	401678394.45	1	80	48	01	2B	C0	66	FA
107914		2449	553	2018-02-21 08:13:26	MA	N	FORMAT TEMPL. 31X8-A2-HEXA #1	2018-02-21 08:13:25	1.5099	5.85069	0.000			2	401678397.15	1	80	50	02	53	B8	28	6A
107914		2449	553	2018-02-21 08:16:38	MA	N	FORMAT TEMPL. 31X8-A2-HEXA #1	2018-02-21 08:13:25	1.5099	5.85069	0.000			2	401678397.15	1	80	18	00	07	F8	D7	3F
107914		2449	553	2018-02-21 08:17:26	MA	N	FORMAT TEMPL. 31X8-A2-HEXA #1	2018-02-21 08:13:25	1.5099	5.85069	0.000			2	401678397.15	1	80	30	00	37	E0	01	59
107914		2449	553	2018-02-21 08:20:40	MA	N	FORMAT TEMPL. 31X8-A2-HEXA #1	2018-02-21 08:13:25	1.5099	5.85069	0.000			2	401678397.15	1	80	40	00	C0	B8	87	F8
107914		2449	553	2018-02-21 08:21:57	MA	N	FORMAT TEMPL. 31X8-A2-HEXA #1	2018-02-21 08:13:25	1.5099	5.85069	0.000			2	401678397.15	1	80	40	01	25	A8	AC	CA
107914		2449	553	2018-02-21 08:22:39	MA	N	FORMAT TEMPL. 31X8-A2-HEXA #1	2018-02-21 08:13:25	1.5099	5.85069	0.000			2	401678397.15	2	DF	B9	A5
107914		2449	416	2018-02-21 09:14:50	MB	N	FORMAT TEMPL. 31X8-A2-HEXA #1	2018-02-21 09:14:49	1.50146	5.86322	0.000			B	401678395.62	1	DF	B9	A5
107914		2449	416	2018-02-21 09:21:46	MB	N	FORMAT TEMPL. 31X8-A2-HEXA #1	2018-02-21 09:14:49	1.50146	5.86322	0.000			B	401678395.62	1	80	40	03	88	B0	40	E4
107914		2449	448	2018-02-21 09:56:23	MA	N	FORMAT TEMPL. 31X8-A2-HEXA #1	2018-02-21 09:56:22	1.47787	5.87418	0.000			B	401678395.28	1	80	48	03	52	B8	78	E2
107914		2449	448	2018-02-21 10:03:51	MA	N	FORMAT TEMPL. 31X8-A2-HEXA #1	2018-02-21 09:56:22	1.47787	5.87418	0.000			B	401678395.28	1	DF	B9	A5
107914		2449	91	2018-02-22 02:50:00	NP	N	FORMAT TEMPL. 31X8-A2-HEXA #1	2018-02-22 02:50:46	1.27186	5.89541	0.000			A	401678361.08	1	86	20	0F	FC	91	A8	6F
107914		2449	91	2018-02-22 02:50:51	NP	N	FORMAT TEMPL. 31X8-A2-HEXA #1	2018-02-22 02:50:46	1.27186	5.89541	0.000			A	401678361.08	1	DF	7A	B8
107914		2449	91	2018-02-22 02:51:31	NP	N	FORMAT TEMPL. 31X8-A2-HEXA #1	2018-02-22 02:50:46	1.27186	5.89541	0.000			A	401678361.08	1	80	28	00	2A	08	5D	11
107914		2449	0	2018-02-22 04:31:46	NP	N	FORMAT TEMPL. 31X8-A2-HEXA #1	2018-02-22 04:31:45	1.23	5.90948	0.000			B	401678380.45	1	86	10	0F	FC	71	D5	7D
107914		2449	750	2018-02-22 05:47:18	SR	N	FORMAT TEMPL. 31X8-A2-HEXA #1	2018-02-22 05:47:18	1.16081	5.94243	0.000			A	401678397.65	1	80	48	00	A2	A8	34	F5
107914		2449	750	2018-02-22 05:49:09	SR	N	FORMAT TEMPL. 31X8-A2-HEXA #1	2018-02-22 05:47:18	1.16081	5.94243	0.000			A	401678397.65	1	80	40	00	D8	C0	48	91
107914		2449	750	2018-02-22 05:59:48	SR	N	FORMAT TEMPL. 31X8-A2-HEXA #1	2018-02-22 05:47:18	1.16081	5.94243	0.000			A	401678397.65	1	DF	7A	B8
107914		2449	198	2018-02-22 06:43:33	NK	N	FORMAT TEMPL. 31X8-A2-HEXA #1	2018-02-22 06:45:12	1.13882	5.96039	0.000			B	401678410.95	1	80	50	01	66	A8	65	A3
107914		2449	198	2018-02-22 06:46:51	NK	N	FORMAT TEMPL. 31X8-A2-HEXA #1	2018-02-22 06:45:12	1.13882	5.96039	0.000			B	401678410.95	1	DF	7A	B8
107914		2449	91	2018-02-22 07:19:27	NN	N	FORMAT TEMPL. 31X8-A2-HEXA #1	2018-02-22 07:20:12	1.1172	5.96012	0.000			B	401678426.93	1	DF	7A	B8
107914		2449	91	2018-02-22 07:20:58	NN	N	FORMAT TEMPL. 31X8-A2-HEXA #1	2018-02-22 07:20:12	1.1172	5.96012	0.000			B	401678426.93	1	80	60	01	6A	B0	2A	B8
107914		2449	0	2018-02-22 08:49:58	MB	N	FORMAT TEMPL. 31X8-A2-HEXA #1	2018-02-22 08:49:58	1.05526	5.99738	0.000			B	401678409.53	1	80	D8	04	23	88	E2	DE
107914		2449	0	2018-02-22 09:04:17	NN	N	FORMAT TEMPL. 31X8-A2-HEXA #1	2018-02-22 09:04:17	1.12984	5.95147	0.000			B	401678407.83	1	80	B8	01	BB	A8	CF	61
107914		2449	222	2018-02-22 09:35:07	MA	N	FORMAT TEMPL. 31X8-A2-HEXA #1	2018-02-22 09:35:56	1.09677	5.88719	0.000			A	401678395.99	1	85	A8	09	A5	A0	17	9E
107914		2449	222	2018-02-22 09:36:45	MA	N	FORMAT TEMPL. 31X8-A2-HEXA #1	2018-02-22 09:35:56	1.09677	5.88719	0.000			A	401678395.99	1	13	6A	92
107914		2449	222	2018-02-22 09:38:49	MA	N	FORMAT TEMPL. 31X8-A2-HEXA #1	2018-02-22 09:35:56	1.09677	5.88719	0.000			A	401678395.99	1	80	60	01	EB	B8	DC	8E
107914		2449	0	2018-02-22 10:33:50	MB	N	FORMAT TEMPL. 31X8-A2-HEXA #1	2018-02-22 10:33:50	1.06929	5.86892	0.000			B	401678393.48	1	80	50	00	92	B0	FC	27
107914		2449	45	2018-02-23 02:35:26	NP	N	FORMAT TEMPL. 31X8-A2-HEXA #1	2018-02-23 02:35:48	0.64848	5.63954	0.000			B	401678419.74	1	82	D0	09	BF	D8	8E	9C
107914		2449	45	2018-02-23 02:36:11	NP	N	FORMAT TEMPL. 31X8-A2-HEXA #1	2018-02-23 02:35:48	0.64848	5.63954	0.000			B	401678419.74	1	80	18	00	07	F8	29	26
107914		2449	572	2018-02-23 04:15:02	NP	N	FORMAT TEMPL. 31X8-A2-HEXA #1	2018-02-23 04:15:02	0.80219	5.64004	0.000			A	401678392.87	1	82	E0	06	DF	C8	73	9D
107914		2449	572	2018-02-23 04:15:49	NP	N	FORMAT TEMPL. 31X8-A2-HEXA #1	2018-02-23 04:15:02	0.80219	5.64004	0.000			A	401678392.87	1	DF	AB	EE
107914		2449	572	2018-02-23 04:24:34	NP	N	FORMAT TEMPL. 31X8-A2-HEXA #1	2018-02-23 04:15:02	0.80219	5.64004	0.000			A	401678392.87	1	82	D8	08	19	D0	1F	44
107914		2449	101	2018-02-23 05:26:20	SR	N	FORMAT TEMPL. 31X8-A2-HEXA #1	2018-02-23 05:27:08	0.78727	5.64583	0.000			A	401678396.69	1	80	40	00	71	B8	70	57
107914		2449	101	2018-02-23 05:27:04	SR	N	FORMAT TEMPL. 31X8-A2-HEXA #1	2018-02-23 05:27:08	0.78727	5.64583	0.000			A	401678396.69	1	80	40	00	AC	B8	84	F0
107914		2449	101	2018-02-23 05:28:01	SR	N	FORMAT TEMPL. 31X8-A2-HEXA #1	2018-02-23 05:27:08	0.78727	5.64583	0.000			A	401678396.69	1	DB	A9	EE
107914		2449	140	2018-02-23 06:15:42	NK	N	FORMAT TEMPL. 31X8-A2-HEXA #1	2018-02-23 06:16:45	0.80414	5.6709	0.000			A	401678393.92	1	DF	AB	EE
107914		2449	140	2018-02-23 06:16:32	NK	N	FORMAT TEMPL. 31X8-A2-HEXA #1	2018-02-23 06:16:45	0.80414	5.6709	0.000			A	401678393.92	1	13	AA	90
107914		2449	140	2018-02-23 06:18:02	NK	N	FORMAT TEMPL. 31X8-A2-HEXA #1	2018-02-23 06:16:45	0.80414	5.6709	0.000			A	401678393.92	1	80	40	00	C0	B0	E1	63
107914		2449	302	2018-02-23 07:10:27	NN	N	FORMAT TEMPL. 31X8-A2-HEXA #1	2018-02-23 07:12:39	0.74568	5.68046	0.000			0	401678393.94	1	82	B8	0D	3D	D8	38	A6
107914		2449	302	2018-02-23 07:11:21	NN	N	FORMAT TEMPL. 31X8-A2-HEXA #1	2018-02-23 07:12:39	0.74568	5.68046	0.000			0	401678393.94	1	80	40	00	A0	A8	3D	7D
107914		2449	302	2018-02-23 07:13:20	NN	N	FORMAT TEMPL. 31X8-A2-HEXA #1	2018-02-23 07:12:39	0.74568	5.68046	0.000			0	401678393.94	1	DF	AB	EE
107914		2449	302	2018-02-23 07:15:29	NN	N	FORMAT TEMPL. 31X8-A2-HEXA #1	2018-02-23 07:12:39	0.74568	5.68046	0.000			0	401678393.94	1	80	48	01	FF	B8	58	1D
107914		2449	341	2018-02-23 07:56:28	NK	N	FORMAT TEMPL. 31X8-A2-HEXA #1	2018-02-23 08:02:08	0.73753	5.69164	0.000			A	401678399.67	1	80	60	03	23	C0	B1	F1
107914		2449	341	2018-02-23 07:58:58	NK	N	FORMAT TEMPL. 31X8-A2-HEXA #1	2018-02-23 08:02:08	0.73753	5.69164	0.000			A	401678399.67	1	80	58	02	54	C0	25	AA
107914		2449	341	2018-02-23 08:02:09	NK	N	FORMAT TEMPL. 31X8-A2-HEXA #1	2018-02-23 08:02:08	0.73753	5.69164	0.000			A	401678399.67	1	80	78	00	C2	A0	DD	0A
107914		2449	326	2018-02-23 09:17:09	MA	N	FORMAT TEMPL. 31X8-A2-HEXA #1	2018-02-23 09:15:36	0.70259	5.68668	0.000			2	401678395.47	1	80	40	00	A9	B8	20	DB
107914		2449	326	2018-02-23 09:20:17	MA	N	FORMAT TEMPL. 31X8-A2-HEXA #1	2018-02-23 09:15:36	0.70259	5.68668	0.000			2	401678395.47	1	80	80	02	EC	98	29	92
107914		2449	326	2018-02-23 09:21:03	MA	N	FORMAT TEMPL. 31X8-A2-HEXA #1	2018-02-23 09:15:36	0.70259	5.68668	0.000			2	401678395.47	2	DF	AB	EE
107914		2449	0	2018-02-23 10:10:47	MB	N	FORMAT TEMPL. 31X8-A2-HEXA #1	2018-02-23 10:10:46	0.68916	5.68823	0.000			B	401678396.42	1	80	50	03	5B	B0	99	98
107914		2449	127	2018-02-23 10:57:01	MA	N	FORMAT TEMPL. 31X8-A2-HEXA #1	2018-02-23 10:57:00	0.66173	5.69078	0.000			B	401678394.02	1	83	28	00	4F	E1	A6	47
107914		2449	127	2018-02-23 10:59:08	MA	N	FORMAT TEMPL. 31X8-A2-HEXA #1	2018-02-23 10:57:00	0.66173	5.69078	0.000			B	401678394.02	1	80	B0	00	DD	A8	39	95
107914		2449	0	2018-02-24 02:34:16	NP	N	FORMAT TEMPL. 31X8-A2-HEXA #1	2018-02-24 02:34:15	0.3348	5.7426	0.000			B	401678379.78	1	82	20	01	5F	E1	A1	9A
107914		2449	0	2018-02-24 04:46:02	SR	N	FORMAT TEMPL. 31X8-A2-HEXA #1	2018-02-24 04:46:01	0.3991	5.7231	0.000			B	401678401.81	1	DF	B0	E2
107914		2449	51	2018-02-24 05:52:28	NK	N	FORMAT TEMPL. 31X8-A2-HEXA #1	2018-02-24 05:52:53	0.37569	5.75044	0.000			B	401678399.57	1	DF	B0	E2
107914		2449	51	2018-02-24 05:53:19	NK	N	FORMAT TEMPL. 31X8-A2-HEXA #1	2018-02-24 05:52:53	0.37569	5.75044	0.000			B	401678399.57	1	80	40	00	44	B0	9F	A4
107914		2449	0	2018-02-24 06:34:12	SR	N	FORMAT TEMPL. 31X8-A2-HEXA #1	2018-02-24 06:34:12	0.38331	5.725	0.000			B	401678401.13	1	DF	B0	A2
107914		2449	0	2018-02-24 06:59:53	NN	N	FORMAT TEMPL. 31X8-A2-HEXA #1	2018-02-24 06:59:52	0.39152	5.72978	0.000			B	401678396.01	1	82	70	07	82	E1	13	0A
107914		2449	0	2018-02-24 07:32:27	NK	N	FORMAT TEMPL. 31X8-A2-HEXA #1	2018-02-24 07:32:26	0.38998	5.73199	0.000			B	401678393.49	1	DF	B0	E2
107914		2449	0	2018-02-24 09:47:34	MB	N	FORMAT TEMPL. 31X8-A2-HEXA #1	2018-02-24 09:47:34	0.39125	5.73521	0.000			B	401678397.45	1	80	38	00	48	D0	AA	B5
107914		2449	86	2018-02-25 03:50:50	NP	N	FORMAT TEMPL. 31X8-A2-HEXA #1	2018-02-25 03:51:33	0.1296	5.81618	0.000			B	401678391.97	1	82	70	0F	FE	E9	98	8F
107914		2449	86	2018-02-25 03:52:16	NP	N	FORMAT TEMPL. 31X8-A2-HEXA #1	2018-02-25 03:51:33	0.1296	5.81618	0.000			B	401678391.97	1	80	10	00	05	F8	44	F9
107914		2449	0	2018-02-25 06:04:19	SR	N	FORMAT TEMPL. 31X8-A2-HEXA #1	2018-02-25 06:04:18	0.18648	5.76984	0.000			B	401678396.96	1	13	5A	95
107914		2449	0	2018-02-25 06:42:38	NN	N	FORMAT TEMPL. 31X8-A2-HEXA #1	2018-02-25 06:42:37	0.26662	5.71671	0.000			B	401678399.99	1	82	68	0F	6B	E1	9C	9A
107914		2449	0	2018-02-25 08:24:00	NN	N	FORMAT TEMPL. 31X8-A2-HEXA #1	2018-02-25 08:24:00	0.33563	5.68009	0.000			B	401678387.25	1	82	60	08	64	C0	C1	5A
107914		2449	0	2018-02-25 08:35:32	MA	N	FORMAT TEMPL. 31X8-A2-HEXA #1	2018-02-25 08:35:32	0.31869	5.69501	0.000			B	401678376.50	1	82	48	0A	41	D8	70	8A
107914		2449	44	2018-02-26 06:50:46	NK	N	FORMAT TEMPL. 31X8-A2-HEXA #1	2018-02-26 06:51:08	0.30173	5.76612	0.000			B	401678398.37	1	DF	58	A0
107914		2449	44	2018-02-26 06:51:30	NK	N	FORMAT TEMPL. 31X8-A2-HEXA #1	2018-02-26 06:51:08	0.30173	5.76612	0.000			B	401678398.37	1	80	18	00	07	F8	3D	4C
107914		2449	0	2018-02-26 09:16:37	MB	N	FORMAT TEMPL. 31X8-A2-HEXA #1	2018-02-26 09:16:36	0.31453	5.71283	0.000			B	401678410.65	1	80	20	00	05	F8	35	E6
107914		2449	0	2018-02-27 06:23:28	NK	N	FORMAT TEMPL. 31X8-A2-HEXA #1	2018-02-27 06:23:27	0.6807	5.3792	0.000			B	401678416.20	1	82	30	0F	FC	E1	71	08
107914		2449	0	2018-02-27 06:23:28	NN	N	FORMAT TEMPL. 31X8-A2-HEXA #1	2018-02-27 06:23:27	0.34357	5.6994	0.000			B	401678406.83	1	82	30	0F	FC	E1	38	A4
107914		2449	0	2018-02-27 07:53:25	MA	N	FORMAT TEMPL. 31X8-A2-HEXA #1	2018-02-27 07:53:25	0.29756	5.69874	0.000			B	401678397.19	1	C6	E0	9D
107914		2449	0	2018-02-27 08:02:07	NN	N	FORMAT TEMPL. 31X8-A2-HEXA #1	2018-02-27 08:02:06	0.28561	5.69219	0.000			B	401678398.56	1	80	90	05	13	C0	C8	7E
107914		2449	0	2018-02-27 08:02:07	NK	N	FORMAT TEMPL. 31X8-A2-HEXA #1	2018-02-27 08:02:07	0.29068	5.68789	0.000			B	401678392.49	1	80	90	25	13	C4	42	5A
107914		2449	0	2018-02-28 03:23:23	NP	N	FORMAT TEMPL. 31X8-A2-HEXA #1	2018-02-28 03:23:23	0.29062	5.69424	0.000			B	401678391.89	1	81	F0	09	B1	D0	1E	1E
107914		2449	0	2018-03-01 03:17:10	NP	N	FORMAT TEMPL. 31X8-A2-HEXA #1	2018-03-01 03:17:10	0.27381	5.70067	0.000			B	401678399.13	1	82	28	00	35	D9	B9	2F
107914		2449	90	2018-03-01 07:13:29	NK	N	FORMAT TEMPL. 31X8-A2-HEXA #1	2018-03-01 07:14:14	0.28337	5.73075	0.000			B	401678398.71	1	82	58	0F	FE	E9	0F	77
107914		2449	90	2018-03-01 07:14:59	NK	N	FORMAT TEMPL. 31X8-A2-HEXA #1	2018-03-01 07:14:14	0.28337	5.73075	0.000			B	401678398.71	1	80	20	00	05	F8	D0	57
107914		2449	90	2018-03-01 07:13:29	SR	N	FORMAT TEMPL. 31X8-A2-HEXA #1	2018-03-01 07:14:14	0.28467	5.69211	0.000			B	401678402.13	1	82	58	0F	FE	E9	45	8E
107914		2449	90	2018-03-01 07:14:59	SR	N	FORMAT TEMPL. 31X8-A2-HEXA #1	2018-03-01 07:14:14	0.28467	5.69211	0.000			B	401678402.13	1	80	20	00	05	F8	0B	CC
107914		2449	0	2018-03-01 09:46:19	MB	N	FORMAT TEMPL. 31X8-A2-HEXA #1	2018-03-01 09:46:19	0.29262	5.69999	0.000			B	401678399.80	1	81	E8	0C	AC	90	B9	CC
107914		2449	0	2018-03-02 07:22:51	NN	N	FORMAT TEMPL. 31X8-A2-HEXA #1	2018-03-02 07:22:51	0.28681	5.7051	0.000			B	401678394.90	1	DF	58	AA
107914		2449	0	2018-03-02 08:32:15	MA	N	FORMAT TEMPL. 31X8-A2-HEXA #1	2018-03-02 08:32:15	0.314	5.70255	0.000			B	401678394.65	1	81	48	07	79	B0	6A	63
107914		2449	0	2018-03-02 09:29:20	MB	N	FORMAT TEMPL. 31X8-A2-HEXA #1	2018-03-02 09:29:20	0.30831	5.69782	0.000			B	401678396.46	1	81	68	02	63	78	E0	6A
107914		2449	0	2018-03-02 10:10:35	MA	N	FORMAT TEMPL. 31X8-A2-HEXA #1	2018-03-02 10:10:34	0.2879	5.70106	0.000			B	401678402.91	1	81	D0	06	D3	D9	7E	70
107914		2449	0	2018-03-03 08:08:41	MA	N	FORMAT TEMPL. 31X8-A2-HEXA #1	2018-03-03 08:08:41	0.14965	5.67983	0.000			B	401678409.30	1	DF	60	89
107914		2449	104	2018-03-04 08:45:47	NN	N	FORMAT TEMPL. 31X8-A2-HEXA #1	2018-03-04 08:46:38	0.25474	5.72345	0.000			B	401678405.13	1	01	E6	2D	79	05	A6	57
107914		2449	104	2018-03-04 08:47:31	NN	N	FORMAT TEMPL. 31X8-A2-HEXA #1	2018-03-04 08:46:38	0.25474	5.72345	0.000			B	401678405.13	1	DF	68	B8
107914		2449	56	2018-03-04 08:46:35	MB	N	FORMAT TEMPL. 31X8-A2-HEXA #1	2018-03-04 08:47:02	0.24716	5.73244	0.000			B	401678413.28	1	80	20	00	04	F8	F9	18
107914		2449	56	2018-03-04 08:47:31	MB	N	FORMAT TEMPL. 31X8-A2-HEXA #1	2018-03-04 08:47:02	0.24716	5.73244	0.000			B	401678413.28	1	DF	68	B8
107914		2449	0	2018-03-04 09:26:43	MA	N	FORMAT TEMPL. 31X8-A2-HEXA #1	2018-03-04 09:26:43	0.24626	5.73129	0.000			B	401678399.45	1	DF	68	B8
107914		2449	50	2018-03-05 10:03:18	MB	N	FORMAT TEMPL. 31X8-A2-HEXA #1	2018-03-05 10:03:42	0.21702	5.75476	0.000			B	401678391.57	1	80	20	00	05	F8	CA	67
107914		2449	50	2018-03-05 10:04:08	MB	N	FORMAT TEMPL. 31X8-A2-HEXA #1	2018-03-05 10:03:42	0.21702	5.75476	0.000			B	401678391.57	1	80	10	00	05	F8	74	9D
107914		2449	0	2018-03-05 10:46:20	MA	N	FORMAT TEMPL. 31X8-A2-HEXA #1	2018-03-05 10:46:19	0.232	5.73895	0.000			B	401678395.72	1	DF	38	8B
107914		2449	212	2018-03-06 03:49:21	NP	N	FORMAT TEMPL. 31X8-A2-HEXA #1	2018-03-06 03:51:08	0.1992	5.72309	0.000			0	401678398.14	1	82	00	0F	FC	E1	C6	FB
107914		2449	212	2018-03-06 03:50:45	NP	N	FORMAT TEMPL. 31X8-A2-HEXA #1	2018-03-06 03:51:08	0.1992	5.72309	0.000			0	401678398.14	1	80	18	00	07	F8	D9	3E
107914		2449	212	2018-03-06 03:51:33	NP	N	FORMAT TEMPL. 31X8-A2-HEXA #1	2018-03-06 03:51:08	0.1992	5.72309	0.000			0	401678398.14	1	DF	10	AC
107914		2449	212	2018-03-06 03:52:53	NP	N	FORMAT TEMPL. 31X8-A2-HEXA #1	2018-03-06 03:51:08	0.1992	5.72309	0.000			0	401678398.14	1	13	4A	8F
107914		2449	0	2018-03-06 06:24:33	SR	N	FORMAT TEMPL. 31X8-A2-HEXA #1	2018-03-06 06:24:32	0.21536	5.7189	0.000			B	401678400.86	1	82	18	0F	FC	E1	B3	BB
107914		2449	0	2018-03-06 08:21:29	NN	N	FORMAT TEMPL. 31X8-A2-HEXA #1	2018-03-06 08:21:29	0.21668	5.72105	0.000			B	401678398.80	1	82	38	07	AA	A0	44	F1
107914		2449	0	2018-03-06 09:53:43	MB	N	FORMAT TEMPL. 31X8-A2-HEXA #1	2018-03-06 09:53:42	0.21555	5.72115	0.000			B	401678400.52	1	13	2A	92
107914		2449	0	2018-03-06 10:32:58	MA	N	FORMAT TEMPL. 31X8-A2-HEXA #1	2018-03-06 10:32:57	0.22872	5.71301	0.000			B	401678404.68	1	82	48	0F	FC	E1	00	00
107914		2449	45	2018-03-07 06:21:51	NK	N	FORMAT TEMPL. 31X8-A2-HEXA #1	2018-03-07 06:22:13	0.34745	5.6658	0.000			B	401678406.18	1	DF	08	96
107914		2449	45	2018-03-07 06:22:36	NK	N	FORMAT TEMPL. 31X8-A2-HEXA #1	2018-03-07 06:22:13	0.34745	5.6658	0.000			B	401678406.18	1	80	30	00	23	D0	BD	93
107914		2449	0	2018-03-07 08:10:22	NN	N	FORMAT TEMPL. 31X8-A2-HEXA #1	2018-03-07 08:10:21	0.29738	5.69258	0.000			B	401678396.34	1	13	6A	94
107914		2449	0	2018-03-07 09:30:35	MB	N	FORMAT TEMPL. 31X8-A2-HEXA #1	2018-03-07 09:30:35	0.29253	5.69517	0.000			B	401678399.68	1	80	20	00	14	28	B9	0F
107914		2449	91	2018-03-08 06:53:01	SR	N	FORMAT TEMPL. 31X8-A2-HEXA #1	2018-03-08 06:53:46	0.27733	5.70784	0.000			B	401678399.27	1	DF	38	A9
107914		2449	91	2018-03-08 06:54:32	SR	N	FORMAT TEMPL. 31X8-A2-HEXA #1	2018-03-08 06:53:46	0.27733	5.70784	0.000			B	401678399.27	1	80	18	00	07	F8	8A	1E
107914		2449	0	2018-03-08 07:57:55	NN	N	FORMAT TEMPL. 31X8-A2-HEXA #1	2018-03-08 07:57:55	0.28346	5.70368	0.000			B	401678406.62	1	80	20	00	18	B0	93	93
107914		2449	0	2018-03-08 09:09:16	MB	N	FORMAT TEMPL. 31X8-A2-HEXA #1	2018-03-08 09:09:16	0.28602	5.70196	0.000			B	401678400.50	1	82	98	04	33	91	F2	4D
107914		2449	47	2018-03-08 09:49:41	MA	N	FORMAT TEMPL. 31X8-A2-HEXA #1	2018-03-08 09:50:04	0.26993	5.69578	0.000			B	401678393.31	1	80	28	00	0B	F8	6F	98
107914		2449	47	2018-03-08 09:50:28	MA	N	FORMAT TEMPL. 31X8-A2-HEXA #1	2018-03-08 09:50:04	0.26993	5.69578	0.000			B	401678393.31	1	80	20	00	05	F8	D2	72
107914		2449	48	2018-03-09 06:26:25	SR	N	FORMAT TEMPL. 31X8-A2-HEXA #1	2018-03-09 06:26:49	0.19897	5.68467	0.000			B	401678418.96	1	DF	00	A8
107914		2449	48	2018-03-09 06:27:13	SR	N	FORMAT TEMPL. 31X8-A2-HEXA #1	2018-03-09 06:26:49	0.19897	5.68467	0.000			B	401678418.96	1	13	BA	92
107914		2449	0	2018-03-09 07:08:06	NK	N	FORMAT TEMPL. 31X8-A2-HEXA #1	2018-03-09 07:08:06	0.2659	5.70204	0.000			B	401678393.73	1	DF	00	A8
107914		2449	761	2018-03-09 07:41:11	NN	N	FORMAT TEMPL. 31X8-A2-HEXA #1	2018-03-09 07:41:11	0.25746	5.70996	0.000			A	401678395.50	1	DF	00	A8
107914		2449	761	2018-03-09 07:43:07	NN	N	FORMAT TEMPL. 31X8-A2-HEXA #1	2018-03-09 07:41:11	0.25746	5.70996	0.000			A	401678395.50	1	80	88	01	B2	B0	60	10
107914		2449	761	2018-03-09 07:53:52	NN	N	FORMAT TEMPL. 31X8-A2-HEXA #1	2018-03-09 07:41:11	0.25746	5.70996	0.000			A	401678395.50	1	80	28	00	1F	08	D1	92
107914		2449	152	2018-03-10 04:49:45	NP	N	FORMAT TEMPL. 31X8-A2-HEXA #1	2018-03-10 04:49:44	0.54394	5.70886	0.000			B	401678377.71	1	82	08	0F	FE	E9	B2	23
107914		2449	152	2018-03-10 04:52:17	NP	N	FORMAT TEMPL. 31X8-A2-HEXA #1	2018-03-10 04:49:44	0.54394	5.70886	0.000			B	401678377.71	1	80	40	00	95	C8	52	96
107914		2449	48	2018-03-10 05:50:25	SR	N	FORMAT TEMPL. 31X8-A2-HEXA #1	2018-03-10 05:50:49	0.29388	5.70148	0.000			B	401678398.15	1	DE	E8	90
107914		2449	48	2018-03-10 05:51:13	SR	N	FORMAT TEMPL. 31X8-A2-HEXA #1	2018-03-10 05:50:49	0.29388	5.70148	0.000			B	401678398.15	1	80	28	00	16	78	05	E2
107914		2449	0	2018-03-10 06:43:05	NK	N	FORMAT TEMPL. 31X8-A2-HEXA #1	2018-03-10 06:43:04	0.29162	5.70444	0.000			B	401678404.35	1	81	18	06	65	A8	D7	6D
107914		2449	0	2018-03-10 09:01:15	MA	N	FORMAT TEMPL. 31X8-A2-HEXA #1	2018-03-10 09:01:14	0.30598	5.72537	0.000			B	401678395.58	1	83	28	06	8F	B8	FA	DA
107914		2449	0	2018-03-10 10:02:45	MB	N	FORMAT TEMPL. 31X8-A2-HEXA #1	2018-03-10 10:02:45	0.27996	5.70167	0.000			B	401678407.13	1	83	38	08	D5	E1	3D	53
107914		2449	91	2018-03-11 07:00:31	SR	N	FORMAT TEMPL. 31X8-A2-HEXA #1	2018-03-11 07:01:16	0.26615	5.70496	0.000			B	401678396.04	1	DF	30	D5
107914		2449	91	2018-03-11 07:02:02	SR	N	FORMAT TEMPL. 31X8-A2-HEXA #1	2018-03-11 07:01:16	0.26615	5.70496	0.000			B	401678396.04	1	80	20	00	0C	F8	6C	B4
107914		2449	0	2018-03-11 07:21:38	NN	N	FORMAT TEMPL. 31X8-A2-HEXA #1	2018-03-11 07:21:37	0.26434	5.7067	0.000			B	401678394.60	1	81	D8	02	29	B1	4A	AF
107914		2449	42	2018-03-11 08:40:21	MA	N	FORMAT TEMPL. 31X8-A2-HEXA #1	2018-03-11 08:40:20	0.25638	5.7169	0.000			B	401678401.35	1	82	88	08	F4	A8	FB	43
107914		2449	42	2018-03-11 08:41:03	MA	N	FORMAT TEMPL. 31X8-A2-HEXA #1	2018-03-11 08:40:20	0.25638	5.7169	0.000			B	401678401.35	1	80	20	00	05	F8	82	AD
107914		2449	0	2018-03-11 09:49:54	MB	N	FORMAT TEMPL. 31X8-A2-HEXA #1	2018-03-11 09:49:54	0.25372	5.72039	0.000			B	401678397.22	1	82	98	0F	FE	E9	9E	7D
107914		2449	0	2018-03-11 10:25:53	MA	N	FORMAT TEMPL. 31X8-A2-HEXA #1	2018-03-11 10:25:53	0.25267	5.71891	0.000			B	401678398.86	1	80	20	00	05	F8	C4	8E
107914		2449	84	2018-03-12 02:44:51	NP	N	FORMAT TEMPL. 31X8-A2-HEXA #1	2018-03-12 02:45:32	0.25219	5.71773	0.000			B	401678398.84	1	82	08	09	8F	E9	73	0F
107914		2449	84	2018-03-12 02:46:15	NP	N	FORMAT TEMPL. 31X8-A2-HEXA #1	2018-03-12 02:45:32	0.25219	5.71773	0.000			B	401678398.84	1	80	18	00	07	F8	0A	2C
107914		2449	134	2018-03-12 06:29:26	SR	N	FORMAT TEMPL. 31X8-A2-HEXA #1	2018-03-12 06:30:32	0.26603	5.71254	0.000			0	401678390.77	1	DE	D8	A6
107914		2449	134	2018-03-12 06:30:10	SR	N	FORMAT TEMPL. 31X8-A2-HEXA #1	2018-03-12 06:30:32	0.26603	5.71254	0.000			0	401678390.77	1	13	AA	92
107914		2449	134	2018-03-12 06:30:56	SR	N	FORMAT TEMPL. 31X8-A2-HEXA #1	2018-03-12 06:30:32	0.26603	5.71254	0.000			0	401678390.77	1	80	18	00	07	F8	BA	4E
107914		2449	134	2018-03-12 06:31:40	SR	N	FORMAT TEMPL. 31X8-A2-HEXA #1	2018-03-12 06:30:32	0.26603	5.71254	0.000			0	401678390.77	1	80	18	00	07	F8	EC	63
107914		2449	91	2018-03-12 07:10:37	NN	N	FORMAT TEMPL. 31X8-A2-HEXA #1	2018-03-12 07:12:07	0.26464	5.71042	0.000			B	401678396.84	1	81	F8	05	FB	98	78	1B
107914		2449	91	2018-03-12 07:12:08	NN	N	FORMAT TEMPL. 31X8-A2-HEXA #1	2018-03-12 07:12:07	0.26464	5.71042	0.000			B	401678396.84	1	DE	D8	A6
107914		2449	0	2018-03-12 07:29:17	NK	N	FORMAT TEMPL. 31X8-A2-HEXA #1	2018-03-12 07:29:16	0.2654	5.71014	0.000			B	401678395.53	1	80	60	01	27	B8	86	70
107914		2449	0	2018-03-12 09:26:49	MB	N	FORMAT TEMPL. 31X8-A2-HEXA #1	2018-03-12 09:26:49	0.26413	5.70928	0.000			B	401678391.80	1	80	20	00	05	F8	4E	45
107914		2449	593	2018-03-12 10:01:21	MA	N	FORMAT TEMPL. 31X8-A2-HEXA #1	2018-03-12 10:01:20	0.26645	5.7095	0.000			B	401678393.27	1	81	98	05	1F	B8	0A	4B
107914		2449	593	2018-03-12 10:11:14	MA	N	FORMAT TEMPL. 31X8-A2-HEXA #1	2018-03-12 10:01:20	0.26645	5.7095	0.000			B	401678393.27	1	DE	D8	A6
107914		2449	135	2018-03-13 04:10:54	NP	N	FORMAT TEMPL. 31X8-A2-HEXA #1	2018-03-13 04:12:01	0.26641	5.70868	0.000			B	401678396.93	1	82	08	0F	FE	E9	CE	8C
107914		2449	135	2018-03-13 04:13:09	NP	N	FORMAT TEMPL. 31X8-A2-HEXA #1	2018-03-13 04:12:01	0.26641	5.70868	0.000			B	401678396.93	1	80	20	00	05	F8	92	86
107914		2449	0	2018-03-13 07:12:31	NK	N	FORMAT TEMPL. 31X8-A2-HEXA #1	2018-03-13 07:12:30	0.26287	5.70908	0.000			B	401678395.82	1	DE	F0	8D
107914		2449	41	2018-03-13 09:44:18	MA	N	FORMAT TEMPL. 31X8-A2-HEXA #1	2018-03-13 09:44:38	0.27248	5.70069	0.000			B	401678394.02	1	82	60	02	AD	D1	8F	33
107914		2449	41	2018-03-13 09:44:59	MA	N	FORMAT TEMPL. 31X8-A2-HEXA #1	2018-03-13 09:44:38	0.27248	5.70069	0.000			B	401678394.02	1	DE	F0	8D
107914		2449	0	2018-03-14 06:45:48	NK	N	FORMAT TEMPL. 31X8-A2-HEXA #1	2018-03-14 06:45:48	0.29374	5.69935	0.000			B	401678389.66	1	81	28	04	D9	B0	F9	F8
107914		2449	520	2018-03-14 06:45:48	NN	N	FORMAT TEMPL. 31X8-A2-HEXA #1	2018-03-14 06:54:04	0.26686	5.70519	0.000			A	401678393.00	1	81	28	04	D9	B0	A2	12
107914		2449	520	2018-03-14 06:53:41	NN	N	FORMAT TEMPL. 31X8-A2-HEXA #1	2018-03-14 06:54:04	0.26686	5.70519	0.000			A	401678393.00	1	82	30	07	49	D0	E0	99
107914		2449	520	2018-03-14 06:54:28	NN	N	FORMAT TEMPL. 31X8-A2-HEXA #1	2018-03-14 06:54:04	0.26686	5.70519	0.000			A	401678393.00	1	DE	E0	98
107914		2449	0	2018-03-14 07:07:16	SR	N	FORMAT TEMPL. 31X8-A2-HEXA #1	2018-03-14 07:07:16	0.27408	5.70118	0.000			B	401678397.78	1	81	80	0B	BB	98	E1	7F
107914		2449	0	2018-03-14 08:25:57	NN	N	FORMAT TEMPL. 31X8-A2-HEXA #1	2018-03-14 08:25:57	0.276	5.69907	0.000			B	401678398.50	1	DE	E0	98
107914		2449	0	2018-03-15 03:53:41	NP	N	FORMAT TEMPL. 31X8-A2-HEXA #1	2018-03-15 03:53:41	0.29957	5.69117	0.000			B	401678393.89	1	82	08	0F	FE	E9	7A	44
107914		2449	0	2018-03-15 06:16:41	NK	N	FORMAT TEMPL. 31X8-A2-HEXA #1	2018-03-15 06:16:40	0.28491	5.69953	0.000			B	401678394.44	1	DE	D8	93
107914		2449	0	2018-03-15 06:32:28	SR	N	FORMAT TEMPL. 31X8-A2-HEXA #1	2018-03-15 06:32:28	0.28734	5.69971	0.000			B	401678397.11	1	80	18	00	07	F8	3A	F2
107914		2449	0	2018-03-15 06:32:28	NN	N	FORMAT TEMPL. 31X8-A2-HEXA #1	2018-03-15 06:32:28	0.28304	5.70122	0.000			B	401678395.57	1	80	18	00	07	F8	A1	08
107914		2449	45	2018-03-15 10:03:29	MB	N	FORMAT TEMPL. 31X8-A2-HEXA #1	2018-03-15 10:03:51	0.29026	5.71428	0.000			B	401678390.92	1	DE	D8	93
107914		2449	45	2018-03-15 10:04:14	MB	N	FORMAT TEMPL. 31X8-A2-HEXA #1	2018-03-15 10:03:51	0.29026	5.71428	0.000			B	401678390.92	1	13	8A	91
107914		2449	94	2018-03-16 05:22:01	NP	N	FORMAT TEMPL. 31X8-A2-HEXA #1	2018-03-16 05:22:00	0.28263	5.70455	0.000			B	401678394.54	1	DF	00	A7
107914		2449	94	2018-03-16 05:23:35	NP	N	FORMAT TEMPL. 31X8-A2-HEXA #1	2018-03-16 05:22:00	0.28263	5.70455	0.000			B	401678394.54	1	00	20	00	05	F8	B7	FE
107914		2449	87	2018-03-16 06:07:23	SR	N	FORMAT TEMPL. 31X8-A2-HEXA #1	2018-03-16 06:08:06	0.28078	5.70694	0.000			B	401678394.10	1	82	10	04	7E	E1	B6	94
107914		2449	87	2018-03-16 06:08:50	SR	N	FORMAT TEMPL. 31X8-A2-HEXA #1	2018-03-16 06:08:06	0.28078	5.70694	0.000			B	401678394.10	1	DF	00	A7
107914		2449	44	2018-03-16 08:08:33	NN	N	FORMAT TEMPL. 31X8-A2-HEXA #1	2018-03-16 08:08:54	0.28025	5.70414	0.000			B	401678395.32	1	80	20	00	09	F8	88	44
107914		2449	44	2018-03-16 08:09:17	NN	N	FORMAT TEMPL. 31X8-A2-HEXA #1	2018-03-16 08:08:54	0.28025	5.70414	0.000			B	401678395.32	1	DF	00	A7
107914		2449	0	2018-03-16 08:38:31	MA	N	FORMAT TEMPL. 31X8-A2-HEXA #1	2018-03-16 08:38:30	0.27935	5.70458	0.000			B	401678393.68	1	82	38	02	27	E1	10	B5
107914		2449	0	2018-03-16 09:36:21	MB	N	FORMAT TEMPL. 31X8-A2-HEXA #1	2018-03-16 09:36:21	0.2766	5.70498	0.000			B	401678398.43	1	DF	00	A7
107914		2449	48	2018-03-17 05:07:14	NP	N	FORMAT TEMPL. 31X8-A2-HEXA #1	2018-03-17 05:07:37	0.27576	5.70405	0.000			B	401678397.71	1	80	28	00	07	F8	41	E1
107914		2449	48	2018-03-17 05:08:02	NP	N	FORMAT TEMPL. 31X8-A2-HEXA #1	2018-03-17 05:07:37	0.27576	5.70405	0.000			B	401678397.71	1	80	28	00	07	F8	80	48
107914		2449	0	2018-03-17 05:41:02	SR	N	FORMAT TEMPL. 31X8-A2-HEXA #1	2018-03-17 05:41:02	0.27516	5.70357	0.000			B	401678396.43	1	80	28	00	07	F8	42	4E
107914		2449	0	2018-03-17 06:13:30	NN	N	FORMAT TEMPL. 31X8-A2-HEXA #1	2018-03-17 06:13:30	0.27584	5.70554	0.000			B	401678393.86	1	82	18	0D	F4	E1	55	76
107914		2449	40	2018-03-17 08:00:04	NN	N	FORMAT TEMPL. 31X8-A2-HEXA #1	2018-03-17 08:00:23	0.27282	5.71529	0.000			B	401678394.45	1	DE	E0	9E
107914		2449	40	2018-03-17 08:00:44	NN	N	FORMAT TEMPL. 31X8-A2-HEXA #1	2018-03-17 08:00:23	0.27282	5.71529	0.000			B	401678394.45	1	13	8A	8F
107914		2449	0	2018-03-17 08:20:41	MA	N	FORMAT TEMPL. 31X8-A2-HEXA #1	2018-03-17 08:20:41	0.27281	5.7137	0.000			B	401678396.48	1	81	B0	06	0B	C0	BB	DA
107914		2449	130	2018-03-18 03:13:23	NP	N	FORMAT TEMPL. 31X8-A2-HEXA #1	2018-03-18 03:13:22	0.29833	5.69605	0.000			A	401678385.23	1	82	30	0F	8D	E1	1E	80
107914		2449	130	2018-03-18 03:14:47	NP	N	FORMAT TEMPL. 31X8-A2-HEXA #1	2018-03-18 03:13:22	0.29833	5.69605	0.000			A	401678385.23	1	DE	F0	8B
107914		2449	130	2018-03-18 03:15:33	NP	N	FORMAT TEMPL. 31X8-A2-HEXA #1	2018-03-18 03:13:22	0.29833	5.69605	0.000			A	401678385.23	1	80	20	00	05	F8	75	BD
107914		2449	0	2018-03-18 05:10:13	SR	N	FORMAT TEMPL. 31X8-A2-HEXA #1	2018-03-18 05:10:12	0.28991	5.6989	0.000			B	401678399.61	1	80	28	00	07	F8	73	D0
107914		2449	0	2018-03-18 07:36:57	NN	N	FORMAT TEMPL. 31X8-A2-HEXA #1	2018-03-18 07:36:56	0.2882	5.70037	0.000			B	401678395.21	1	80	28	00	07	F8	16	2C
107914		2449	0	2018-03-19 04:41:12	NP	N	FORMAT TEMPL. 31X8-A2-HEXA #1	2018-03-19 04:41:11	0.24925	5.72733	0.000			B	401678394.82	1	80	18	00	07	F8	6E	95
107914		2449	246	2018-03-19 06:13:52	SR	N	FORMAT TEMPL. 31X8-A2-HEXA #1	2018-03-19 06:13:51	0.26618	5.69934	0.000			B	401678395.48	1	80	80	02	C1	B8	BD	18
107914		2449	246	2018-03-19 06:17:58	SR	N	FORMAT TEMPL. 31X8-A2-HEXA #1	2018-03-19 06:13:51	0.26618	5.69934	0.000			B	401678395.48	1	DE	C8	AB
107914		2449	246	2018-03-19 06:13:52	NK	N	FORMAT TEMPL. 31X8-A2-HEXA #1	2018-03-19 06:16:21	0.24367	5.69704	0.000			A	401678395.80	1	80	80	02	C1	B8	BF	9F
107914		2449	246	2018-03-19 06:17:14	NK	N	FORMAT TEMPL. 31X8-A2-HEXA #1	2018-03-19 06:16:21	0.24367	5.69704	0.000			A	401678395.80	1	80	50	03	23	C8	90	E4
107914		2449	246	2018-03-19 06:17:58	NK	N	FORMAT TEMPL. 31X8-A2-HEXA #1	2018-03-19 06:16:21	0.24367	5.69704	0.000			A	401678395.80	1	DE	C8	AB
107914		2449	82	2018-03-19 07:31:48	NN	N	FORMAT TEMPL. 31X8-A2-HEXA #1	2018-03-19 07:32:29	0.24718	5.71088	0.000			B	401678394.65	1	DE	C8	AB
107914		2449	82	2018-03-19 07:33:10	NN	N	FORMAT TEMPL. 31X8-A2-HEXA #1	2018-03-19 07:32:29	0.24718	5.71088	0.000			B	401678394.65	1	80	20	00	05	F8	5C	B6
107914		2449	0	2018-03-19 09:11:10	NN	N	FORMAT TEMPL. 31X8-A2-HEXA #1	2018-03-19 09:11:10	0.2755	5.70709	0.000			B	401678398.14	1	80	28	00	1A	E0	7C	71
107914		2449	0	2018-03-19 09:25:30	MA	N	FORMAT TEMPL. 31X8-A2-HEXA #1	2018-03-19 09:25:29	0.27435	5.70608	0.000			B	401678394.09	1	DE	C8	AB
107914		2449	138	2018-03-20 02:52:25	NP	N	FORMAT TEMPL. 31X8-A2-HEXA #1	2018-03-20 02:53:33	0.26732	5.70531	0.000			B	401678394.31	1	82	08	0F	FE	E1	34	04
107914		2449	138	2018-03-20 02:54:43	NP	N	FORMAT TEMPL. 31X8-A2-HEXA #1	2018-03-20 02:53:33	0.26732	5.70531	0.000			B	401678394.31	1	80	18	00	07	F8	65	A0
107914		2449	0	2018-03-20 07:24:28	NN	N	FORMAT TEMPL. 31X8-A2-HEXA #1	2018-03-20 07:24:27	0.27044	5.70927	0.000			B	401678396.92	1	80	20	00	05	F8	DD	36
107914		2449	0	2018-03-20 07:24:28	SR	N	FORMAT TEMPL. 31X8-A2-HEXA #1	2018-03-20 07:24:27	0.27034	5.70632	0.000			B	401678393.79	1	80	20	00	05	F8	1E	36
107914		2449	85	2018-03-20 08:57:40	MA	N	FORMAT TEMPL. 31X8-A2-HEXA #1	2018-03-20 08:59:04	0.26108	5.71198	0.000			A	401678407.42	1	81	20	00	05	F8	73	AA
107914		2449	85	2018-03-20 08:58:21	MA	N	FORMAT TEMPL. 31X8-A2-HEXA #1	2018-03-20 08:59:04	0.26108	5.71198	0.000			A	401678407.42	1	80	18	00	07	F8	64	39
107914		2449	85	2018-03-20 08:59:05	MA	N	FORMAT TEMPL. 31X8-A2-HEXA #1	2018-03-20 08:59:04	0.26108	5.71198	0.000			A	401678407.42	1	DE	D0	AD
107914		2449	44	2018-03-20 08:58:21	NN	N	FORMAT TEMPL. 31X8-A2-HEXA #1	2018-03-20 08:58:20	0.24202	5.7167	0.000			B	401678398.82	1	80	18	00	07	F8	99	03
107914		2449	44	2018-03-20 08:59:05	NN	N	FORMAT TEMPL. 31X8-A2-HEXA #1	2018-03-20 08:58:20	0.24202	5.7167	0.000			B	401678398.82	1	DE	D0	AD
107914		2449	0	2018-03-20 10:39:13	MA	N	FORMAT TEMPL. 31X8-A2-HEXA #1	2018-03-20 10:39:12	0.25475	5.71786	0.000			B	401678401.52	1	80	78	00	F2	B0	07	76
107914		2449	0	2018-03-21 05:05:45	SR	N	FORMAT TEMPL. 31X8-A2-HEXA #1	2018-03-21 05:05:44	0.17848	5.76784	0.000			B	401678403.27	1	80	18	00	07	F8	9F	B7
107914		2449	0	2018-03-21 05:25:47	NK	N	FORMAT TEMPL. 31X8-A2-HEXA #1	2018-03-21 05:25:47	0.23549	5.7162	0.000			B	401678405.42	1	81	F0	02	1C	D9	19	60
107914		2449	43	2018-03-21 08:44:14	MA	N	FORMAT TEMPL. 31X8-A2-HEXA #1	2018-03-21 08:44:35	0.22778	5.75307	0.000			B	401678394.41	1	81	D0	03	57	E0	7B	27
107914		2449	43	2018-03-21 08:44:57	MA	N	FORMAT TEMPL. 31X8-A2-HEXA #1	2018-03-21 08:44:35	0.22778	5.75307	0.000			B	401678394.41	1	DE	C8	A8
107914		2449	0	2018-03-22 04:12:54	NP	N	FORMAT TEMPL. 31X8-A2-HEXA #1	2018-03-22 04:12:53	0.26027	5.71064	0.000			B	401678400.51	1	80	20	00	05	F8	C8	E2
107914		2449	0	2018-03-22 06:13:30	SR	N	FORMAT TEMPL. 31X8-A2-HEXA #1	2018-03-22 06:13:30	0.26307	5.71247	0.000			B	401678395.06	1	80	E0	01	29	A0	9B	F4
107914		2449	0	2018-03-22 08:16:32	MA	N	FORMAT TEMPL. 31X8-A2-HEXA #1	2018-03-22 08:16:31	0.2726	5.70377	0.000			B	401678401.84	1	82	E0	03	D3	E1	3C	61
107914		2449	0	2018-03-22 09:55:55	MA	N	FORMAT TEMPL. 31X8-A2-HEXA #1	2018-03-22 09:55:55	0.27171	5.7016	0.000			B	401678402.03	1	80	20	00	09	F8	28	1A
107914		2449	130	2018-03-23 03:56:20	NP	N	FORMAT TEMPL. 31X8-A2-HEXA #1	2018-03-23 03:57:32	0.24735	5.70991	0.000			A	401678394.97	1	DE	F8	C1
107914		2449	130	2018-03-23 03:57:48	NP	N	FORMAT TEMPL. 31X8-A2-HEXA #1	2018-03-23 03:57:32	0.24735	5.70991	0.000			A	401678394.97	1	80	20	00	05	F8	1E	F2
107914		2449	130	2018-03-23 03:58:30	NP	N	FORMAT TEMPL. 31X8-A2-HEXA #1	2018-03-23 03:57:32	0.24735	5.70991	0.000			A	401678394.97	1	80	10	00	05	F8	3D	33
107914		2449	0	2018-03-23 05:49:12	SR	N	FORMAT TEMPL. 31X8-A2-HEXA #1	2018-03-23 05:49:11	0.25485	5.70472	0.000			B	401678392.99	1	82	10	0B	22	E1	64	91
107914		2449	0	2018-03-23 06:21:48	NK	N	FORMAT TEMPL. 31X8-A2-HEXA #1	2018-03-23 06:21:47	0.25551	5.70434	0.000			B	401678392.70	1	DE	F8	C1
107914		2449	0	2018-03-23 08:19:38	NN	N	FORMAT TEMPL. 31X8-A2-HEXA #1	2018-03-23 08:19:37	0.25732	5.70263	0.000			B	401678394.41	1	80	80	02	1C	B0	BC	69
107914		2449	0	2018-03-23 08:51:50	MB	N	FORMAT TEMPL. 31X8-A2-HEXA #1	2018-03-23 08:51:49	0.25715	5.70304	0.000			B	401678394.51	1	81	E8	08	51	B8	68	B0
107914		2449	42	2018-03-24 05:50:33	NK	N	FORMAT TEMPL. 31X8-A2-HEXA #1	2018-03-24 05:50:54	0.26167	5.7027	0.000			B	401678396.76	1	82	18	0C	B1	C0	D3	92
107914		2449	42	2018-03-24 05:51:15	NK	N	FORMAT TEMPL. 31X8-A2-HEXA #1	2018-03-24 05:50:54	0.26167	5.7027	0.000			B	401678396.76	1	DE	D0	9E
107914		2449	165	2018-03-24 06:31:31	NN	N	FORMAT TEMPL. 31X8-A2-HEXA #1	2018-03-24 06:32:53	0.26411	5.69602	0.000			B	401678393.68	1	80	58	03	C5	B8	BC	CE
107914		2449	165	2018-03-24 06:34:16	NN	N	FORMAT TEMPL. 31X8-A2-HEXA #1	2018-03-24 06:32:53	0.26411	5.69602	0.000			B	401678393.68	1	80	68	02	91	C0	E2	23
107914		2449	229	2018-03-24 09:10:06	MA	N	FORMAT TEMPL. 31X8-A2-HEXA #1	2018-03-24 09:10:06	0.25936	5.70326	0.000			A	401678399.74	1	80	28	00	1A	D8	2E	02
107914		2449	229	2018-03-24 09:11:26	MA	N	FORMAT TEMPL. 31X8-A2-HEXA #1	2018-03-24 09:10:06	0.25936	5.70326	0.000			A	401678399.74	1	80	88	01	03	80	4D	FF
107914		2449	229	2018-03-24 09:13:55	MA	N	FORMAT TEMPL. 31X8-A2-HEXA #1	2018-03-24 09:10:06	0.25936	5.70326	0.000			A	401678399.74	1	80	80	00	5C	A8	11	0E
107914		2449	97	2018-03-25 03:38:37	NP	N	FORMAT TEMPL. 31X8-A2-HEXA #1	2018-03-25 03:39:25	0.27273	5.70407	0.000			B	401678396.24	1	82	00	04	31	E1	9C	05
107914		2449	97	2018-03-25 03:40:14	NP	N	FORMAT TEMPL. 31X8-A2-HEXA #1	2018-03-25 03:39:25	0.27273	5.70407	0.000			B	401678396.24	1	DE	C8	B6
107914		2449	482	2018-03-25 06:17:57	NN	N	FORMAT TEMPL. 31X8-A2-HEXA #1	2018-03-25 06:17:09	0.26492	5.70504	0.000			2	401678396.38	1	80	28	00	16	90	8D	82
107914		2449	482	2018-03-25 06:18:44	NN	N	FORMAT TEMPL. 31X8-A2-HEXA #1	2018-03-25 06:17:09	0.26492	5.70504	0.000			2	401678396.38	1	80	20	00	05	F8	F4	DF
107914		2449	482	2018-03-25 06:19:35	NN	N	FORMAT TEMPL. 31X8-A2-HEXA #1	2018-03-25 06:17:09	0.26492	5.70504	0.000			2	401678396.38	1	80	28	00	0B	F8	30	22
107914		2449	482	2018-03-25 06:21:38	NN	N	FORMAT TEMPL. 31X8-A2-HEXA #1	2018-03-25 06:17:09	0.26492	5.70504	0.000			2	401678396.38	1	80	38	01	01	B0	7E	A1
107914		2449	482	2018-03-25 06:22:38	NN	N	FORMAT TEMPL. 31X8-A2-HEXA #1	2018-03-25 06:17:09	0.26492	5.70504	0.000			2	401678396.38	1	80	40	00	C0	B0	63	1A
107914		2449	482	2018-03-25 06:24:22	NN	N	FORMAT TEMPL. 31X8-A2-HEXA #1	2018-03-25 06:17:09	0.26492	5.70504	0.000			2	401678396.38	1	80	68	01	94	A0	44	D9
107914		2449	482	2018-03-25 06:25:12	NN	N	FORMAT TEMPL. 31X8-A2-HEXA #1	2018-03-25 06:17:09	0.26492	5.70504	0.000			2	401678396.38	3	DE	C8	B6
107914		2449	616	2018-03-25 06:21:38	SR	N	FORMAT TEMPL. 31X8-A2-HEXA #1	2018-03-25 06:24:00	0.26113	5.70366	0.000			3	401678395.48	1	80	38	01	01	B0	1C	6F
107914		2449	616	2018-03-25 06:22:38	SR	N	FORMAT TEMPL. 31X8-A2-HEXA #1	2018-03-25 06:24:00	0.26113	5.70366	0.000			3	401678395.48	1	80	40	00	C0	B0	6F	B5
107914		2449	616	2018-03-25 06:25:58	SR	N	FORMAT TEMPL. 31X8-A2-HEXA #1	2018-03-25 06:24:00	0.26113	5.70366	0.000			3	401678395.48	1	80	28	00	16	80	69	CF
107914		2449	616	2018-03-25 06:28:02	SR	N	FORMAT TEMPL. 31X8-A2-HEXA #1	2018-03-25 06:24:00	0.26113	5.70366	0.000			3	401678395.48	1	80	60	01	6F	98	04	3E
107914		2449	616	2018-03-25 06:29:38	SR	N	FORMAT TEMPL. 31X8-A2-HEXA #1	2018-03-25 06:24:00	0.26113	5.70366	0.000			3	401678395.48	3	DE	C8	B6
107914		2449	616	2018-03-25 06:30:48	SR	N	FORMAT TEMPL. 31X8-A2-HEXA #1	2018-03-25 06:24:00	0.26113	5.70366	0.000			3	401678395.48	1	13	7A	90
107914		2449	203	2018-03-25 07:04:04	NK	N	FORMAT TEMPL. 31X8-A2-HEXA #1	2018-03-25 07:07:26	0.26223	5.70705	0.000			B	401678396.58	1	80	C0	05	BA	B8	1A	51
107914		2449	203	2018-03-25 07:07:27	NK	N	FORMAT TEMPL. 31X8-A2-HEXA #1	2018-03-25 07:07:26	0.26223	5.70705	0.000			B	401678396.58	1	DE	C8	B6
107914		2449	603	2018-03-25 07:56:40	NN	N	FORMAT TEMPL. 31X8-A2-HEXA #1	2018-03-25 07:56:40	0.25702	5.70891	0.000			B	401678394.57	1	DE	C8	B6
107914		2449	603	2018-03-25 08:06:43	NN	N	FORMAT TEMPL. 31X8-A2-HEXA #1	2018-03-25 07:56:40	0.25702	5.70891	0.000			B	401678394.57	1	81	F0	09	3C	B8	C6	1C
107914		2449	40	2018-03-25 08:52:08	MA	N	FORMAT TEMPL. 31X8-A2-HEXA #1	2018-03-25 08:52:07	0.25719	5.71786	0.000			B	401678398.65	1	81	80	00	AE	99	68	5C
107914		2449	40	2018-03-25 08:52:48	MA	N	FORMAT TEMPL. 31X8-A2-HEXA #1	2018-03-25 08:52:07	0.25719	5.71786	0.000			B	401678398.65	1	DE	C8	B6
107914		2449	0	2018-03-25 10:37:09	MA	N	FORMAT TEMPL. 31X8-A2-HEXA #1	2018-03-25 10:37:08	0.25408	5.72405	0.000			B	401678399.99	1	80	18	00	07	F8	59	5C
107914		2449	150	2018-03-26 05:04:59	NK	N	FORMAT TEMPL. 31X8-A2-HEXA #1	2018-03-26 05:06:14	0.26348	5.71515	0.000			B	401678395.85	1	82	00	0F	FC	E9	5B	FD
107914		2449	150	2018-03-26 05:07:29	NK	N	FORMAT TEMPL. 31X8-A2-HEXA #1	2018-03-26 05:06:14	0.26348	5.71515	0.000			B	401678395.85	1	80	30	00	4F	E0	3F	F1
107914		2449	150	2018-03-26 05:04:59	NP	N	FORMAT TEMPL. 31X8-A2-HEXA #1	2018-03-26 05:06:09	0.26135	5.72124	0.000			1	401678400.62	1	82	00	0F	FC	E9	3B	7D
107914		2449	150	2018-03-26 05:05:40	NP	N	FORMAT TEMPL. 31X8-A2-HEXA #1	2018-03-26 05:06:09	0.26135	5.72124	0.000			1	401678400.62	1	80	20	00	05	F8	3E	AD
107914		2449	150	2018-03-26 05:06:29	NP	N	FORMAT TEMPL. 31X8-A2-HEXA #1	2018-03-26 05:06:09	0.26135	5.72124	0.000			1	401678400.62	1	DE	98	94
107914		2449	150	2018-03-26 05:07:29	NP	N	FORMAT TEMPL. 31X8-A2-HEXA #1	2018-03-26 05:06:09	0.26135	5.72124	0.000			1	401678400.62	1	80	30	00	4F	E0	0B	D3
107914		2449	316	2018-03-26 05:52:05	SR	N	FORMAT TEMPL. 31X8-A2-HEXA #1	2018-03-26 05:53:27	0.26934	5.70303	0.000			A	401678392.76	1	82	68	01	DB	D9	B1	C3
107914		2449	316	2018-03-26 05:54:49	SR	N	FORMAT TEMPL. 31X8-A2-HEXA #1	2018-03-26 05:53:27	0.26934	5.70303	0.000			A	401678392.76	1	80	60	01	3A	C0	B0	9C
107914		2449	316	2018-03-26 05:57:21	SR	N	FORMAT TEMPL. 31X8-A2-HEXA #1	2018-03-26 05:53:27	0.26934	5.70303	0.000			A	401678392.76	1	80	70	02	5D	B0	FC	C1
107914		2449	364	2018-03-26 06:41:13	NK	N	FORMAT TEMPL. 31X8-A2-HEXA #1	2018-03-26 06:47:16	0.2777	5.69455	0.000			A	401678392.37	1	81	70	0A	1F	B8	A3	EA
107914		2449	364	2018-03-26 06:44:58	NK	N	FORMAT TEMPL. 31X8-A2-HEXA #1	2018-03-26 06:47:16	0.2777	5.69455	0.000			A	401678392.37	1	DE	98	94
107914		2449	364	2018-03-26 06:47:17	NK	N	FORMAT TEMPL. 31X8-A2-HEXA #1	2018-03-26 06:47:16	0.2777	5.69455	0.000			A	401678392.37	1	80	60	02	2B	C0	09	0B
107914		2449	0	2018-03-26 07:44:08	NN	N	FORMAT TEMPL. 31X8-A2-HEXA #1	2018-03-26 07:44:07	0.28033	5.69016	0.000			B	401678392.61	1	80	80	00	A9	A0	FF	CF
107914		2449	0	2018-03-27 03:08:05	NP	N	FORMAT TEMPL. 31X8-A2-HEXA #1	2018-03-27 03:08:05	0.27567	5.6952	0.000			B	401678390.90	1	DE	D0	DC
107914		2449	0	2018-03-27 05:18:41	SR	N	FORMAT TEMPL. 31X8-A2-HEXA #1	2018-03-27 05:18:40	0.29737	5.68298	0.000			B	401678393.69	1	80	10	00	05	F8	E2	D9
107914		2449	0	2018-03-27 06:58:41	SR	N	FORMAT TEMPL. 31X8-A2-HEXA #1	2018-03-27 06:58:40	0.28058	5.69028	0.000			B	401678398.40	1	DF	D0	DC
107914		2449	90	2018-03-27 07:35:48	NN	N	FORMAT TEMPL. 31X8-A2-HEXA #1	2018-03-27 07:36:33	0.27316	5.69771	0.000			B	401678391.99	1	82	80	0F	FC	E9	5C	51
107914		2449	90	2018-03-27 07:37:18	NN	N	FORMAT TEMPL. 31X8-A2-HEXA #1	2018-03-27 07:36:33	0.27316	5.69771	0.000			B	401678391.99	1	DE	D0	DC
107914		2449	0	2018-03-27 08:11:17	MA	N	FORMAT TEMPL. 31X8-A2-HEXA #1	2018-03-27 08:11:17	0.27193	5.69946	0.000			B	401678393.52	1	80	18	00	07	F8	49	5D
107914		2449	98	2018-03-28 07:36:10	NK	N	FORMAT TEMPL. 31X8-A2-HEXA #1	2018-03-28 07:36:58	0.28041	5.71124	0.000			B	401678395.02	1	82	48	0D	FC	E1	47	CC
107914		2449	98	2018-03-28 07:37:48	NK	N	FORMAT TEMPL. 31X8-A2-HEXA #1	2018-03-28 07:36:58	0.28041	5.71124	0.000			B	401678395.02	1	DE	A8	AD
107914		2449	45	2018-03-28 09:37:40	MA	N	FORMAT TEMPL. 31X8-A2-HEXA #1	2018-03-28 09:38:02	0.29172	5.70022	0.000			B	401678392.47	1	81	F8	0E	93	A8	77	60
107914		2449	45	2018-03-28 09:38:25	MA	N	FORMAT TEMPL. 31X8-A2-HEXA #1	2018-03-28 09:38:02	0.29172	5.70022	0.000			B	401678392.47	1	DE	A8	AD
107914		2449	92	2018-03-29 02:50:47	NP	N	FORMAT TEMPL. 31X8-A2-HEXA #1	2018-03-29 02:51:33	0.27776	5.71012	0.000			B	401678400.88	1	82	30	0F	FC	E1	FF	E4
107914		2449	92	2018-03-29 02:52:19	NP	N	FORMAT TEMPL. 31X8-A2-HEXA #1	2018-03-29 02:51:33	0.27776	5.71012	0.000			B	401678400.88	1	DE	98	97
107914		2449	0	2018-03-29 04:22:41	SR	N	FORMAT TEMPL. 31X8-A2-HEXA #1	2018-03-29 04:22:40	0.2764	5.70468	0.000			B	401678394.76	1	DE	98	97
107914		2449	340	2018-03-29 04:30:23	NP	N	FORMAT TEMPL. 31X8-A2-HEXA #1	2018-03-29 04:33:13	0.27075	5.701	0.000			B	401678396.56	1	DE	98	97
107914		2449	340	2018-03-29 04:36:03	NP	N	FORMAT TEMPL. 31X8-A2-HEXA #1	2018-03-29 04:33:13	0.27075	5.701	0.000			B	401678396.56	1	80	48	01	7B	B8	CC	AA
107914		2449	128	2018-03-29 05:29:02	NK	N	FORMAT TEMPL. 31X8-A2-HEXA #1	2018-03-29 05:30:05	0.27198	5.69969	0.000			B	401678398.11	1	82	B8	08	7C	78	61	65
107914		2449	128	2018-03-29 05:31:10	NK	N	FORMAT TEMPL. 31X8-A2-HEXA #1	2018-03-29 05:30:05	0.27198	5.69969	0.000			B	401678398.11	1	DE	98	97
107914		2449	0	2018-03-29 07:18:34	NN	N	FORMAT TEMPL. 31X8-A2-HEXA #1	2018-03-29 07:18:34	0.27503	5.69741	0.000			B	401678398.10	1	80	20	00	05	F8	28	5D
107914		2449	0	2018-03-29 08:54:43	NN	N	FORMAT TEMPL. 31X8-A2-HEXA #1	2018-03-29 08:54:42	0.27534	5.69343	0.000			B	401678401.96	1	83	20	01	8C	D9	83	AB
107914		2449	52	2018-03-29 09:19:24	MA	N	FORMAT TEMPL. 31X8-A2-HEXA #1	2018-03-29 09:19:50	0.26075	5.68318	0.000			B	401678393.61	1	80	48	00	67	B8	EF	BE
107914		2449	52	2018-03-29 09:20:16	MA	N	FORMAT TEMPL. 31X8-A2-HEXA #1	2018-03-29 09:19:50	0.26075	5.68318	0.000			B	401678393.61	1	80	60	00	CB	B8	16	0F
107914		2449	0	2018-03-29 10:16:19	MB	N	FORMAT TEMPL. 31X8-A2-HEXA #1	2018-03-29 10:16:19	0.26994	5.68993	0.000			B	401678393.08	1	DE	98	97
107914		2449	92	2018-03-30 02:37:51	NP	N	FORMAT TEMPL. 31X8-A2-HEXA #1	2018-03-30 02:38:37	0.25589	5.69801	0.000			B	401678390.80	1	82	28	0B	40	E1	E1	C9
107914		2449	92	2018-03-30 02:39:23	NP	N	FORMAT TEMPL. 31X8-A2-HEXA #1	2018-03-30 02:38:37	0.25589	5.69801	0.000			B	401678390.80	1	80	20	00	05	F8	76	4F
107914		2449	90	2018-03-30 04:21:05	NP	N	FORMAT TEMPL. 31X8-A2-HEXA #1	2018-03-30 04:21:48	0.25997	5.70651	0.000			A	401678396.66	1	82	28	0F	FC	E1	4D	29
107914		2449	90	2018-03-30 04:21:46	NP	N	FORMAT TEMPL. 31X8-A2-HEXA #1	2018-03-30 04:21:48	0.25997	5.70651	0.000			A	401678396.66	1	80	20	00	05	F8	95	F1
107914		2449	90	2018-03-30 04:22:35	NP	N	FORMAT TEMPL. 31X8-A2-HEXA #1	2018-03-30 04:21:48	0.25997	5.70651	0.000			A	401678396.66	1	80	20	00	05	F8	E4	40
107914		2449	0	2018-03-30 05:00:50	NK	N	FORMAT TEMPL. 31X8-A2-HEXA #1	2018-03-30 05:00:50	0.26021	5.70727	0.000			B	401678397.69	1	DE	C9	41
107914		2449	92	2018-03-30 06:39:19	NK	N	FORMAT TEMPL. 31X8-A2-HEXA #1	2018-03-30 06:40:05	0.25946	5.70522	0.000			B	401678393.75	1	DE	C9	41
107914		2449	92	2018-03-30 06:40:51	NK	N	FORMAT TEMPL. 31X8-A2-HEXA #1	2018-03-30 06:40:05	0.25946	5.70522	0.000			B	401678393.75	1	80	08	00	05	F8	D6	B8
107914		2449	0	2018-03-30 07:04:43	NN	N	FORMAT TEMPL. 31X8-A2-HEXA #1	2018-03-30 07:04:43	0.2602	5.70571	0.000			B	401678391.55	1	81	C8	06	4A	E1	A0	41
107914		2449	0	2018-03-30 10:34:38	MA	N	FORMAT TEMPL. 31X8-A2-HEXA #1	2018-03-30 10:34:38	0.25939	5.71036	0.000			B	401678395.33	1	81	B8	02	A8	E1	8C	50
107914		2449	0	2018-03-31 05:02:07	SR	N	FORMAT TEMPL. 31X8-A2-HEXA #1	2018-03-31 05:02:07	0.29257	5.7326	0.000			B	401678395.34	1	80	28	00	0E	08	01	2B
107914		2449	88	2018-03-31 06:39:04	SR	N	FORMAT TEMPL. 31X8-A2-HEXA #1	2018-03-31 06:39:48	0.27316	5.70899	0.000			B	401678393.86	1	82	00	0B	AD	D9	73	0C
107914		2449	88	2018-03-31 06:40:32	SR	N	FORMAT TEMPL. 31X8-A2-HEXA #1	2018-03-31 06:39:48	0.27316	5.70899	0.000			B	401678393.86	1	13	AA	90
107914		2449	64	2018-03-31 08:30:52	NN	N	FORMAT TEMPL. 31X8-A2-HEXA #1	2018-03-31 08:31:24	0.26273	5.70582	0.000			B	401678395.09	1	80	E8	02	EB	60	CB	0F
107914		2449	64	2018-03-31 08:31:56	NN	N	FORMAT TEMPL. 31X8-A2-HEXA #1	2018-03-31 08:31:24	0.26273	5.70582	0.000			B	401678395.09	1	DE	78	8B
107914		2449	252	2018-03-31 08:27:44	MA	N	FORMAT TEMPL. 31X8-A2-HEXA #1	2018-03-31 08:27:43	0.26932	5.7011	0.000			A	401678392.60	1	80	58	00	DD	C8	8D	6E
107914		2449	252	2018-03-31 08:30:52	MA	N	FORMAT TEMPL. 31X8-A2-HEXA #1	2018-03-31 08:27:43	0.26932	5.7011	0.000			A	401678392.60	1	80	E8	02	EB	60	33	CD
107914		2449	252	2018-03-31 08:31:56	MA	N	FORMAT TEMPL. 31X8-A2-HEXA #1	2018-03-31 08:27:43	0.26932	5.7011	0.000			A	401678392.60	1	DE	78	8B
107914		2449	0	2018-03-31 10:13:05	MA	N	FORMAT TEMPL. 31X8-A2-HEXA #1	2018-03-31 10:13:04	0.26142	5.70463	0.000			B	401678391.29	1	80	E8	02	F6	B8	3B	1E
107914		2449	94	2018-04-01 04:01:51	NP	N	FORMAT TEMPL. 31X8-A2-HEXA #1	2018-04-01 04:02:37	0.26048	5.69969	0.000			B	401678394.00	1	82	18	0F	B4	E9	68	E3
107914		2449	94	2018-04-01 04:03:25	NP	N	FORMAT TEMPL. 31X8-A2-HEXA #1	2018-04-01 04:02:37	0.26048	5.69969	0.000			B	401678394.00	1	80	28	00	0B	F8	24	A0
107914		2449	42	2018-04-01 05:49:02	NK	N	FORMAT TEMPL. 31X8-A2-HEXA #1	2018-04-01 05:49:22	0.22299	5.73729	0.000			B	401678408.13	1	80	28	00	07	F8	FC	A7
107914		2449	42	2018-04-01 05:49:44	NK	N	FORMAT TEMPL. 31X8-A2-HEXA #1	2018-04-01 05:49:22	0.22299	5.73729	0.000			B	401678408.13	1	80	28	00	07	F8	C3	F8
107914		2449	42	2018-04-01 07:29:11	NK	N	FORMAT TEMPL. 31X8-A2-HEXA #1	2018-04-01 07:29:32	0.26446	5.69807	0.000			B	401678391.67	1	13	C3	00
107914		2449	42	2018-04-01 07:29:53	NK	N	FORMAT TEMPL. 31X8-A2-HEXA #1	2018-04-01 07:29:32	0.26446	5.69807	0.000			B	401678391.67	1	80	28	00	0B	F8	E4	0F
107914		2449	89	2018-04-01 08:23:59	NN	N	FORMAT TEMPL. 31X8-A2-HEXA #1	2018-04-01 08:24:42	0.25529	5.70349	0.000			A	401678395.14	1	DE	A0	90
107914		2449	89	2018-04-01 08:24:42	NN	N	FORMAT TEMPL. 31X8-A2-HEXA #1	2018-04-01 08:24:42	0.25529	5.70349	0.000			A	401678395.14	1	80	30	00	07	F8	47	25
107914		2449	89	2018-04-01 08:25:28	NN	N	FORMAT TEMPL. 31X8-A2-HEXA #1	2018-04-01 08:24:42	0.25529	5.70349	0.000			A	401678395.14	1	80	18	00	07	F8	81	BC
107914		2449	91	2018-04-01 09:13:38	MB	N	FORMAT TEMPL. 31X8-A2-HEXA #1	2018-04-01 09:15:09	0.27861	5.69839	0.000			B	401678395.82	1	81	C0	05	09	E1	EE	C1
107914		2449	91	2018-04-01 09:15:09	MB	N	FORMAT TEMPL. 31X8-A2-HEXA #1	2018-04-01 09:15:09	0.27861	5.69839	0.000			B	401678395.82	1	DE	A0	90
107914		2449	87	2018-04-01 09:53:38	MA	N	FORMAT TEMPL. 31X8-A2-HEXA #1	2018-04-01 09:54:21	0.27084	5.70883	0.000			A	401678392.29	1	DE	A0	90
107914		2449	87	2018-04-01 09:54:22	MA	N	FORMAT TEMPL. 31X8-A2-HEXA #1	2018-04-01 09:54:21	0.27084	5.70883	0.000			A	401678392.29	1	80	30	00	07	F8	BA	1B
107914		2449	87	2018-04-01 09:55:05	MA	N	FORMAT TEMPL. 31X8-A2-HEXA #1	2018-04-01 09:54:21	0.27084	5.70883	0.000			A	401678392.29	1	80	28	00	0B	F8	6D	70
107914		2449	49	2018-04-02 05:35:32	SR	N	FORMAT TEMPL. 31X8-A2-HEXA #1	2018-04-02 05:35:56	0.27911	5.70808	0.000			B	401678392.92	1	80	30	00	07	F8	8E	7C
107914		2449	49	2018-04-02 05:36:21	SR	N	FORMAT TEMPL. 31X8-A2-HEXA #1	2018-04-02 05:35:56	0.27911	5.70808	0.000			B	401678392.92	1	DE	70	8F
107914		2449	0	2018-04-02 07:11:55	NK	N	FORMAT TEMPL. 31X8-A2-HEXA #1	2018-04-02 07:11:55	0.27764	5.71184	0.000			B	401678392.31	1	81	D8	04	E5	E1	25	9F
107914		2449	419	2018-04-02 09:24:44	MA	N	FORMAT TEMPL. 31X8-A2-HEXA #1	2018-04-02 09:24:44	0.27211	5.70795	0.000			B	401678394.23	1	DE	70	8F
107914		2449	419	2018-04-02 09:31:43	MA	N	FORMAT TEMPL. 31X8-A2-HEXA #1	2018-04-02 09:24:44	0.27211	5.70795	0.000			B	401678394.23	1	81	B0	05	36	CA	19	C4
107914		2449	0	2018-04-02 10:27:14	MB	N	FORMAT TEMPL. 31X8-A2-HEXA #1	2018-04-02 10:27:14	0.27068	5.70912	0.000			B	401678396.89	1	80	38	00	05	F8	9F	FF
107914		2449	0	2018-04-03 05:16:51	NP	N	FORMAT TEMPL. 31X8-A2-HEXA #1	2018-04-03 05:16:51	0.2333	5.71355	0.000			B	401678400.74	1	82	40	0C	26	E1	9F	47
107914		2449	0	2018-04-03 06:14:41	NN	N	FORMAT TEMPL. 31X8-A2-HEXA #1	2018-04-03 06:14:41	0.25131	5.71184	0.000			B	401678398.51	1	80	80	03	74	B0	AB	47
107914		2449	549	2018-04-03 06:40:23	NK	N	FORMAT TEMPL. 31X8-A2-HEXA #1	2018-04-03 06:44:50	0.27394	5.69965	0.000			A	401678393.76	1	80	B0	03	88	A0	2A	4F
107914		2449	549	2018-04-03 06:44:36	NK	N	FORMAT TEMPL. 31X8-A2-HEXA #1	2018-04-03 06:44:50	0.27394	5.69965	0.000			A	401678393.76	1	80	78	01	53	B8	A3	66
107914		2449	549	2018-04-03 06:49:32	NK	N	FORMAT TEMPL. 31X8-A2-HEXA #1	2018-04-03 06:44:50	0.27394	5.69965	0.000			A	401678393.76	1	DE	68	8C
107914		2449	549	2018-04-03 06:40:23	SR	N	FORMAT TEMPL. 31X8-A2-HEXA #1	2018-04-03 06:44:50	0.27133	5.69557	0.000			A	401678394.79	1	80	B0	03	88	A0	93	E7
107914		2449	549	2018-04-03 06:44:36	SR	N	FORMAT TEMPL. 31X8-A2-HEXA #1	2018-04-03 06:44:50	0.27133	5.69557	0.000			A	401678394.79	1	80	78	01	53	B8	A4	40
107914		2449	549	2018-04-03 06:49:32	SR	N	FORMAT TEMPL. 31X8-A2-HEXA #1	2018-04-03 06:44:50	0.27133	5.69557	0.000			A	401678394.79	1	DE	68	8C
107914		2449	163	2018-04-03 09:06:20	MA	N	FORMAT TEMPL. 31X8-A2-HEXA #1	2018-04-03 09:06:19	0.30552	5.69446	0.000			A	401678390.79	1	81	30	0C	74	D0	35	D9
107914		2449	163	2018-04-03 09:07:10	MA	N	FORMAT TEMPL. 31X8-A2-HEXA #1	2018-04-03 09:06:19	0.30552	5.69446	0.000			A	401678390.79	1	80	58	00	78	C8	3B	2C
107914		2449	163	2018-04-03 09:09:03	MA	N	FORMAT TEMPL. 31X8-A2-HEXA #1	2018-04-03 09:06:19	0.30552	5.69446	0.000			A	401678390.79	1	DE	68	8C
107914		2449	46	2018-04-03 10:51:35	MA	N	FORMAT TEMPL. 31X8-A2-HEXA #1	2018-04-03 10:51:57	0.30747	5.68803	0.000			B	401678388.50	1	82	88	0D	6D	90	18	0A
107914		2449	46	2018-04-03 10:52:21	MA	N	FORMAT TEMPL. 31X8-A2-HEXA #1	2018-04-03 10:51:57	0.30747	5.68803	0.000			B	401678388.50	1	DE	68	8C
107914		2449	44	2018-04-04 04:59:01	NP	N	FORMAT TEMPL. 31X8-A2-HEXA #1	2018-04-04 04:59:22	0.28209	5.69945	0.000			B	401678396.72	1	82	40	0E	87	E1	7B	C1
107914		2449	44	2018-04-04 04:59:45	NP	N	FORMAT TEMPL. 31X8-A2-HEXA #1	2018-04-04 04:59:22	0.28209	5.69945	0.000			B	401678396.72	1	DE	A8	B9
107914		2449	246	2018-04-04 08:47:51	MA	N	FORMAT TEMPL. 31X8-A2-HEXA #1	2018-04-04 08:49:53	0.25681	5.70269	0.000			B	401678388.39	1	82	00	02	5D	E1	6C	B6
107914		2449	246	2018-04-04 08:51:57	MA	N	FORMAT TEMPL. 31X8-A2-HEXA #1	2018-04-04 08:49:53	0.25681	5.70269	0.000			B	401678388.39	1	DE	A8	B9
107914		2449	138	2018-04-05 03:10:51	NP	N	FORMAT TEMPL. 31X8-A2-HEXA #1	2018-04-05 03:12:00	0.27304	5.70478	0.000			0	401678396.49	1	DE	90	96
107914		2449	138	2018-04-05 03:11:36	NP	N	FORMAT TEMPL. 31X8-A2-HEXA #1	2018-04-05 03:12:00	0.27304	5.70478	0.000			0	401678396.49	1	80	38	00	05	F8	26	35
107914		2449	138	2018-04-05 03:12:24	NP	N	FORMAT TEMPL. 31X8-A2-HEXA #1	2018-04-05 03:12:00	0.27304	5.70478	0.000			0	401678396.49	1	80	48	00	07	F8	5E	98
107914		2449	138	2018-04-05 03:13:09	NP	N	FORMAT TEMPL. 31X8-A2-HEXA #1	2018-04-05 03:12:00	0.27304	5.70478	0.000			0	401678396.49	1	80	38	00	05	F8	7F	3F
107914		2449	137	2018-04-05 04:52:39	NP	N	FORMAT TEMPL. 31X8-A2-HEXA #1	2018-04-05 04:52:39	0.286	5.70342	0.000			A	401678390.33	1	DE	90	96
107914		2449	137	2018-04-05 04:53:24	NP	N	FORMAT TEMPL. 31X8-A2-HEXA #1	2018-04-05 04:52:39	0.286	5.70342	0.000			A	401678390.33	1	80	40	00	05	F8	4B	CB
107914		2449	137	2018-04-05 04:54:56	NP	N	FORMAT TEMPL. 31X8-A2-HEXA #1	2018-04-05 04:52:39	0.286	5.70342	0.000			A	401678390.33	1	80	40	00	05	F8	51	FE
107914		2449	0	2018-04-05 07:29:15	NN	N	FORMAT TEMPL. 31X8-A2-HEXA #1	2018-04-05 07:29:14	0.29116	5.70137	0.000			B	401678392.08	1	81	38	03	5E	C0	50	D2
107914		2449	0	2018-04-05 08:23:55	MA	N	FORMAT TEMPL. 31X8-A2-HEXA #1	2018-04-05 08:23:55	0.28883	5.70304	0.000			B	401678388.43	1	DE	90	96
107914		2449	0	2018-04-05 10:02:20	MA	N	FORMAT TEMPL. 31X8-A2-HEXA #1	2018-04-05 10:02:20	0.28114	5.70543	0.000			B	401678396.19	1	80	48	00	07	F8	0A	32
107914		2449	41	2018-04-06 02:52:41	NP	N	FORMAT TEMPL. 31X8-A2-HEXA #1	2018-04-06 02:53:01	0.27801	5.70927	0.000			B	401678393.50	1	80	40	00	05	F8	20	C2
107914		2449	41	2018-04-06 02:53:22	NP	N	FORMAT TEMPL. 31X8-A2-HEXA #1	2018-04-06 02:53:01	0.27801	5.70927	0.000			B	401678393.50	1	80	48	00	07	F8	A0	70
107914		2449	0	2018-04-06 04:44:05	NP	N	FORMAT TEMPL. 31X8-A2-HEXA #1	2018-04-06 04:44:05	0.27724	5.70943	0.000			B	401678392.93	1	82	10	0C	D6	E9	BB	8D
107914		2449	0	2018-04-06 07:25:39	NN	N	FORMAT TEMPL. 31X8-A2-HEXA #1	2018-04-06 07:25:38	0.27124	5.70781	0.000			B	401678394.80	1	DE	60	99
107914		2449	0	2018-04-06 09:12:16	MB	N	FORMAT TEMPL. 31X8-A2-HEXA #1	2018-04-06 09:12:16	0.2725	5.70885	0.000			B	401678395.17	1	DE	60	99
107914		2449	90	2018-04-07 02:44:14	NP	N	FORMAT TEMPL. 31X8-A2-HEXA #1	2018-04-07 02:45:00	0.26592	5.6976	0.000			A	401678390.41	1	82	20	09	EA	E1	DA	07
107914		2449	90	2018-04-07 02:45:02	NP	N	FORMAT TEMPL. 31X8-A2-HEXA #1	2018-04-07 02:45:00	0.26592	5.6976	0.000			A	401678390.41	1	80	38	00	09	F8	3C	1E
107914		2449	90	2018-04-07 02:45:44	NP	N	FORMAT TEMPL. 31X8-A2-HEXA #1	2018-04-07 02:45:00	0.26592	5.6976	0.000			A	401678390.41	1	DE	D0	94
107914		2449	48	2018-04-07 06:16:52	SR	N	FORMAT TEMPL. 31X8-A2-HEXA #1	2018-04-07 06:17:16	0.25543	5.7097	0.000			B	401678391.19	1	82	38	0A	AE	A0	B7	10
107914		2449	48	2018-04-07 06:17:40	SR	N	FORMAT TEMPL. 31X8-A2-HEXA #1	2018-04-07 06:17:16	0.25543	5.7097	0.000			B	401678391.19	1	DE	D0	94
107914		2449	0	2018-04-07 06:50:05	NK	N	FORMAT TEMPL. 31X8-A2-HEXA #1	2018-04-07 06:50:05	0.25573	5.71068	0.000			B	401678392.89	1	82	48	0D	FD	E1	A8	37
107914		2449	544	2018-04-07 07:04:58	NN	N	FORMAT TEMPL. 31X8-A2-HEXA #1	2018-04-07 07:04:58	0.25757	5.72231	0.000			A	401678397.18	1	DE	D0	94
107914		2449	544	2018-04-07 07:13:17	NN	N	FORMAT TEMPL. 31X8-A2-HEXA #1	2018-04-07 07:04:58	0.25757	5.72231	0.000			A	401678397.18	1	81	38	07	2E	C8	A4	E9
107914		2449	544	2018-04-07 07:14:02	NN	N	FORMAT TEMPL. 31X8-A2-HEXA #1	2018-04-07 07:04:58	0.25757	5.72231	0.000			A	401678397.18	1	80	40	00	0C	A0	A2	C5
107914		2449	0	2018-04-07 08:39:46	MB	N	FORMAT TEMPL. 31X8-A2-HEXA #1	2018-04-07 08:39:45	0.25636	5.71259	0.000			B	401678395.56	1	DE	F0	94
107914		2449	0	2018-04-07 09:23:04	MA	N	FORMAT TEMPL. 31X8-A2-HEXA #1	2018-04-07 09:23:04	0.2574	5.71283	0.000			B	401678393.03	1	DE	D0	94
107914		2449	0	2018-04-08 02:39:57	NP	N	FORMAT TEMPL. 31X8-A2-HEXA #1	2018-04-08 02:39:57	0.25001	5.72853	0.000			B	401678395.31	1	DE	B8	95
107914		2449	49	2018-04-08 05:54:23	SR	N	FORMAT TEMPL. 31X8-A2-HEXA #1	2018-04-08 05:54:47	0.25495	5.71644	0.000			B	401678393.00	1	DE	B8	95
107914		2449	49	2018-04-08 05:55:12	SR	N	FORMAT TEMPL. 31X8-A2-HEXA #1	2018-04-08 05:54:47	0.25495	5.71644	0.000			B	401678393.00	1	A0	45	FE	06	04	C1	D7
107914		2449	0	2018-04-08 08:28:06	MB	N	FORMAT TEMPL. 31X8-A2-HEXA #1	2018-04-08 08:28:06	0.25216	5.71519	0.000			B	401678394.09	1	A0	D0	01	D5	B0	FE	53
107914		2449	304	2018-04-08 09:02:39	MA	N	FORMAT TEMPL. 31X8-A2-HEXA #1	2018-04-08 09:02:38	0.25535	5.71523	0.000			B	401678396.52	1	81	28	03	D1	A8	1D	57
107914		2449	304	2018-04-08 09:07:43	MA	N	FORMAT TEMPL. 31X8-A2-HEXA #1	2018-04-08 09:02:38	0.25535	5.71523	0.000			B	401678396.52	1	82	28	04	58	88	75	F3
107914		2449	125	2018-04-09 04:07:01	NP	N	FORMAT TEMPL. 31X8-A2-HEXA #1	2018-04-09 04:08:07	0.23038	5.70438	0.000			A	401678397.10	1	82	38	0F	FE	E1	8C	43
107914		2449	125	2018-04-09 04:08:15	NP	N	FORMAT TEMPL. 31X8-A2-HEXA #1	2018-04-09 04:08:07	0.23038	5.70438	0.000			A	401678397.10	1	DE	A8	98
107914		2449	125	2018-04-09 04:09:06	NP	N	FORMAT TEMPL. 31X8-A2-HEXA #1	2018-04-09 04:08:07	0.23038	5.70438	0.000			A	401678397.10	1	80	60	00	2F	F8	77	81
107914		2449	0	2018-04-09 06:00:04	NK	N	FORMAT TEMPL. 31X8-A2-HEXA #1	2018-04-09 06:00:03	0.25349	5.70455	0.000			B	401678392.29	1	82	D8	0D	98	80	62	BD
107914		2449	0	2018-04-09 06:51:39	NN	N	FORMAT TEMPL. 31X8-A2-HEXA #1	2018-04-09 06:51:39	0.25587	5.70532	0.000			B	401678393.48	1	82	08	0B	E7	B0	D1	5F
107914		2449	0	2018-04-09 07:01:58	SR	N	FORMAT TEMPL. 31X8-A2-HEXA #1	2018-04-09 07:01:58	0.24237	5.70415	0.000			B	401678395.65	1	81	70	09	57	B8	BD	DD
107914		2449	0	2018-04-09 07:31:21	NK	N	FORMAT TEMPL. 31X8-A2-HEXA #1	2018-04-09 07:31:21	0.24918	5.70543	0.000			B	401678392.69	1	80	58	00	09	48	5B	68
107914		2449	0	2018-04-09 08:24:25	NN	N	FORMAT TEMPL. 31X8-A2-HEXA #1	2018-04-09 08:24:24	0.25191	5.70455	0.000			B	401678389.05	1	82	10	03	C7	90	96	1C
107914		2449	306	2018-04-09 08:41:47	MA	N	FORMAT TEMPL. 31X8-A2-HEXA #1	2018-04-09 08:41:47	0.31147	5.65787	0.000			A	401678385.63	1	DE	A8	98
107914		2449	306	2018-04-09 08:46:12	MA	N	FORMAT TEMPL. 31X8-A2-HEXA #1	2018-04-09 08:41:47	0.31147	5.65787	0.000			A	401678385.63	1	81	20	03	97	B8	35	73
107914		2449	306	2018-04-09 08:46:53	MA	N	FORMAT TEMPL. 31X8-A2-HEXA #1	2018-04-09 08:41:47	0.31147	5.65787	0.000			A	401678385.63	1	AF	FF	D8	51	16	89	B1
107914		2449	0	2018-04-09 09:45:41	MB	N	FORMAT TEMPL. 31X8-A2-HEXA #1	2018-04-09 09:45:41	0.31551	5.65895	0.000			B	401678384.17	1	DE	A8	98
107914		2449	406	2018-04-09 10:22:20	MA	N	FORMAT TEMPL. 31X8-A2-HEXA #1	2018-04-09 10:22:19	0.28564	5.6785	0.000			2	401678394.74	1	80	A0	02	06	C0	6F	43
107914		2449	406	2018-04-09 10:23:30	MA	N	FORMAT TEMPL. 31X8-A2-HEXA #1	2018-04-09 10:22:19	0.28564	5.6785	0.000			2	401678394.74	1	80	80	01	15	D8	01	2D
107914		2449	406	2018-04-09 10:25:21	MA	N	FORMAT TEMPL. 31X8-A2-HEXA #1	2018-04-09 10:22:19	0.28564	5.6785	0.000			2	401678394.74	1	80	80	01	BC	D8	10	EE
107914		2449	406	2018-04-09 10:27:25	MA	N	FORMAT TEMPL. 31X8-A2-HEXA #1	2018-04-09 10:22:19	0.28564	5.6785	0.000			2	401678394.74	1	DE	A8	98
107914		2449	406	2018-04-09 10:29:06	MA	N	FORMAT TEMPL. 31X8-A2-HEXA #1	2018-04-09 10:22:19	0.28564	5.6785	0.000			2	401678394.74	1	80	80	01	91	D0	63	B5
107914		2449	0	2018-04-10 03:58:59	NP	N	FORMAT TEMPL. 31X8-A2-HEXA #1	2018-04-10 03:58:58	0.09305	5.85541	0.000			B	401678393.81	1	82	58	0B	56	E1	DE	C3
107914		2449	448	2018-04-10 06:23:57	SR	N	FORMAT TEMPL. 31X8-A2-HEXA #1	2018-04-10 06:28:20	0.27325	5.69942	0.000			A	401678395.26	1	80	A8	03	B4	C0	D6	76
107914		2449	448	2018-04-10 06:29:40	SR	N	FORMAT TEMPL. 31X8-A2-HEXA #1	2018-04-10 06:28:20	0.27325	5.69942	0.000			A	401678395.26	1	80	C0	04	27	B8	CF	CB
107914		2449	448	2018-04-10 06:31:25	SR	N	FORMAT TEMPL. 31X8-A2-HEXA #1	2018-04-10 06:28:20	0.27325	5.69942	0.000			A	401678395.26	1	DE	E8	FA
107914		2449	275	2018-04-10 06:35:08	NN	N	FORMAT TEMPL. 31X8-A2-HEXA #1	2018-04-10 06:39:43	0.27641	5.69871	0.000			A	401678395.13	1	80	98	03	74	C8	C3	37
107914		2449	275	2018-04-10 06:36:23	NN	N	FORMAT TEMPL. 31X8-A2-HEXA #1	2018-04-10 06:39:43	0.27641	5.69871	0.000			A	401678395.13	1	80	A0	01	22	C8	11	48
107914		2449	275	2018-04-10 06:39:43	NN	N	FORMAT TEMPL. 31X8-A2-HEXA #1	2018-04-10 06:39:43	0.27641	5.69871	0.000			A	401678395.13	1	80	D0	03	21	A8	56	06
107914		2449	266	2018-04-10 07:07:29	NK	N	FORMAT TEMPL. 31X8-A2-HEXA #1	2018-04-10 07:09:41	0.25629	5.71771	0.000			B	401678403.80	1	81	00	06	D1	A8	5F	76
107914		2449	266	2018-04-10 07:11:55	NK	N	FORMAT TEMPL. 31X8-A2-HEXA #1	2018-04-10 07:09:41	0.25629	5.71771	0.000			B	401678403.80	1	DE	E8	FA
107914		2449	93	2018-04-10 08:23:04	MA	N	FORMAT TEMPL. 31X8-A2-HEXA #1	2018-04-10 08:23:51	0.2789	5.72841	0.000			A	401678413.60	1	82	08	0F	CB	88	02	2F
107914		2449	93	2018-04-10 08:23:54	MA	N	FORMAT TEMPL. 31X8-A2-HEXA #1	2018-04-10 08:23:51	0.2789	5.72841	0.000			A	401678413.60	1	80	60	00	07	F8	9C	45
107914		2449	93	2018-04-10 08:24:37	MA	N	FORMAT TEMPL. 31X8-A2-HEXA #1	2018-04-10 08:23:51	0.2789	5.72841	0.000			A	401678413.60	1	DE	E8	FA
107914		2449	0	2018-04-10 10:09:45	MA	N	FORMAT TEMPL. 31X8-A2-HEXA #1	2018-04-10 10:09:44	0.314	5.70318	0.000			B	401678393.25	1	81	60	05	11	B0	F2	D9
107914		2449	95	2018-04-11 03:45:38	NP	N	FORMAT TEMPL. 31X8-A2-HEXA #1	2018-04-11 03:47:12	0.28748	5.69828	0.000			B	401678396.38	1	82	50	0D	79	E9	A4	29
107914		2449	95	2018-04-11 03:47:13	NP	N	FORMAT TEMPL. 31X8-A2-HEXA #1	2018-04-11 03:47:12	0.28748	5.69828	0.000			B	401678396.38	1	DE	D8	C0
107914		2449	149	2018-04-11 05:03:15	NK	N	FORMAT TEMPL. 31X8-A2-HEXA #1	2018-04-11 05:04:29	0.27762	5.71185	0.000			B	401678401.83	1	82	C8	07	33	E1	44	CC
107914		2449	149	2018-04-11 05:05:44	NK	N	FORMAT TEMPL. 31X8-A2-HEXA #1	2018-04-11 05:04:29	0.27762	5.71185	0.000			B	401678401.83	1	DE	D8	C0
107914		2449	0	2018-04-11 05:51:02	SR	N	FORMAT TEMPL. 31X8-A2-HEXA #1	2018-04-11 05:51:01	0.26096	5.72692	0.000			B	401678394.72	1	13	8A	90
107914		2449	134	2018-04-11 06:21:25	NN	N	FORMAT TEMPL. 31X8-A2-HEXA #1	2018-04-11 06:22:31	0.24822	5.72809	0.000			B	401678412.35	1	81	30	03	99	B8	53	73
107914		2449	134	2018-04-11 06:23:39	NN	N	FORMAT TEMPL. 31X8-A2-HEXA #1	2018-04-11 06:22:31	0.24822	5.72809	0.000			B	401678412.35	1	DE	D8	C0
107914		2449	0	2018-04-11 06:37:20	NK	N	FORMAT TEMPL. 31X8-A2-HEXA #1	2018-04-11 06:37:20	0.25517	5.71915	0.000			B	401678396.13	1	81	30	06	69	B8	40	C3
107914		2449	0	2018-04-11 09:06:11	MB	N	FORMAT TEMPL. 31X8-A2-HEXA #1	2018-04-11 09:06:11	0.20441	5.76508	0.000			B	401678391.15	1	81	C8	0A	DA	A8	54	CA
107914		2449	0	2018-04-11 09:46:25	MA	N	FORMAT TEMPL. 31X8-A2-HEXA #1	2018-04-11 09:46:25	0.26533	5.71562	0.000			B	401678404.78	1	81	78	04	91	C8	DC	7B
107914		2449	91	2018-04-12 03:28:41	NP	N	FORMAT TEMPL. 31X8-A2-HEXA #1	2018-04-12 03:29:26	0.2642	5.71837	0.000			B	401678404.07	1	82	68	0B	93	E9	98	28
107914		2449	91	2018-04-12 03:30:12	NP	N	FORMAT TEMPL. 31X8-A2-HEXA #1	2018-04-12 03:29:26	0.2642	5.71837	0.000			B	401678404.07	1	DE	E8	D7
107914		2449	388	2018-04-12 06:13:34	NK	N	FORMAT TEMPL. 31X8-A2-HEXA #1	2018-04-12 06:16:00	0.26434	5.70751	0.000			A	401678396.35	1	80	D8	07	63	C0	54	CF
107914		2449	388	2018-04-12 06:14:26	NK	N	FORMAT TEMPL. 31X8-A2-HEXA #1	2018-04-12 06:16:00	0.26434	5.70751	0.000			A	401678396.35	1	80	C0	00	CE	D0	2B	D1
107914		2449	388	2018-04-12 06:20:02	NK	N	FORMAT TEMPL. 31X8-A2-HEXA #1	2018-04-12 06:16:00	0.26434	5.70751	0.000			A	401678396.35	1	DE	E8	D7
107914		2449	0	2018-04-12 07:03:15	SR	N	FORMAT TEMPL. 31X8-A2-HEXA #1	2018-04-12 07:03:14	0.26683	5.70209	0.000			B	401678393.69	1	DE	E8	D7
107914		2449	411	2018-04-12 09:22:28	MA	N	FORMAT TEMPL. 31X8-A2-HEXA #1	2018-04-12 09:22:28	0.26422	5.68782	0.000			B	401678394.73	1	81	38	07	42	C8	B6	BE
107914		2449	411	2018-04-12 09:29:19	MA	N	FORMAT TEMPL. 31X8-A2-HEXA #1	2018-04-12 09:22:28	0.26422	5.68782	0.000			B	401678394.73	1	81	60	06	24	C0	A8	9D
107914		2449	0	2018-04-12 11:01:42	MA	N	FORMAT TEMPL. 31X8-A2-HEXA #1	2018-04-12 11:01:41	0.26512	5.68319	0.000			B	401678390.19	1	DE	E8	D7
107914		2449	135	2018-04-13 03:17:10	NP	N	FORMAT TEMPL. 31X8-A2-HEXA #1	2018-04-13 03:18:39	0.27092	5.70979	0.000			A	401678397.47	1	DE	C0	D4
107914		2449	135	2018-04-13 03:17:54	NP	N	FORMAT TEMPL. 31X8-A2-HEXA #1	2018-04-13 03:18:39	0.27092	5.70979	0.000			A	401678397.47	1	13	9A	8F
107914		2449	135	2018-04-13 03:19:25	NP	N	FORMAT TEMPL. 31X8-A2-HEXA #1	2018-04-13 03:18:39	0.27092	5.70979	0.000			A	401678397.47	1	80	70	00	09	C8	5E	36
107914		2449	0	2018-04-13 04:50:33	SR	N	FORMAT TEMPL. 31X8-A2-HEXA #1	2018-04-13 04:50:32	0.27084	5.70546	0.000			B	401678394.19	1	82	58	0A	9B	E1	FE	99
107914		2449	0	2018-04-13 06:37:28	SR	N	FORMAT TEMPL. 31X8-A2-HEXA #1	2018-04-13 06:37:28	0.27042	5.70266	0.000			B	401678390.96	1	13	9A	8F
107914		2449	0	2018-04-13 07:39:57	NN	N	FORMAT TEMPL. 31X8-A2-HEXA #1	2018-04-13 07:39:57	0.26779	5.69062	0.000			B	401678398.22	1	81	78	09	71	B8	7F	0C
107914		2449	0	2018-04-13 09:00:24	MA	N	FORMAT TEMPL. 31X8-A2-HEXA #1	2018-04-13 09:00:24	0.26627	5.68392	0.000			B	401678397.44	1	81	30	04	19	C0	CC	57
107914		2449	46	2018-04-13 10:06:11	MB	N	FORMAT TEMPL. 31X8-A2-HEXA #1	2018-04-13 10:06:34	0.26685	5.67485	0.000			B	401678394.52	1	DE	C0	D4
107914		2449	46	2018-04-13 10:06:57	MB	N	FORMAT TEMPL. 31X8-A2-HEXA #1	2018-04-13 10:06:34	0.26685	5.67485	0.000			B	401678394.52	1	80	70	00	0C	50	6A	30
107914		2449	138	2018-04-14 04:22:56	SR	N	FORMAT TEMPL. 31X8-A2-HEXA #1	2018-04-14 04:23:57	0.25107	5.755	0.000			A	401678372.48	1	82	68	09	3B	E9	8E	B9
107914		2449	138	2018-04-14 04:23:42	SR	N	FORMAT TEMPL. 31X8-A2-HEXA #1	2018-04-14 04:23:57	0.25107	5.755	0.000			A	401678372.48	1	80	50	00	07	F8	3E	25
107914		2449	138	2018-04-14 04:25:14	SR	N	FORMAT TEMPL. 31X8-A2-HEXA #1	2018-04-14 04:23:57	0.25107	5.755	0.000			A	401678372.48	1	DE	C8	DD
107914		2449	0	2018-04-14 05:29:45	NK	N	FORMAT TEMPL. 31X8-A2-HEXA #1	2018-04-14 05:29:44	0.2646	5.7219	0.000			B	401678401.43	1	DE	C8	DF
107914		2449	0	2018-04-14 07:06:46	NK	N	FORMAT TEMPL. 31X8-A2-HEXA #1	2018-04-14 07:06:45	0.27236	5.70745	0.000			B	401678397.49	1	DE	C8	DF
107914		2449	0	2018-04-14 07:32:27	NN	N	FORMAT TEMPL. 31X8-A2-HEXA #1	2018-04-14 07:32:26	0.27125	5.70754	0.000			B	401678392.01	1	81	60	05	C0	C0	62	72
107914		2449	0	2018-04-14 08:36:53	MA	N	FORMAT TEMPL. 31X8-A2-HEXA #1	2018-04-14 08:36:52	0.27238	5.68818	0.000			B	401678395.81	1	DE	C8	DF
107914		2449	93	2018-04-15 04:39:48	NP	N	FORMAT TEMPL. 31X8-A2-HEXA #1	2018-04-15 04:40:35	0.27854	5.70073	0.000			A	401678391.86	1	80	60	00	07	F8	5F	2E
107914		2449	93	2018-04-15 04:40:37	NP	N	FORMAT TEMPL. 31X8-A2-HEXA #1	2018-04-15 04:40:35	0.27854	5.70073	0.000			A	401678391.86	1	80	48	00	07	F8	4F	FD
107914		2449	93	2018-04-15 04:41:21	NP	N	FORMAT TEMPL. 31X8-A2-HEXA #1	2018-04-15 04:40:35	0.27854	5.70073	0.000			A	401678391.86	1	DE	C0	C0
107914		2449	577	2018-04-15 05:26:00	SR	N	FORMAT TEMPL. 31X8-A2-HEXA #1	2018-04-15 05:25:59	0.27241	5.70132	0.000			2	401678394.09	1	80	80	00	B8	D0	C5	73
107914		2449	577	2018-04-15 05:28:14	SR	N	FORMAT TEMPL. 31X8-A2-HEXA #1	2018-04-15 05:25:59	0.27241	5.70132	0.000			2	401678394.09	1	DE	C0	C0
107914		2449	577	2018-04-15 05:31:03	SR	N	FORMAT TEMPL. 31X8-A2-HEXA #1	2018-04-15 05:25:59	0.27241	5.70132	0.000			2	401678394.09	1	80	98	02	9D	C8	37	3C
107914		2449	577	2018-04-15 05:35:37	SR	N	FORMAT TEMPL. 31X8-A2-HEXA #1	2018-04-15 05:25:59	0.27241	5.70132	0.000			2	401678394.09	1	80	88	01	B2	D8	9F	38
107914		2449	0	2018-04-15 07:09:47	SR	N	FORMAT TEMPL. 31X8-A2-HEXA #1	2018-04-15 07:09:47	0.27358	5.69118	0.000			B	401678389.66	1	80	68	00	1D	E8	DD	08
107914		2449	482	2018-04-15 08:17:25	MA	N	FORMAT TEMPL. 31X8-A2-HEXA #1	2018-04-15 08:17:25	0.29736	5.68392	0.000			B	401678392.82	1	80	90	00	A2	C8	A1	78
107914		2449	482	2018-04-15 08:25:27	MA	N	FORMAT TEMPL. 31X8-A2-HEXA #1	2018-04-15 08:17:25	0.29736	5.68392	0.000			B	401678392.82	1	DE	C0	C0
107914		2449	159	2018-04-15 08:54:50	NN	N	FORMAT TEMPL. 31X8-A2-HEXA #1	2018-04-15 08:56:09	0.30143	5.67817	0.000			B	401678391.60	1	80	C0	01	6A	B8	62	ED
107914		2449	159	2018-04-15 08:57:29	NN	N	FORMAT TEMPL. 31X8-A2-HEXA #1	2018-04-15 08:56:09	0.30143	5.67817	0.000			B	401678391.60	1	DE	C0	C0
107914		2449	90	2018-04-15 09:24:07	MB	N	FORMAT TEMPL. 31X8-A2-HEXA #1	2018-04-15 09:25:36	0.29159	5.67741	0.000			A	401678390.80	1	DE	C0	C0
107914		2449	90	2018-04-15 09:24:53	MB	N	FORMAT TEMPL. 31X8-A2-HEXA #1	2018-04-15 09:25:36	0.29159	5.67741	0.000			A	401678390.80	1	80	60	00	07	F8	7B	87
107914		2449	90	2018-04-15 09:25:37	MB	N	FORMAT TEMPL. 31X8-A2-HEXA #1	2018-04-15 09:25:36	0.29159	5.67741	0.000			A	401678390.80	1	80	58	00	05	F8	C5	91
107914		2449	0	2018-04-15 10:05:27	MA	N	FORMAT TEMPL. 31X8-A2-HEXA #1	2018-04-15 10:05:27	0.29714	5.66813	0.000			B	401678394.53	1	83	58	01	AD	E1	40	6D
107914		2449	40	2018-04-16 06:20:19	NK	N	FORMAT TEMPL. 31X8-A2-HEXA #1	2018-04-16 06:20:38	0.30004	5.68637	0.000			B	401678397.09	1	82	18	02	19	A8	CE	CC
107914		2449	40	2018-04-16 06:20:59	NK	N	FORMAT TEMPL. 31X8-A2-HEXA #1	2018-04-16 06:20:38	0.30004	5.68637	0.000			B	401678397.09	1	80	60	00	07	F8	32	99
107914		2449	0	2018-04-16 06:44:28	SR	N	FORMAT TEMPL. 31X8-A2-HEXA #1	2018-04-16 06:44:27	0.41237	5.48715	0.000			B	401678408.80	1	82	08	09	A2	D8	55	FF
107914		2449	0	2018-04-16 07:11:42	NN	N	FORMAT TEMPL. 31X8-A2-HEXA #1	2018-04-16 07:11:41	0.3574	5.57642	0.000			B	401678400.76	1	80	60	00	26	F8	CE	B2
107914		2449	0	2018-04-16 08:47:42	NN	N	FORMAT TEMPL. 31X8-A2-HEXA #1	2018-04-16 08:47:41	0.27486	5.70976	0.000			B	401678393.99	1	80	60	00	1A	E8	D1	6E
107914		2449	0	2018-04-16 09:03:57	MB	N	FORMAT TEMPL. 31X8-A2-HEXA #1	2018-04-16 09:03:57	0.26977	5.71913	0.000			B	401678397.98	1	DE	D8	E4
107914		2449	40	2018-04-16 09:41:48	MA	N	FORMAT TEMPL. 31X8-A2-HEXA #1	2018-04-16 09:42:08	0.24253	5.70984	0.000			B	401678394.46	1	DE	D8	E4
107914		2449	40	2018-04-16 09:42:28	MA	N	FORMAT TEMPL. 31X8-A2-HEXA #1	2018-04-16 09:42:08	0.24253	5.70984	0.000			B	401678394.46	1	80	70	00	30	E8	54	0C
107914		2449	0	2018-04-17 04:28:15	SR	N	FORMAT TEMPL. 31X8-A2-HEXA #1	2018-04-17 04:28:15	-0.09282	5.77946	0.000			B	401678359.95	1	80	58	00	14	30	B9	D3
107914		2449	329	2018-04-17 06:05:32	SR	N	FORMAT TEMPL. 31X8-A2-HEXA #1	2018-04-17 06:08:16	0.26355	5.70488	0.000			1	401678394.41	1	82	70	08	3F	E1	A9	15
107914		2449	329	2018-04-17 06:06:18	SR	N	FORMAT TEMPL. 31X8-A2-HEXA #1	2018-04-17 06:08:16	0.26355	5.70488	0.000			1	401678394.41	1	80	78	00	4F	D8	0F	01
107914		2449	329	2018-04-17 06:10:14	SR	N	FORMAT TEMPL. 31X8-A2-HEXA #1	2018-04-17 06:08:16	0.26355	5.70488	0.000			1	401678394.41	1	C0	00	00
107914		2449	329	2018-04-17 06:11:01	SR	N	FORMAT TEMPL. 31X8-A2-HEXA #1	2018-04-17 06:08:16	0.26355	5.70488	0.000			1	401678394.41	1	80	58	00	05	F8	BB	8C
107914		2449	0	2018-04-17 06:53:29	NN	N	FORMAT TEMPL. 31X8-A2-HEXA #1	2018-04-17 06:53:28	0.21192	5.70069	0.000			B	401678394.74	1	81	B8	0C	05	C0	25	D7
107914		2449	0	2018-04-17 07:34:01	NK	N	FORMAT TEMPL. 31X8-A2-HEXA #1	2018-04-17 07:34:00	0.16549	5.70008	0.000			B	401678388.08	1	C0	00	00
107914		2449	0	2018-04-17 08:39:15	NN	N	FORMAT TEMPL. 31X8-A2-HEXA #1	2018-04-17 08:39:15	0.09588	5.69553	0.000			B	401678413.25	1	80	78	00	3B	D8	B8	11
107914		2449	0	2018-04-17 09:15:03	MA	N	FORMAT TEMPL. 31X8-A2-HEXA #1	2018-04-17 09:15:03	0.05049	5.68733	0.000			B	401678399.21	1	82	00	05	C5	B8	60	07
107914		2449	0	2018-04-17 10:13:38	MB	N	FORMAT TEMPL. 31X8-A2-HEXA #1	2018-04-17 10:13:37	0.01896	5.68896	0.000			B	401678338.48	1	81	F0	0A	A0	C8	E8	77
107914		2449	0	2018-04-17 10:58:50	MA	N	FORMAT TEMPL. 31X8-A2-HEXA #1	2018-04-17 10:58:50	0.00473	5.68844	0.000			B	401678345.37	1	81	F8	04	2B	E1	35	CF
107914		2449	0	2018-04-17 16:57:28	NP	N	FORMAT TEMPL. 31X8-A2-HEXA #1	2018-04-17 16:57:28	0.02924	5.67876	0.000			B	401678344.43	1	81	B8	08	91	B0	EC	1F
107914		2449	306	2018-04-17 16:57:28	SR	N	FORMAT TEMPL. 31X8-A2-HEXA #1	2018-04-17 16:59:29	0.26773	5.70683	0.000			1	401678393.37	1	81	B8	08	91	B0	E3	30
107914		2449	306	2018-04-17 16:58:14	SR	N	FORMAT TEMPL. 31X8-A2-HEXA #1	2018-04-17 16:59:29	0.26773	5.70683	0.000			1	401678393.37	1	80	88	00	6B	D0	47	27
107914		2449	306	2018-04-17 16:59:43	SR	N	FORMAT TEMPL. 31X8-A2-HEXA #1	2018-04-17 16:59:29	0.26773	5.70683	0.000			1	401678393.37	1	C0	00	00
107914		2449	306	2018-04-17 17:02:34	SR	N	FORMAT TEMPL. 31X8-A2-HEXA #1	2018-04-17 16:59:29	0.26773	5.70683	0.000			1	401678393.37	1	80	C8	02	2C	C0	A8	72
107914		2449	0	2018-04-17 18:31:35	NK	N	FORMAT TEMPL. 31X8-A2-HEXA #1	2018-04-17 18:31:35	0.18595	5.6919	0.000			B	401678387.58	1	82	48	0B	EC	E1	48	28
107914		2449	45	2018-04-17 19:38:03	NN	N	FORMAT TEMPL. 31X8-A2-HEXA #1	2018-04-17 19:38:25	0.20881	5.67365	0.000			B	401678396.22	1	82	50	09	50	D0	56	D3
107914		2449	45	2018-04-17 19:38:48	NN	N	FORMAT TEMPL. 31X8-A2-HEXA #1	2018-04-17 19:38:25	0.20881	5.67365	0.000			B	401678396.22	1	C0	00	00
107914		2449	93	2018-04-17 21:21:25	MB	N	FORMAT TEMPL. 31X8-A2-HEXA #1	2018-04-17 21:22:57	0.21533	5.69883	0.000			B	401678388.61	1	82	58	0F	FE	E1	FC	1D
107914		2449	93	2018-04-17 21:22:58	MB	N	FORMAT TEMPL. 31X8-A2-HEXA #1	2018-04-17 21:22:57	0.21533	5.69883	0.000			B	401678388.61	1	80	58	00	05	F8	BC	B6
107914		2449	0	2018-04-17 21:22:58	NN	N	FORMAT TEMPL. 31X8-A2-HEXA #1	2018-04-17 21:22:57	0.23572	5.70165	0.000			B	401678392.94	1	80	58	00	05	B8	3B	4C
107914		2449	0	2018-04-18 06:41:55	NN	N	FORMAT TEMPL. 31X8-A2-HEXA #1	2018-04-18 06:41:54	-0.06249	5.67023	0.000			B	401678386.60	1	80	B8	00	F2	C8	C3	95
107914		2449	272	2018-04-18 07:04:22	NK	N	FORMAT TEMPL. 31X8-A2-HEXA #1	2018-04-18 07:07:07	0.28578	5.69693	0.000			A	401678393.90	1	DD	C8	A1
107914		2449	272	2018-04-18 07:08:06	NK	N	FORMAT TEMPL. 31X8-A2-HEXA #1	2018-04-18 07:07:07	0.28578	5.69693	0.000			A	401678393.90	1	80	C0	03	7F	C8	A2	77
107914		2449	272	2018-04-18 07:08:54	NK	N	FORMAT TEMPL. 31X8-A2-HEXA #1	2018-04-18 07:07:07	0.28578	5.69693	0.000			A	401678393.90	1	80	80	00	BD	D0	DB	5A
107914		2449	0	2018-04-18 07:18:35	SR	N	FORMAT TEMPL. 31X8-A2-HEXA #1	2018-04-18 07:18:34	-0.06068	5.68284	0.000			B	401678400.54	1	81	30	09	CC	A8	2A	E8
107914		2449	0	2018-04-18 09:03:05	MA	N	FORMAT TEMPL. 31X8-A2-HEXA #1	2018-04-18 09:03:04	0.24768	5.7032	0.000			B	401678383.78	1	80	78	00	52	D8	74	EA
107914		2449	0	2018-04-19 05:02:31	NK	N	FORMAT TEMPL. 31X8-A2-HEXA #1	2018-04-19 05:02:31	0.84325	5.7016	0.000			B	401678406.30	1	82	28	08	80	E1	A2	9A
107914		2449	0	2018-04-19 05:02:31	SR	N	FORMAT TEMPL. 31X8-A2-HEXA #1	2018-04-19 05:02:31	0.63059	5.71475	0.000			B	401678331.96	1	82	28	08	80	E1	28	96
107914		2449	47	2018-04-19 06:43:47	SR	N	FORMAT TEMPL. 31X8-A2-HEXA #1	2018-04-19 06:44:10	0.39813	5.69378	0.000			B	401678441.72	1	82	00	04	8C	E1	40	30
107914		2449	47	2018-04-19 06:44:34	SR	N	FORMAT TEMPL. 31X8-A2-HEXA #1	2018-04-19 06:44:10	0.39813	5.69378	0.000			B	401678441.72	1	80	50	00	07	F8	40	C1
107914		2449	43	2018-04-19 08:06:04	NN	N	FORMAT TEMPL. 31X8-A2-HEXA #1	2018-04-19 08:06:04	0.32948	5.69728	0.000			B	401678402.25	1	81	F0	0F	74	E0	81	7C
107914		2449	43	2018-04-19 08:06:47	NN	N	FORMAT TEMPL. 31X8-A2-HEXA #1	2018-04-19 08:06:04	0.32948	5.69728	0.000			B	401678402.25	1	CB	C0	D6
107914		2449	0	2018-04-20 03:31:05	NP	N	FORMAT TEMPL. 31X8-A2-HEXA #1	2018-04-20 03:31:04	-0.24623	5.6705	0.000			B	401678430.79	1	80	4A	00	05	B8	C3	43
107914		2449	529	2018-04-20 06:10:56	SR	N	FORMAT TEMPL. 31X8-A2-HEXA #1	2018-04-20 06:13:39	0.26269	5.69904	0.000			2	401678395.14	1	82	58	0C	26	D8	A7	E1
107914		2449	529	2018-04-20 06:11:38	SR	N	FORMAT TEMPL. 31X8-A2-HEXA #1	2018-04-20 06:13:39	0.26269	5.69904	0.000			2	401678395.14	1	D4	78	90
107914		2449	529	2018-04-20 06:12:20	SR	N	FORMAT TEMPL. 31X8-A2-HEXA #1	2018-04-20 06:13:39	0.26269	5.69904	0.000			2	401678395.14	1	80	38	00	05	F8	F0	36
107914		2449	529	2018-04-20 06:19:45	SR	N	FORMAT TEMPL. 31X8-A2-HEXA #1	2018-04-20 06:13:39	0.26269	5.69904	0.000			2	401678395.14	1	82	48	46	C0	BC	09	23
107914		2449	0	2018-04-20 06:19:45	NN	N	FORMAT TEMPL. 31X8-A2-HEXA #1	2018-04-20 06:19:44	0.26269	5.69903	0.000			B	401678395.40	1	82	48	06	C0	B8	AC	CF
107914		2449	547	2018-04-20 06:12:20	NK	N	FORMAT TEMPL. 31X8-A2-HEXA #1	2018-04-20 06:17:50	0.26973	5.70551	0.000			A	401678396.65	1	80	38	00	05	F8	B4	AA
107914		2449	547	2018-04-20 06:19:45	NK	N	FORMAT TEMPL. 31X8-A2-HEXA #1	2018-04-20 06:17:50	0.26973	5.70551	0.000			A	401678396.65	1	82	48	06	C0	B8	5F	F9
107914		2449	547	2018-04-20 06:21:27	NK	N	FORMAT TEMPL. 31X8-A2-HEXA #1	2018-04-20 06:17:50	0.26973	5.70551	0.000			A	401678396.65	1	80	D8	01	8E	98	32	1E
107914		2449	45	2018-04-20 08:02:41	NN	N	FORMAT TEMPL. 31X8-A2-HEXA #1	2018-04-20 08:03:03	0.16778	5.71042	0.000			B	401678399.18	1	82	20	0D	36	D8	EE	10
107914		2449	45	2018-04-20 08:03:26	NN	N	FORMAT TEMPL. 31X8-A2-HEXA #1	2018-04-20 08:03:03	0.16778	5.71042	0.000			B	401678399.18	1	D4	78	90
107914		2449	43	2018-04-20 09:55:53	MA	N	FORMAT TEMPL. 31X8-A2-HEXA #1	2018-04-20 09:56:14	0.1132	5.71086	0.000			B	401678335.31	1	80	58	00	05	F8	F0	74
107914		2449	43	2018-04-20 09:56:36	MA	N	FORMAT TEMPL. 31X8-A2-HEXA #1	2018-04-20 09:56:14	0.1132	5.71086	0.000			B	401678335.31	1	80	50	00	0B	60	A3	2D
107914		2449	0	2018-04-21 05:56:52	NK	N	FORMAT TEMPL. 31X8-A2-HEXA #1	2018-04-21 05:56:52	0.08574	5.69197	0.000			B	401678345.59	1	80	78	00	5E	D8	24	4E
107914		2449	0	2018-04-21 07:23:06	SR	N	FORMAT TEMPL. 31X8-A2-HEXA #1	2018-04-21 07:23:05	0.10457	5.77908	0.000			B	401678351.60	1	82	10	05	B3	A8	FB	4F
107914		2449	0	2018-04-21 07:53:24	NN	N	FORMAT TEMPL. 31X8-A2-HEXA #1	2018-04-21 07:53:23	0.03581	5.72843	0.000			B	401678388.26	1	C9	E8	99
107914		2449	0	2018-04-21 09:43:48	MA	N	FORMAT TEMPL. 31X8-A2-HEXA #1	2018-04-21 09:43:48	0.35574	5.80283	0.000			B	401678392.76	1	82	18	0A	AC	E1	C2	41
107914		2449	84	2018-04-22 03:13:22	NP	N	FORMAT TEMPL. 31X8-A2-HEXA #1	2018-04-22 03:14:03	0.2792	5.68068	0.000			B	401678386.31	1	82	30	00	D8	D1	C8	37
107914		2449	84	2018-04-22 03:14:46	NP	N	FORMAT TEMPL. 31X8-A2-HEXA #1	2018-04-22 03:14:03	0.2792	5.68068	0.000			B	401678386.31	1	80	58	00	05	F8	2B	FE
107914		2449	178	2018-04-22 04:52:30	NP	N	FORMAT TEMPL. 31X8-A2-HEXA #1	2018-04-22 04:52:29	0.15556	5.63385	0.000			B	401678341.87	1	82	40	0F	FE	E1	1B	3A
107914		2449	178	2018-04-22 04:55:28	NP	N	FORMAT TEMPL. 31X8-A2-HEXA #1	2018-04-22 04:52:29	0.15556	5.63385	0.000			B	401678341.87	1	80	50	00	0E	F8	05	C2
107914		2449	0	2018-04-22 06:53:09	SR	N	FORMAT TEMPL. 31X8-A2-HEXA #1	2018-04-22 06:53:08	0.07537	5.69839	0.000			B	401678398.17	1	82	20	0A	A7	E1	6D	8C
107914		2449	46	2018-04-22 07:09:09	NK	N	FORMAT TEMPL. 31X8-A2-HEXA #1	2018-04-22 07:09:31	0.18755	5.71142	0.000			B	401678411.67	1	82	20	0D	CA	D8	41	5E
107914		2449	46	2018-04-22 07:09:55	NK	N	FORMAT TEMPL. 31X8-A2-HEXA #1	2018-04-22 07:09:31	0.18755	5.71142	0.000			B	401678411.67	1	49	70	32
107914		2449	0	2018-04-22 07:39:58	NN	N	FORMAT TEMPL. 31X8-A2-HEXA #1	2018-04-22 07:39:57	0.16489	5.70984	0.000			B	401678381.50	1	13	2A	8F
107914		2449	60	2018-04-22 09:14:06	MA	N	FORMAT TEMPL. 31X8-A2-HEXA #1	2018-04-22 09:14:36	0.01301	5.7559	0.000			B	401678428.69	1	82	78	0D	10	70	D5	CE
107914		2449	60	2018-04-22 09:15:06	MA	N	FORMAT TEMPL. 31X8-A2-HEXA #1	2018-04-22 09:14:36	0.01301	5.7559	0.000			B	401678428.69	1	80	78	00	8A	C8	E7	21
107914		2449	0	2018-04-22 10:13:20	MB	N	FORMAT TEMPL. 31X8-A2-HEXA #1	2018-04-22 10:13:20	0.23627	5.7186	0.000			B	401678380.02	1	81	08	06	DA	80	7D	9E
107914		2449	0	2018-04-22 10:58:57	MA	N	FORMAT TEMPL. 31X8-A2-HEXA #1	2018-04-22 10:58:56	0.2639	5.71104	0.000			B	401678393.94	1	DD	C8	98
107914		2449	0	2018-04-23 04:47:38	NP	N	FORMAT TEMPL. 31X8-A2-HEXA #1	2018-04-23 04:47:37	0.52137	5.71561	0.000			B	401678361.98	1	82	28	0D	85	E1	FD	E9
107914		2449	0	2018-04-23 06:26:03	SR	N	FORMAT TEMPL. 31X8-A2-HEXA #1	2018-04-23 06:26:03	0.48706	5.70615	0.000			B	401678369.98	1	82	A8	0B	56	E1	6E	C6
107914		2449	288	2018-04-23 06:38:11	NK	N	FORMAT TEMPL. 31X8-A2-HEXA #1	2018-04-23 06:40:35	0.32671	5.69767	0.000			B	401678399.78	1	80	E0	03	28	A8	63	85
107914		2449	288	2018-04-23 06:42:59	NK	N	FORMAT TEMPL. 31X8-A2-HEXA #1	2018-04-23 06:40:35	0.32671	5.69767	0.000			B	401678399.78	1	DE	C8	A1
107914		2449	0	2018-04-23 07:27:03	NN	N	FORMAT TEMPL. 31X8-A2-HEXA #1	2018-04-23 07:27:03	0.31837	5.69728	0.000			B	401678403.60	1	81	40	06	26	B8	2A	B9
107914		2449	0	2018-04-23 08:50:33	MA	N	FORMAT TEMPL. 31X8-A2-HEXA #1	2018-04-23 08:50:32	0.47312	5.71019	0.000			B	401678371.29	1	DE	C8	A1
107914		2449	0	2018-04-23 09:50:27	MB	N	FORMAT TEMPL. 31X8-A2-HEXA #1	2018-04-23 09:50:27	0.30892	5.70244	0.000			B	401678398.75	1	81	30	05	7D	C8	A1	5A
107914		2449	346	2018-04-23 10:30:31	MA	N	FORMAT TEMPL. 31X8-A2-HEXA #1	2018-04-23 10:30:30	0.28017	5.72411	0.000			A	401678397.33	1	81	A8	07	AF	C0	85	32
107914		2449	346	2018-04-23 10:35:15	MA	N	FORMAT TEMPL. 31X8-A2-HEXA #1	2018-04-23 10:30:30	0.28017	5.72411	0.000			A	401678397.33	1	80	E8	02	B7	B8	00	C6
107914		2449	346	2018-04-23 10:36:17	MA	N	FORMAT TEMPL. 31X8-A2-HEXA #1	2018-04-23 10:30:30	0.28017	5.72411	0.000			A	401678397.33	1	80	A0	00	F2	C8	48	7F
107914		2449	137	2018-04-24 02:46:23	NP	N	FORMAT TEMPL. 31X8-A2-HEXA #1	2018-04-24 02:47:39	0.27519	5.70103	0.000			A	401678393.25	1	DE	B8	AF
107914		2449	137	2018-04-24 02:47:56	NP	N	FORMAT TEMPL. 31X8-A2-HEXA #1	2018-04-24 02:47:39	0.27519	5.70103	0.000			A	401678393.25	1	80	40	00	05	F8	9A	79
107914		2449	137	2018-04-24 02:48:40	NP	N	FORMAT TEMPL. 31X8-A2-HEXA #1	2018-04-24 02:47:39	0.27519	5.70103	0.000			A	401678393.25	1	80	50	00	0B	38	8F	A0
107914		2449	44	2018-04-24 06:22:46	NK	N	FORMAT TEMPL. 31X8-A2-HEXA #1	2018-04-24 06:23:07	0.29792	5.70886	0.000			B	401678397.15	1	91	E8	0B	2C	D0	40	C6
107914		2449	44	2018-04-24 06:23:30	NK	N	FORMAT TEMPL. 31X8-A2-HEXA #1	2018-04-24 06:23:07	0.29792	5.70886	0.000			B	401678397.15	1	DE	B8	AF
107914		2449	0	2018-04-24 07:15:58	NN	N	FORMAT TEMPL. 31X8-A2-HEXA #1	2018-04-24 07:15:58	0.26676	5.71663	0.000			B	401678399.85	1	81	D8	01	C4	E1	E4	55
107914		2449	0	2018-04-24 08:31:40	MA	N	FORMAT TEMPL. 31X8-A2-HEXA #1	2018-04-24 08:31:39	0.2737	5.70333	0.000			B	401678391.32	1	80	58	00	05	F8	00	3E
107914		2449	490	2018-04-24 08:49:53	NN	N	FORMAT TEMPL. 31X8-A2-HEXA #1	2018-04-24 08:49:52	0.267	5.70201	0.000			B	401678393.16	1	82	00	01	04	D9	F4	CD
107914		2449	490	2018-04-24 08:58:03	NN	N	FORMAT TEMPL. 31X8-A2-HEXA #1	2018-04-24 08:49:52	0.267	5.70201	0.000			B	401678393.16	1	80	50	00	07	F8	16	77
107914		2449	0	2018-04-24 09:39:54	MB	N	FORMAT TEMPL. 31X8-A2-HEXA #1	2018-04-24 09:39:54	0.23433	5.70742	0.000			B	401678394.84	1	81	18	04	98	C8	C4	4E
107914		2449	86	2018-04-25 02:36:03	NP	N	FORMAT TEMPL. 31X8-A2-HEXA #1	2018-04-25 02:36:02	0.26673	5.71461	0.000			A	401678401.32	1	82	58	08	27	C8	44	37
107914		2449	86	2018-04-25 02:36:45	NP	N	FORMAT TEMPL. 31X8-A2-HEXA #1	2018-04-25 02:36:02	0.26673	5.71461	0.000			A	401678401.32	1	80	50	00	07	F8	DF	C8
107914		2449	86	2018-04-25 02:37:29	NP	N	FORMAT TEMPL. 31X8-A2-HEXA #1	2018-04-25 02:36:02	0.26673	5.71461	0.000			A	401678401.32	1	DE	A8	9E
107914		2449	0	2018-04-25 04:24:39	NP	N	FORMAT TEMPL. 31X8-A2-HEXA #1	2018-04-25 04:24:39	0.25959	5.71848	0.000			B	401678399.90	1	82	38	0E	E2	E9	9A	D2
107914		2449	532	2018-04-25 05:51:52	NK	N	FORMAT TEMPL. 31X8-A2-HEXA #1	2018-04-25 05:53:18	0.26675	5.70166	0.000			2	401678396.92	1	80	98	02	79	C8	7B	D3
107914		2449	532	2018-04-25 05:53:12	NK	N	FORMAT TEMPL. 31X8-A2-HEXA #1	2018-04-25 05:53:18	0.26675	5.70166	0.000			2	401678396.92	1	80	98	01	3D	C8	8D	37
107914		2449	532	2018-04-25 05:54:13	NK	N	FORMAT TEMPL. 31X8-A2-HEXA #1	2018-04-25 05:53:18	0.26675	5.70166	0.000			2	401678396.92	1	80	90	00	F2	C8	33	D0
107914		2449	532	2018-04-25 05:58:05	NK	N	FORMAT TEMPL. 31X8-A2-HEXA #1	2018-04-25 05:53:18	0.26675	5.70166	0.000			2	401678396.92	2	DE	A8	9E
107914		2449	195	2018-04-25 06:56:06	SR	N	FORMAT TEMPL. 31X8-A2-HEXA #1	2018-04-25 06:57:43	0.26483	5.6958	0.000			B	401678392.15	1	80	F0	04	2B	B8	6B	CF
107914		2449	195	2018-04-25 06:59:21	SR	N	FORMAT TEMPL. 31X8-A2-HEXA #1	2018-04-25 06:57:43	0.26483	5.6958	0.000			B	401678392.15	1	80	D8	03	07	C0	60	EE
107914		2449	140	2018-04-25 06:59:21	NN	N	FORMAT TEMPL. 31X8-A2-HEXA #1	2018-04-25 07:00:30	0.26557	5.69462	0.000			B	401678398.24	1	80	D8	03	07	C0	74	99
107914		2449	140	2018-04-25 07:01:41	NN	N	FORMAT TEMPL. 31X8-A2-HEXA #1	2018-04-25 07:00:30	0.26557	5.69462	0.000			B	401678398.24	1	DE	A8	9E
107914		2449	277	2018-04-25 07:30:23	NK	N	FORMAT TEMPL. 31X8-A2-HEXA #1	2018-04-25 07:32:41	0.2776	5.68149	0.000			B	401678392.29	1	80	F0	07	BE	C8	B1	8C
107914		2449	277	2018-04-25 07:35:00	NK	N	FORMAT TEMPL. 31X8-A2-HEXA #1	2018-04-25 07:32:41	0.2776	5.68149	0.000			B	401678392.29	1	80	A8	02	10	C8	D5	8A
107914		2449	152	2018-04-25 08:15:06	MA	N	FORMAT TEMPL. 31X8-A2-HEXA #1	2018-04-25 08:15:06	0.28033	5.67629	0.000			B	401678392.27	1	82	28	0D	AD	90	6A	40
107914		2449	152	2018-04-25 08:17:38	MA	N	FORMAT TEMPL. 31X8-A2-HEXA #1	2018-04-25 08:15:06	0.28033	5.67629	0.000			B	401678392.27	1	80	D0	13	29	B0	B4	12
107914		2449	100	2018-04-25 08:41:42	NN	N	FORMAT TEMPL. 31X8-A2-HEXA #1	2018-04-25 08:42:31	0.28119	5.67573	0.000			B	401678392.12	1	80	D8	02	0A	A8	45	06
107914		2449	100	2018-04-25 08:43:22	NN	N	FORMAT TEMPL. 31X8-A2-HEXA #1	2018-04-25 08:42:31	0.28119	5.67573	0.000			B	401678392.12	1	80	D0	01	8C	C0	07	BA
107914		2449	511	2018-04-25 09:10:56	MB	N	FORMAT TEMPL. 31X8-A2-HEXA #1	2018-04-25 09:10:55	0.2827	5.6722	0.000			B	401678392.84	1	81	30	0A	4D	D0	00	BD
107914		2449	511	2018-04-25 09:19:27	MB	N	FORMAT TEMPL. 31X8-A2-HEXA #1	2018-04-25 09:10:55	0.2827	5.6722	0.000			B	401678392.84	1	DE	A8	9E
107914		2449	80	2018-04-25 09:52:30	MA	N	FORMAT TEMPL. 31X8-A2-HEXA #1	2018-04-25 09:53:09	0.27836	5.67268	0.000			B	401678385.78	1	81	48	0B	A8	B0	02	B8
107914		2449	80	2018-04-25 09:53:50	MA	N	FORMAT TEMPL. 31X8-A2-HEXA #1	2018-04-25 09:53:09	0.27836	5.67268	0.000			B	401678385.78	1	DE	A8	9E
107914		2449	205	2018-04-26 05:26:04	NK	N	FORMAT TEMPL. 31X8-A2-HEXA #1	2018-04-26 05:27:48	0.2679	5.70162	0.000			A	401678396.15	1	80	30	00	8F	B8	BB	4A
107914		2449	205	2018-04-26 05:27:54	NK	N	FORMAT TEMPL. 31X8-A2-HEXA #1	2018-04-26 05:27:48	0.2679	5.70162	0.000			A	401678396.15	1	80	40	01	B0	B0	86	97
107914		2449	205	2018-04-26 05:29:29	NK	N	FORMAT TEMPL. 31X8-A2-HEXA #1	2018-04-26 05:27:48	0.2679	5.70162	0.000			A	401678396.15	1	DE	E8	D1
107914		2449	0	2018-04-26 06:31:19	SR	N	FORMAT TEMPL. 31X8-A2-HEXA #1	2018-04-26 06:31:19	0.29173	5.68775	0.000			B	401678392.34	1	81	18	05	5C	90	12	5D
107914		2449	48	2018-04-26 06:53:55	NN	N	FORMAT TEMPL. 31X8-A2-HEXA #1	2018-04-26 06:54:42	0.26922	5.68221	0.000			B	401678393.64	1	80	60	00	BF	A0	15	1C
107914		2449	48	2018-04-26 06:54:43	NN	N	FORMAT TEMPL. 31X8-A2-HEXA #1	2018-04-26 06:54:42	0.26922	5.68221	0.000			B	401678393.64	1	DE	E8	D1
107914		2449	0	2018-04-26 07:04:54	NK	N	FORMAT TEMPL. 31X8-A2-HEXA #1	2018-04-26 07:04:54	0.27028	5.68206	0.000			B	401678393.05	1	80	20	00	18	40	EE	D3
107914		2449	0	2018-04-26 07:52:45	MA	N	FORMAT TEMPL. 31X8-A2-HEXA #1	2018-04-26 07:52:44	0.2679	5.67993	0.000			B	401678395.48	1	FE	E8	D1
107914		2449	0	2018-04-26 08:32:48	NN	N	FORMAT TEMPL. 31X8-A2-HEXA #1	2018-04-26 08:32:47	0.27561	5.67359	0.000			B	401678400.72	1	82	D0	00	C2	D1	70	B6
107914		2449	47	2018-04-26 08:50:26	MB	N	FORMAT TEMPL. 31X8-A2-HEXA #1	2018-04-26 08:50:49	0.29067	5.67729	0.000			B	401678402.63	1	83	88	0B	2B	C0	C9	71
107914		2449	47	2018-04-26 08:51:13	MB	N	FORMAT TEMPL. 31X8-A2-HEXA #1	2018-04-26 08:50:49	0.29067	5.67729	0.000			B	401678402.63	1	DE	E8	D1
107914		2449	89	2018-04-27 03:54:24	NP	N	FORMAT TEMPL. 31X8-A2-HEXA #1	2018-04-27 03:55:08	0.29831	5.70156	0.000			B	401678396.40	1	81	E8	0F	81	E1	68	DF
107914		2449	89	2018-04-27 03:55:53	NP	N	FORMAT TEMPL. 31X8-A2-HEXA #1	2018-04-27 03:55:08	0.29831	5.70156	0.000			B	401678396.40	1	80	18	00	0B	F8	29	87
107914		2449	0	2018-04-27 05:51:37	SR	N	FORMAT TEMPL. 31X8-A2-HEXA #1	2018-04-27 05:51:37	0.2717	5.70473	0.000			B	401678394.66	1	80	58	01	1C	98	F6	47
107914		2449	310	2018-04-27 06:34:48	NN	N	FORMAT TEMPL. 31X8-A2-HEXA #1	2018-04-27 06:34:48	0.26652	5.70624	0.000			B	401678393.91	1	81	E8	05	6C	B8	C2	5C
107914		2449	310	2018-04-27 06:39:58	NN	N	FORMAT TEMPL. 31X8-A2-HEXA #1	2018-04-27 06:34:48	0.26652	5.70624	0.000			B	401678393.91	1	81	D0	04	63	98	8F	49
