# Supplementary material for: Migratory corridor linking Atlantic green turtle, Chelonia mydas, nesting site on Bioko Island, Equatorial Guinea to Ghanaian foraging grounds
Source: PLoS One. 2019 Jun 21;14(6):e0213231. doi: 10.1371/journal.pone.0213231 (PMC6588206; doi:10.1371/journal.pone.0213231)
Supplement: S6 Dataset — (XLSX) [file pone.0213231.s006.xlsx]

## Sheet: Data1
Platform ID No.	Platform	Prg No.	Pass dur. (s)	Msg Date	Sat.	Alarm	Format name	Loc. date	Longitude	Latitude	Altitude	Heading	Speed	Loc. quality	Frequency	Comp.	SENSOR 01	SENSOR 02	SENSOR 03	SENSOR 04	SENSOR 05	SENSOR 06	SENSOR 07
107915		2449	679	2018-02-07 02:19:21	NP	N	FORMAT TEMPL. 31X8-A2-HEXA #1	2018-02-07 02:27:03	8.53083	3.23806	0.000			1	401678489.98	1	80	50	00	62	48	A4	03
107915		2449	679	2018-02-07 02:20:58	NP	N	FORMAT TEMPL. 31X8-A2-HEXA #1	2018-02-07 02:27:03	8.53083	3.23806	0.000			1	401678489.98	1	C0	00	00
107915		2449	679	2018-02-07 02:27:21	NP	N	FORMAT TEMPL. 31X8-A2-HEXA #1	2018-02-07 02:27:03	8.53083	3.23806	0.000			1	401678489.98	1	82	F0	05	B4	B8	76	CA
107915		2449	679	2018-02-07 02:28:33	NP	N	FORMAT TEMPL. 31X8-A2-HEXA #1	2018-02-07 02:27:03	8.53083	3.23806	0.000			1	401678489.98	1	80	A8	00	90	28	E6	D6
107915		2449	679	2018-02-07 02:29:24	NP	N	FORMAT TEMPL. 31X8-A2-HEXA #1	2018-02-07 02:27:03	8.53083	3.23806	0.000			1	401678489.98	1	80	60	00	BF	30	C7	88
107915		2449	679	2018-02-07 02:30:40	NP	N	FORMAT TEMPL. 31X8-A2-HEXA #1	2018-02-07 02:27:03	8.53083	3.23806	0.000			1	401678489.98	1	C0	00	80
107915		2449	0	2018-02-07 04:09:20	NP	N	FORMAT TEMPL. 31X8-A2-HEXA #1	2018-02-07 04:09:20	8.53033	3.23875	0.000			B	401678486.62	1	81	30	0A	28	78	5A	53
107915		2449	325	2018-02-07 04:38:15	NK	N	FORMAT TEMPL. 31X8-A2-HEXA #1	2018-02-07 04:41:29	8.5003	3.25523	0.000			A	401678494.72	1	C0	00	00
107915		2449	325	2018-02-07 04:42:32	NK	N	FORMAT TEMPL. 31X8-A2-HEXA #1	2018-02-07 04:41:29	8.5003	3.25523	0.000			A	401678494.72	1	81	68	03	EA	88	22	5D
107915		2449	325	2018-02-07 04:43:40	NK	N	FORMAT TEMPL. 31X8-A2-HEXA #1	2018-02-07 04:41:29	8.5003	3.25523	0.000			A	401678494.72	1	80	58	00	F5	78	30	24
107915		2449	0	2018-02-07 05:16:45	SR	N	FORMAT TEMPL. 31X8-A2-HEXA #1	2018-02-07 05:16:45	8.49036	3.26013	0.000			B	401678491.03	1	81	C0	03	21	D9	FE	D6
107915		2449	296	2018-02-07 09:05:54	MB	N	FORMAT TEMPL. 31X8-A2-HEXA #1	2018-02-07 09:08:22	8.41504	3.26752	0.000			B	401678495.72	1	80	68	05	FC	B8	24	47
107915		2449	296	2018-02-07 09:10:50	MB	N	FORMAT TEMPL. 31X8-A2-HEXA #1	2018-02-07 09:08:22	8.41504	3.26752	0.000			B	401678495.72	1	C0	00	00
107915		2449	545	2018-02-07 09:43:59	MA	N	FORMAT TEMPL. 31X8-A2-HEXA #1	2018-02-07 09:43:59	8.46027	3.243	0.000			A	401678492.68	1	80	60	03	1A	B0	B5	0C
107915		2449	545	2018-02-07 09:48:28	MA	N	FORMAT TEMPL. 31X8-A2-HEXA #1	2018-02-07 09:43:59	8.46027	3.243	0.000			A	401678492.68	1	80	58	04	10	B8	2F	61
107915		2449	545	2018-02-07 09:53:04	MA	N	FORMAT TEMPL. 31X8-A2-HEXA #1	2018-02-07 09:43:59	8.46027	3.243	0.000			A	401678492.68	1	C0	00	00
107915		2449	101	2018-02-07 15:02:55	NP	N	FORMAT TEMPL. 31X8-A2-HEXA #1	2018-02-07 15:03:45	8.44544	3.18996	0.000			B	401678492.52	1	84	B8	03	BA	B1	56	65
107915		2449	101	2018-02-07 15:04:36	NP	N	FORMAT TEMPL. 31X8-A2-HEXA #1	2018-02-07 15:03:45	8.44544	3.18996	0.000			B	401678492.52	1	80	80	00	50	30	07	33
107915		2449	658	2018-02-07 17:14:18	NK	N	FORMAT TEMPL. 31X8-A2-HEXA #1	2018-02-07 17:20:23	8.35438	3.19387	0.000			2	401678491.29	1	80	70	01
107915		2449	658	2018-02-07 17:15:40	NK	N	FORMAT TEMPL. 31X8-A2-HEXA #1	2018-02-07 17:20:23	8.35438	3.19387	0.000			2	401678491.29	1	80	90	01	2E	28	A0	2B
107915		2449	658	2018-02-07 17:18:42	NK	N	FORMAT TEMPL. 31X8-A2-HEXA #1	2018-02-07 17:20:23	8.35438	3.19387	0.000			2	401678491.29	1	C0	00	00
107915		2449	658	2018-02-07 17:23:49	NK	N	FORMAT TEMPL. 31X8-A2-HEXA #1	2018-02-07 17:20:23	8.35438	3.19387	0.000			2	401678491.29	1	80	90	04	B2	50	75	07
107915		2449	658	2018-02-07 17:24:34	NK	N	FORMAT TEMPL. 31X8-A2-HEXA #1	2018-02-07 17:20:23	8.35438	3.19387	0.000			2	401678491.29	1	80	78	00	92	58	E1	29
107915		2449	658	2018-02-07 17:25:16	NK	N	FORMAT TEMPL. 31X8-A2-HEXA #1	2018-02-07 17:20:23	8.35438	3.19387	0.000			2	401678491.29	1	80	78	00	92	58	19	D6
107915		2449	611	2018-02-07 17:50:34	SR	N	FORMAT TEMPL. 31X8-A2-HEXA #1	2018-02-07 17:54:43	8.35105	3.19217	0.000			3	401678491.47	1	80	78	01	7B	48	99	09
107915		2449	611	2018-02-07 17:53:52	SR	N	FORMAT TEMPL. 31X8-A2-HEXA #1	2018-02-07 17:54:43	8.35105	3.19217	0.000			3	401678491.47	1	80	A8	03	00	30	13	60
107915		2449	153	2018-02-07 17:56:12	NN	N	FORMAT TEMPL. 31X8-A2-HEXA #1	2018-02-07 17:57:31	8.35202	3.19161	0.000			1	401678491.59	1	80	70	02	19	28	EB	EF
107915		2449	611	2018-02-07 17:56:12	SR	N	FORMAT TEMPL. 31X8-A2-HEXA #1	2018-02-07 17:54:43	8.35105	3.19217	0.000			3	401678491.47	1	80	70	02	19	28	0B	C9
107915		2449	153	2018-02-07 17:57:05	NN	N	FORMAT TEMPL. 31X8-A2-HEXA #1	2018-02-07 17:57:31	8.35202	3.19161	0.000			1	401678491.59	1	C0	00	00
107915		2449	611	2018-02-07 17:57:05	SR	N	FORMAT TEMPL. 31X8-A2-HEXA #1	2018-02-07 17:54:43	8.35105	3.19217	0.000			3	401678491.47	2	C0	00	00
107915		2449	153	2018-02-07 17:58:05	NN	N	FORMAT TEMPL. 31X8-A2-HEXA #1	2018-02-07 17:57:31	8.35202	3.19161	0.000			1	401678491.59	1	80	70	00	D1	10	E6	CC
107915		2449	611	2018-02-07 17:58:05	SR	N	FORMAT TEMPL. 31X8-A2-HEXA #1	2018-02-07 17:54:43	8.35105	3.19217	0.000			3	401678491.47	1	80	70	00	D1	10	54	E8
107915		2449	153	2018-02-07 17:58:45	NN	N	FORMAT TEMPL. 31X8-A2-HEXA #1	2018-02-07 17:57:31	8.35202	3.19161	0.000			1	401678491.59	1	80	18	00	26	40	2D	A4
107915		2449	611	2018-02-07 17:58:45	SR	N	FORMAT TEMPL. 31X8-A2-HEXA #1	2018-02-07 17:54:43	8.35105	3.19217	0.000			3	401678491.47	1	80	18	08	27	04	51	36
107915		2449	337	2018-02-07 19:34:06	NN	N	FORMAT TEMPL. 31X8-A2-HEXA #1	2018-02-07 19:35:27	8.31416	3.17891	0.000			2	401678490.98	1	80	08	00	DD	28	53	2F
107915		2449	337	2018-02-07 19:36:49	NN	N	FORMAT TEMPL. 31X8-A2-HEXA #1	2018-02-07 19:35:27	8.31416	3.17891	0.000			2	401678490.98	1	80	18	02	3F	38	1D	1E
107915		2449	337	2018-02-07 19:38:11	NN	N	FORMAT TEMPL. 31X8-A2-HEXA #1	2018-02-07 19:35:27	8.31416	3.17891	0.000			2	401678490.98	1	C0	00	00
107915		2449	337	2018-02-07 19:38:55	NN	N	FORMAT TEMPL. 31X8-A2-HEXA #1	2018-02-07 19:35:27	8.31416	3.17891	0.000			2	401678490.98	1	80	10	00	88	38	53	1B
107915		2449	337	2018-02-07 19:39:43	NN	N	FORMAT TEMPL. 31X8-A2-HEXA #1	2018-02-07 19:35:27	8.31416	3.17891	0.000			2	401678490.98	1	80	10	00	88	38	7A	73
107915		2449	602	2018-02-08 02:07:28	NP	N	FORMAT TEMPL. 31X8-A2-HEXA #1	2018-02-08 02:07:28	8.20228	3.16923	0.000			3	401678493.57	1	82	A9	8F	7C	BD	19	EC
107915		2449	602	2018-02-08 02:13:10	NP	N	FORMAT TEMPL. 31X8-A2-HEXA #1	2018-02-08 02:07:28	8.20228	3.16923	0.000			3	401678493.57	1	80	18	23	47	38	DB	CF
107915		2449	602	2018-02-08 02:15:47	NP	N	FORMAT TEMPL. 31X8-A2-HEXA #1	2018-02-08 02:07:28	8.20228	3.16923	0.000			3	401678493.57	1	80	18	02	4E	48	81	C7
107915		2449	602	2018-02-08 02:16:47	NP	N	FORMAT TEMPL. 31X8-A2-HEXA #1	2018-02-08 02:07:28	8.20228	3.16923	0.000			3	401678493.57	1	80	08	00	AC	48	37	FE
107915		2449	602	2018-02-08 02:17:30	NP	N	FORMAT TEMPL. 31X8-A2-HEXA #1	2018-02-08 02:07:28	8.20228	3.16923	0.000			3	401678493.57	1	DC	21	0E
107915		2449	92	2018-02-08 03:47:04	NP	N	FORMAT TEMPL. 31X8-A2-HEXA #1	2018-02-08 03:47:50	8.16761	3.15814	0.000			A	401678490.31	1	80	10	00	F9	40	B6	69
107915		2449	92	2018-02-08 03:47:50	NP	N	FORMAT TEMPL. 31X8-A2-HEXA #1	2018-02-08 03:47:50	8.16761	3.15814	0.000			A	401678490.31	1	80	18	00	6B	50	81	9A
107915		2449	92	2018-02-08 03:48:36	NP	N	FORMAT TEMPL. 31X8-A2-HEXA #1	2018-02-08 03:47:50	8.16761	3.15814	0.000			A	401678490.31	1	DC	21	0E
107915		2449	164	2018-02-08 05:59:23	NK	N	FORMAT TEMPL. 31X8-A2-HEXA #1	2018-02-08 05:59:22	8.13497	3.18409	0.000			B	401678491.56	1	80	80	02	68	30	0A	F2
107915		2449	164	2018-02-08 06:02:07	NK	N	FORMAT TEMPL. 31X8-A2-HEXA #1	2018-02-08 05:59:22	8.13497	3.18409	0.000			B	401678491.56	1	80	A0	02	6F	20	9D	D9
107915		2449	156	2018-02-08 06:44:39	NN	N	FORMAT TEMPL. 31X8-A2-HEXA #1	2018-02-08 06:46:48	8.12366	3.18872	0.000			A	401678491.19	1	83	F8	07	98	99	24	DA
107915		2449	156	2018-02-08 06:46:21	NN	N	FORMAT TEMPL. 31X8-A2-HEXA #1	2018-02-08 06:46:48	8.12366	3.18872	0.000			A	401678491.19	1	80	10	00	A9	48	9C	59
107915		2449	156	2018-02-08 06:47:15	NN	N	FORMAT TEMPL. 31X8-A2-HEXA #1	2018-02-08 06:46:48	8.12366	3.18872	0.000			A	401678491.19	1	DC	21	0E
107915		2449	184	2018-02-08 08:21:38	NN	N	FORMAT TEMPL. 31X8-A2-HEXA #1	2018-02-08 08:23:10	8.09951	3.20226	0.000			B	401678488.64	1	80	A0	03	6B	38	ED	68
107915		2449	184	2018-02-08 08:24:42	NN	N	FORMAT TEMPL. 31X8-A2-HEXA #1	2018-02-08 08:23:10	8.09951	3.20226	0.000			B	401678488.64	1	DC	21	0E
107915		2449	435	2018-02-08 08:44:16	MB	N	FORMAT TEMPL. 31X8-A2-HEXA #1	2018-02-08 08:51:31	8.09158	3.21083	0.000			B	401678490.80	1	13	DA	90
107915		2449	435	2018-02-08 08:51:31	MB	N	FORMAT TEMPL. 31X8-A2-HEXA #1	2018-02-08 08:51:31	8.09158	3.21083	0.000			B	401678490.80	1	80	A8	03	7D	30	1A	8D
107915		2449	123	2018-02-08 09:29:47	MA	N	FORMAT TEMPL. 31X8-A2-HEXA #1	2018-02-08 09:29:47	8.07926	3.21422	0.000			B	401678487.42	1	85	98	09	48	69	C3	82
107915		2449	123	2018-02-08 09:31:50	MA	N	FORMAT TEMPL. 31X8-A2-HEXA #1	2018-02-08 09:29:47	8.07926	3.21422	0.000			B	401678487.42	1	80	18	00	86	48	15	7B
107915		2449	461	2018-02-09 01:56:57	NP	N	FORMAT TEMPL. 31X8-A2-HEXA #1	2018-02-09 01:56:56	7.80898	3.46564	0.000			1	401678495.29	1	82	70	0F	FE	A1	34	DA
107915		2449	461	2018-02-09 01:59:10	NP	N	FORMAT TEMPL. 31X8-A2-HEXA #1	2018-02-09 01:56:56	7.80898	3.46564	0.000			1	401678495.29	1	DD	21	66
107915		2449	461	2018-02-09 02:01:17	NP	N	FORMAT TEMPL. 31X8-A2-HEXA #1	2018-02-09 01:56:56	7.80898	3.46564	0.000			1	401678495.29	1	80	10	01	E0	C0	FF	C7
107915		2449	461	2018-02-09 02:02:13	NP	N	FORMAT TEMPL. 31X8-A2-HEXA #1	2018-02-09 01:56:56	7.80898	3.46564	0.000			1	401678495.29	1	80	10	00	A0	38	75	6E
107915		2449	461	2018-02-09 02:03:06	NP	N	FORMAT TEMPL. 31X8-A2-HEXA #1	2018-02-09 01:56:56	7.80898	3.46564	0.000			1	401678495.29	1	80	28	00	AE	38	53	AD
107915		2449	461	2018-02-09 02:04:38	NP	N	FORMAT TEMPL. 31X8-A2-HEXA #1	2018-02-09 01:56:56	7.80898	3.46564	0.000			1	401678495.29	1	80	28	10	AF	38	53	05
107915		2449	594	2018-02-09 03:36:31	NP	N	FORMAT TEMPL. 31X8-A2-HEXA #1	2018-02-09 03:36:31	7.77035	3.48899	0.000			1	401678490.17	1	80	10	10	94	58	18	9C
107915		2449	594	2018-02-09 03:38:09	NP	N	FORMAT TEMPL. 31X8-A2-HEXA #1	2018-02-09 03:36:31	7.77035	3.48899	0.000			1	401678490.17	1	80	10	01	64	48	17	1C
107915		2449	594	2018-02-09 03:40:34	NP	N	FORMAT TEMPL. 31X8-A2-HEXA #1	2018-02-09 03:36:31	7.77035	3.48899	0.000			1	401678490.17	1	80	18	02	27	48	93	D3
107915		2449	594	2018-02-09 03:42:29	NP	N	FORMAT TEMPL. 31X8-A2-HEXA #1	2018-02-09 03:36:31	7.77035	3.48899	0.000			1	401678490.17	1	DD	21	76
107915		2449	594	2018-02-09 03:44:53	NP	N	FORMAT TEMPL. 31X8-A2-HEXA #1	2018-02-09 03:36:31	7.77035	3.48899	0.000			1	401678490.17	1	13	DA	B0
107915		2449	594	2018-02-09 03:46:25	NP	N	FORMAT TEMPL. 31X8-A2-HEXA #1	2018-02-09 03:36:31	7.77035	3.48899	0.000			1	401678490.17	1	80	10	00	5C	50	18	53
107915		2449	609	2018-02-09 05:31:16	NK	N	FORMAT TEMPL. 31X8-A2-HEXA #1	2018-02-09 05:31:52	7.75703	3.52475	0.000			3	401678491.97	1	80	10	02	01	48	62	9C
107915		2449	609	2018-02-09 05:34:27	NK	N	FORMAT TEMPL. 31X8-A2-HEXA #1	2018-02-09 05:31:52	7.75703	3.52475	0.000			3	401678491.97	1	80	80	02	E0	18	C1	3D
107915		2449	609	2018-02-09 05:35:58	NK	N	FORMAT TEMPL. 31X8-A2-HEXA #1	2018-02-09 05:31:52	7.75703	3.52475	0.000			3	401678491.97	2	DD	21	66
107915		2449	498	2018-02-09 05:51:47	SR	N	FORMAT TEMPL. 31X8-A2-HEXA #1	2018-02-09 05:51:47	7.75157	3.5406	0.000			A	401678491.10	1	80	B8	13	9A	10	B9	B9
107915		2449	498	2018-02-09 05:56:56	SR	N	FORMAT TEMPL. 31X8-A2-HEXA #1	2018-02-09 05:51:47	7.75157	3.5406	0.000			A	401678491.10	1	80	78	04	BE	18	0D	ED
107915		2449	498	2018-02-09 06:00:05	SR	N	FORMAT TEMPL. 31X8-A2-HEXA #1	2018-02-09 05:51:47	7.75157	3.5406	0.000			A	401678491.10	1	DD	21	66
107915		2449	0	2018-02-09 07:28:22	MA	N	FORMAT TEMPL. 31X8-A2-HEXA #1	2018-02-09 07:28:22	7.72507	3.56346	0.000			B	401678488.10	1	83	18	09	9A	EF	53	1D
107915		2449	483	2018-02-09 09:05:55	MA	N	FORMAT TEMPL. 31X8-A2-HEXA #1	2018-02-09 09:05:55	7.70603	3.6042	0.000			A	401678491.66	1	DD	21	66
107915		2449	483	2018-02-09 09:10:25	MA	N	FORMAT TEMPL. 31X8-A2-HEXA #1	2018-02-09 09:05:55	7.70603	3.6042	0.000			A	401678491.66	1	80	18	02	9A	48	28	9C
107915		2449	483	2018-02-09 09:13:58	MA	N	FORMAT TEMPL. 31X8-A2-HEXA #1	2018-02-09 09:05:55	7.70603	3.6042	0.000			A	401678491.66	1	80	78	05	EA	18	B0	18
107915		2449	0	2018-02-09 10:07:20	MB	N	FORMAT TEMPL. 31X8-A2-HEXA #1	2018-02-09 10:07:20	7.68856	3.62284	0.000			B	401678492.70	1	80	88	02
107915		2449	404	2018-02-10 03:25:00	NP	N	FORMAT TEMPL. 31X8-A2-HEXA #1	2018-02-10 03:24:59	7.39261	3.85096	0.000			1	401678493.25	1	83	30	1F	FF	91	95	2F
107915		2449	404	2018-02-10 03:28:13	NP	N	FORMAT TEMPL. 31X8-A2-HEXA #1	2018-02-10 03:24:59	7.39261	3.85096	0.000			1	401678493.25	1	80	78	12	62	18	12	D7
107915		2449	404	2018-02-10 03:29:55	NP	N	FORMAT TEMPL. 31X8-A2-HEXA #1	2018-02-10 03:24:59	7.39261	3.85096	0.000			1	401678493.25	1	DE	22	17
107915		2449	404	2018-02-10 03:31:44	NP	N	FORMAT TEMPL. 31X8-A2-HEXA #1	2018-02-10 03:24:59	7.39261	3.85096	0.000			1	401678493.25	1	80	08	00	24	38	79	3E
107915		2449	323	2018-02-10 05:30:13	SR	N	FORMAT TEMPL. 31X8-A2-HEXA #1	2018-02-10 05:26:55	7.38832	3.88388	0.000			A	401678492.15	1	80	A0	10	D7	18	7C	F5
107915		2449	323	2018-02-10 05:32:19	SR	N	FORMAT TEMPL. 31X8-A2-HEXA #1	2018-02-10 05:26:55	7.38832	3.88388	0.000			A	401678492.15	2	DE	22	17
107915		2449	255	2018-02-10 06:17:58	NN	N	FORMAT TEMPL. 31X8-A2-HEXA #1	2018-02-10 06:20:05	7.35816	3.89391	0.000			B	401678497.38	1	80	18	03	52	38	C7	A6
107915		2449	255	2018-02-10 06:22:13	NN	N	FORMAT TEMPL. 31X8-A2-HEXA #1	2018-02-10 06:20:05	7.35816	3.89391	0.000			B	401678497.38	1	80	68	03	DD	20	B0	06
107915		2449	423	2018-02-10 06:42:43	NK	N	FORMAT TEMPL. 31X8-A2-HEXA #1	2018-02-10 06:48:39	7.34883	3.89458	0.000			A	401678493.02	1	80	B0	03	CC	20	C8	7E
107915		2449	423	2018-02-10 06:47:33	NK	N	FORMAT TEMPL. 31X8-A2-HEXA #1	2018-02-10 06:48:39	7.34883	3.89458	0.000			A	401678493.02	1	80	B8	04	63	18	59	A3
107915		2449	423	2018-02-10 06:49:46	NK	N	FORMAT TEMPL. 31X8-A2-HEXA #1	2018-02-10 06:48:39	7.34883	3.89458	0.000			A	401678493.02	1	DE	22	17
107915		2449	543	2018-02-10 07:55:07	NN	N	FORMAT TEMPL. 31X8-A2-HEXA #1	2018-02-10 07:55:06	7.33293	3.9087	0.000			B	401678492.37	1	DE	22	17
107915		2449	543	2018-02-10 08:04:10	NN	N	FORMAT TEMPL. 31X8-A2-HEXA #1	2018-02-10 07:55:06	7.33293	3.9087	0.000			B	401678492.37	1	80	08	02	1C	38	37	27
107915		2449	657	2018-02-10 08:45:06	MA	N	FORMAT TEMPL. 31X8-A2-HEXA #1	2018-02-10 08:41:19	7.32835	3.92375	0.000			1	401678494.45	1	80	10	03	65	40	E0	76
107915		2449	657	2018-02-10 08:49:41	MA	N	FORMAT TEMPL. 31X8-A2-HEXA #1	2018-02-10 08:41:19	7.32835	3.92375	0.000			1	401678494.45	1	80	18	02	87	48	EA	1C
107915		2449	657	2018-02-10 08:52:16	MA	N	FORMAT TEMPL. 31X8-A2-HEXA #1	2018-02-10 08:41:19	7.32835	3.92375	0.000			1	401678494.45	2	DE	22	17
107915		2449	414	2018-02-10 09:39:45	MB	N	FORMAT TEMPL. 31X8-A2-HEXA #1	2018-02-10 09:39:45	7.30812	3.92676	0.000			B	401678492.12	1	81	28	12	E8	68	00	10
107915		2449	414	2018-02-10 09:46:39	MB	N	FORMAT TEMPL. 31X8-A2-HEXA #1	2018-02-10 09:39:45	7.30812	3.92676	0.000			B	401678492.12	1	80	68	06	60	B0	47	F1
107915		2449	0	2018-02-10 10:27:51	MA	N	FORMAT TEMPL. 31X8-A2-HEXA #1	2018-02-10 10:27:51	7.30493	3.94633	0.000			B	401678491.65	1	80	A0	04	5A	28	7B	CD
107915		2449	94	2018-02-11 04:52:09	SR	N	FORMAT TEMPL. 31X8-A2-HEXA #1	2018-02-11 04:52:56	7.11587	4.13259	0.000			A	401678522.21	1	83	F0	1F	FF	E9	8F	2F
107915		2449	94	2018-02-11 04:52:57	SR	N	FORMAT TEMPL. 31X8-A2-HEXA #1	2018-02-11 04:52:56	7.11587	4.13259	0.000			A	401678522.21	1	83	F0	2F	FF	E9	56	76
107915		2449	94	2018-02-11 04:53:43	SR	N	FORMAT TEMPL. 31X8-A2-HEXA #1	2018-02-11 04:52:56	7.11587	4.13259	0.000			A	401678522.21	1	83	F0	3F	FE	E9	B6	D9
107915		2449	91	2018-02-11 07:45:57	NN	N	FORMAT TEMPL. 31X8-A2-HEXA #1	2018-02-11 07:46:42	7.17075	4.14909	0.000			B	401678483.30	1	80	38	01	61	B0	31	FF
107915		2449	91	2018-02-11 07:47:28	NN	N	FORMAT TEMPL. 31X8-A2-HEXA #1	2018-02-11 07:46:42	7.17075	4.14909	0.000			B	401678483.30	1	DD	B1	63
107915		2449	0	2018-02-11 08:28:44	MA	N	FORMAT TEMPL. 31X8-A2-HEXA #1	2018-02-11 08:28:43	7.16929	4.15662	0.000			B	401678486.03	1	DD	B1	63
107915		2449	360	2018-02-11 09:18:31	MB	N	FORMAT TEMPL. 31X8-A2-HEXA #1	2018-02-11 09:18:31	7.17029	4.16775	0.000			B	401678491.97	1	80	80	02	B0	70	17	E5
107915		2449	360	2018-02-11 09:24:31	MB	N	FORMAT TEMPL. 31X8-A2-HEXA #1	2018-02-11 09:18:31	7.17029	4.16775	0.000			B	401678491.97	1	80	B8	05	86	6A	32	62
107915		2449	309	2018-02-11 10:05:58	MA	N	FORMAT TEMPL. 31X8-A2-HEXA #1	2018-02-11 10:05:57	7.18799	4.18199	0.000			B	401678492.97	1	80	58	02	04	78	78	7A
107915		2449	309	2018-02-11 10:11:07	MA	N	FORMAT TEMPL. 31X8-A2-HEXA #1	2018-02-11 10:05:57	7.18799	4.18199	0.000			B	401678492.97	1	80	A8	04	A8	50	BB	9D
107915		2449	624	2018-02-13 05:26:27	NK	N	FORMAT TEMPL. 31X8-A2-HEXA #1	2018-02-13 05:32:12	6.85091	4.29256	0.000			1	401678495.10	1	81	38	1E	B3	D9	ED	D4
107915		2449	292	2018-02-13 05:31:59	SR	N	FORMAT TEMPL. 31X8-A2-HEXA #1	2018-02-13 05:34:07	6.88641	4.29542	0.000			A	401678493.90	1	80	18	04	36	38	24	E6
107915		2449	624	2018-02-13 05:31:59	NK	N	FORMAT TEMPL. 31X8-A2-HEXA #1	2018-02-13 05:32:12	6.85091	4.29256	0.000			1	401678495.10	1	80	18	04	36	38	C8	8D
107915		2449	292	2018-02-13 05:33:31	SR	N	FORMAT TEMPL. 31X8-A2-HEXA #1	2018-02-13 05:34:07	6.88641	4.29542	0.000			A	401678493.90	1	80	10	01	51	38	42	22
107915		2449	624	2018-02-13 05:33:31	NK	N	FORMAT TEMPL. 31X8-A2-HEXA #1	2018-02-13 05:32:12	6.85091	4.29256	0.000			1	401678495.10	1	80	10	01	51	38	54	62
107915		2449	292	2018-02-13 05:36:51	SR	N	FORMAT TEMPL. 31X8-A2-HEXA #1	2018-02-13 05:34:07	6.88641	4.29542	0.000			A	401678493.90	1	80	18	02	D7	50	0D	74
107915		2449	624	2018-02-13 05:36:51	NK	N	FORMAT TEMPL. 31X8-A2-HEXA #1	2018-02-13 05:32:12	6.85091	4.29256	0.000			1	401678495.10	1	80	18	02	D7	50	22	FA
107915		2449	0	2018-02-13 07:46:40	MA	N	FORMAT TEMPL. 31X8-A2-HEXA #1	2018-02-13 07:46:40	6.88274	4.30729	0.000			B	401678517.14	1	DF	10	9C
107915		2449	0	2018-02-13 08:47:01	MB	N	FORMAT TEMPL. 31X8-A2-HEXA #1	2018-02-13 08:47:00	6.88263	4.29526	0.000			B	401678507.92	1	81	08	03	67	A1	CC	60
107915		2449	345	2018-02-13 09:23:29	MA	N	FORMAT TEMPL. 31X8-A2-HEXA #1	2018-02-13 09:23:28	6.80804	4.24958	0.000			B	401678483.23	1	81	00	02	29	C1	E5	F4
107915		2449	345	2018-02-13 09:29:14	MA	N	FORMAT TEMPL. 31X8-A2-HEXA #1	2018-02-13 09:23:28	6.80804	4.24958	0.000			B	401678483.23	1	80	40	04	E9	A8	98	01
107915		2449	42	2018-02-14 02:46:03	NP	N	FORMAT TEMPL. 31X8-A2-HEXA #1	2018-02-14 02:46:23	6.65138	4.19066	0.000			B	401678537.63	1	81	70	0D	6A	B1	49	4A
107915		2449	42	2018-02-14 02:46:45	NP	N	FORMAT TEMPL. 31X8-A2-HEXA #1	2018-02-14 02:46:23	6.65138	4.19066	0.000			B	401678537.63	1	81	70	0D	6A	B1	FF	6F
107915		2449	0	2018-02-14 04:22:13	NP	N	FORMAT TEMPL. 31X8-A2-HEXA #1	2018-02-14 04:22:12	6.59524	4.17858	0.000			B	401678517.77	1	81	88	0F	FC	E1	ED	1D
107915		2449	0	2018-02-14 05:04:20	NK	N	FORMAT TEMPL. 31X8-A2-HEXA #1	2018-02-14 05:04:19	6.48667	4.18981	0.000			B	401678477.19	1	81	88	08	20	D9	94	A4
107915		2449	0	2018-02-14 05:04:20	SR	N	FORMAT TEMPL. 31X8-A2-HEXA #1	2018-02-14 05:04:19	6.57374	4.20045	0.000			B	401678546.37	1	81	88	08	20	D9	FF	C8
107915		2449	0	2018-02-14 06:37:09	SR	N	FORMAT TEMPL. 31X8-A2-HEXA #1	2018-02-14 06:37:09	6.47785	4.20217	0.000			B	401678508.27	1	81	78	0D	70	80	26	B7
107915		2449	659	2018-02-14 07:08:09	NN	N	FORMAT TEMPL. 31X8-A2-HEXA #1	2018-02-14 07:08:08	6.3874	4.18861	0.000			B	401678491.56	1	80	80	01	E5	20	70	8D
107915		2449	659	2018-02-14 07:19:08	NN	N	FORMAT TEMPL. 31X8-A2-HEXA #1	2018-02-14 07:08:08	6.3874	4.18861	0.000			B	401678491.56	1	DE	F0	5A
107915		2449	0	2018-02-14 07:22:42	MA	N	FORMAT TEMPL. 31X8-A2-HEXA #1	2018-02-14 07:22:42	6.43703	4.20843	0.000			B	401678494.15	1	13	CA	90
107915		2449	294	2018-02-14 08:19:38	MB	N	FORMAT TEMPL. 31X8-A2-HEXA #1	2018-02-14 08:22:05	6.37755	4.2053	0.000			B	401678499.81	1	80	88	05	7A	58	1D	85
107915		2449	294	2018-02-14 08:24:32	MB	N	FORMAT TEMPL. 31X8-A2-HEXA #1	2018-02-14 08:22:05	6.37755	4.2053	0.000			B	401678499.81	1	80	50	04	7E	70	1A	B2
107915		2449	0	2018-02-14 09:02:56	MA	N	FORMAT TEMPL. 31X8-A2-HEXA #1	2018-02-14 09:02:56	6.33829	4.20372	0.000			B	401678499.94	1	80	40	06	C0	C0	C4	A6
107915		2449	111	2018-02-15 04:32:59	SR	N	FORMAT TEMPL. 31X8-A2-HEXA #1	2018-02-15 04:33:54	6.17408	4.16228	0.000			B	401678588.94	1	82	50	0C	ED	B1	69	03
107915		2449	111	2018-02-15 04:34:50	SR	N	FORMAT TEMPL. 31X8-A2-HEXA #1	2018-02-15 04:33:54	6.17408	4.16228	0.000			B	401678588.94	1	80	10	00	D1	50	B0	72
107915		2449	484	2018-02-15 06:05:51	SR	N	FORMAT TEMPL. 31X8-A2-HEXA #1	2018-02-15 06:10:02	5.78792	4.18266	0.000			A	401678492.47	1	82	68	09	C2	B9	8A	1E
107915		2449	484	2018-02-15 06:10:23	SR	N	FORMAT TEMPL. 31X8-A2-HEXA #1	2018-02-15 06:10:02	5.78792	4.18266	0.000			A	401678492.47	1	DE	40	7C
107915		2449	484	2018-02-15 06:13:55	SR	N	FORMAT TEMPL. 31X8-A2-HEXA #1	2018-02-15 06:10:02	5.78792	4.18266	0.000			A	401678492.47	1	80	B8	02	FF	30	54	8A
107915		2449	107	2018-02-15 06:55:57	NN	N	FORMAT TEMPL. 31X8-A2-HEXA #1	2018-02-15 06:56:50	5.73985	4.19361	0.000			B	401678496.56	1	80	10	02	D5	48	98	85
107915		2449	107	2018-02-15 06:57:44	NN	N	FORMAT TEMPL. 31X8-A2-HEXA #1	2018-02-15 06:56:50	5.73985	4.19361	0.000			B	401678496.56	1	DE	40	7C
107915		2449	0	2018-02-15 08:37:45	MA	N	FORMAT TEMPL. 31X8-A2-HEXA #1	2018-02-15 08:37:45	5.64042	4.20137	0.000			B	401678502.95	1	DE	40	7C
107915		2449	278	2018-02-15 09:40:59	MB	N	FORMAT TEMPL. 31X8-A2-HEXA #1	2018-02-15 09:40:59	5.68124	4.20522	0.000			A	401678490.87	1	80	A8	02	9D	60	E5	2F
107915		2449	278	2018-02-15 09:43:43	MB	N	FORMAT TEMPL. 31X8-A2-HEXA #1	2018-02-15 09:40:59	5.68124	4.20522	0.000			A	401678490.87	1	DE	40	7C
107915		2449	278	2018-02-15 09:45:37	MB	N	FORMAT TEMPL. 31X8-A2-HEXA #1	2018-02-15 09:40:59	5.68124	4.20522	0.000			A	401678490.87	1	80	98	01	A1	38	C6	80
107915		2449	0	2018-02-15 10:25:13	MA	N	FORMAT TEMPL. 31X8-A2-HEXA #1	2018-02-15 10:25:13	5.65266	4.20976	0.000			B	401678489.54	1	82	D0	02	56	B9	9B	D4
107915		2449	187	2018-02-16 02:23:01	NP	N	FORMAT TEMPL. 31X8-A2-HEXA #1	2018-02-16 02:26:07	5.18725	4.43099	0.000			A	401678469.46	1	82	A0	1F	FD	B1	7D	F0
107915		2449	187	2018-02-16 02:23:43	NP	N	FORMAT TEMPL. 31X8-A2-HEXA #1	2018-02-16 02:26:07	5.18725	4.43099	0.000			A	401678469.46	1	DE	A1	6E
107915		2449	187	2018-02-16 02:26:08	NP	N	FORMAT TEMPL. 31X8-A2-HEXA #1	2018-02-16 02:26:07	5.18725	4.43099	0.000			A	401678469.46	1	80	18	11	9B	48	79	EF
107915		2449	470	2018-02-16 03:55:15	NP	N	FORMAT TEMPL. 31X8-A2-HEXA #1	2018-02-16 03:55:15	5.28556	4.44027	0.000			2	401678494.06	1	84	88	1A	04	59	F5	83
107915		2449	470	2018-02-16 03:56:52	NP	N	FORMAT TEMPL. 31X8-A2-HEXA #1	2018-02-16 03:55:15	5.28556	4.44027	0.000			2	401678494.06	1	80	08	00	A5	20	E5	64
107915		2449	231	2018-02-16 03:59:14	SR	N	FORMAT TEMPL. 31X8-A2-HEXA #1	2018-02-16 04:01:29	5.28423	4.44131	0.000			0	401678490.93	1	80	08	02	1C	30	4D	05
107915		2449	470	2018-02-16 03:59:14	NP	N	FORMAT TEMPL. 31X8-A2-HEXA #1	2018-02-16 03:55:15	5.28556	4.44027	0.000			2	401678494.06	1	80	08	02	1C	30	EE	7E
107915		2449	231	2018-02-16 04:01:14	SR	N	FORMAT TEMPL. 31X8-A2-HEXA #1	2018-02-16 04:01:29	5.28423	4.44131	0.000			0	401678490.93	1	80	10	10	D9	20	B3	6F
107915		2449	470	2018-02-16 04:01:14	NP	N	FORMAT TEMPL. 31X8-A2-HEXA #1	2018-02-16 03:55:15	5.28556	4.44027	0.000			2	401678494.06	1	80	10	10	D9	20	C3	8C
107915		2449	231	2018-02-16 04:02:25	SR	N	FORMAT TEMPL. 31X8-A2-HEXA #1	2018-02-16 04:01:29	5.28423	4.44131	0.000			0	401678490.93	1	DE	C1	7D
107915		2449	470	2018-02-16 04:02:25	NP	N	FORMAT TEMPL. 31X8-A2-HEXA #1	2018-02-16 03:55:15	5.28556	4.44027	0.000			2	401678494.06	1	DE	A1	6E
107915		2449	231	2018-02-16 04:03:05	SR	N	FORMAT TEMPL. 31X8-A2-HEXA #1	2018-02-16 04:01:29	5.28423	4.44131	0.000			0	401678490.93	1	80	08	00
107915		2449	470	2018-02-16 04:03:05	NP	N	FORMAT TEMPL. 31X8-A2-HEXA #1	2018-02-16 03:55:15	5.28556	4.44027	0.000			2	401678494.06	1	80	08	00	D4	48	17	8E
107915		2449	559	2018-02-16 05:36:11	SR	N	FORMAT TEMPL. 31X8-A2-HEXA #1	2018-02-16 05:38:21	5.25177	4.47348	0.000			1	401678493.01	1	80	18	03	9B	40	0E	09
107915		2449	559	2018-02-16 05:38:22	SR	N	FORMAT TEMPL. 31X8-A2-HEXA #1	2018-02-16 05:38:21	5.25177	4.47348	0.000			1	401678493.01	1	80	08	01	AD	20	C5	F0
107915		2449	559	2018-02-16 05:40:32	SR	N	FORMAT TEMPL. 31X8-A2-HEXA #1	2018-02-16 05:38:21	5.25177	4.47348	0.000			1	401678493.01	1	80	08	21	AC	20	03	1B
107915		2449	559	2018-02-16 05:44:17	SR	N	FORMAT TEMPL. 31X8-A2-HEXA #1	2018-02-16 05:38:21	5.25177	4.47348	0.000			1	401678493.01	1	DE	A1	6E
107915		2449	559	2018-02-16 05:45:30	SR	N	FORMAT TEMPL. 31X8-A2-HEXA #1	2018-02-16 05:38:21	5.25177	4.47348	0.000			1	401678493.01	1	80	10	13	68	28	30	27
107915		2449	606	2018-02-16 06:46:04	NN	N	FORMAT TEMPL. 31X8-A2-HEXA #1	2018-02-16 06:46:04	5.22812	4.49607	0.000			3	401678494.45	1	80	10	01	94	38	04	B6
107915		2449	606	2018-02-16 06:47:21	NN	N	FORMAT TEMPL. 31X8-A2-HEXA #1	2018-02-16 06:46:04	5.22812	4.49607	0.000			3	401678494.45	1	80	10	02	C4	38	3A	27
107915		2449	606	2018-02-16 06:51:05	NN	N	FORMAT TEMPL. 31X8-A2-HEXA #1	2018-02-16 06:46:04	5.22812	4.49607	0.000			3	401678494.45	1	80	10	00	8D	50	9D	5B
107915		2449	606	2018-02-16 06:52:40	NN	N	FORMAT TEMPL. 31X8-A2-HEXA #1	2018-02-16 06:46:04	5.22812	4.49607	0.000			3	401678494.45	1	80	10	10	8C	50	AB	4D
107915		2449	606	2018-02-16 06:53:29	NN	N	FORMAT TEMPL. 31X8-A2-HEXA #1	2018-02-16 06:46:04	5.22812	4.49607	0.000			3	401678494.45	1	80	10	20	8C	50	69	3E
107915		2449	606	2018-02-16 06:55:19	NN	N	FORMAT TEMPL. 31X8-A2-HEXA #1	2018-02-16 06:46:04	5.22812	4.49607	0.000			3	401678494.45	2	DE	A1	6E
107915		2449	606	2018-02-16 06:56:10	NN	N	FORMAT TEMPL. 31X8-A2-HEXA #1	2018-02-16 06:46:04	5.22812	4.49607	0.000			3	401678494.45	1	80	08	00	A9	28	E8	25
107915		2449	99	2018-02-16 07:34:38	NK	N	FORMAT TEMPL. 31X8-A2-HEXA #1	2018-02-16 07:36:17	5.22499	4.50774	0.000			B	401678493.89	1	81	10	02	E5	48	84	55
107915		2449	99	2018-02-16 07:36:17	NK	N	FORMAT TEMPL. 31X8-A2-HEXA #1	2018-02-16 07:36:17	5.22499	4.50774	0.000			B	401678493.89	1	80	10	01	10	38	1C	FA
107915		2449	431	2018-02-16 09:15:11	MB	N	FORMAT TEMPL. 31X8-A2-HEXA #1	2018-02-16 09:15:10	5.17315	4.53847	0.000			A	401678493.04	1	80	18	03	1A	58	8C	9E
107915		2449	431	2018-02-16 09:21:35	MB	N	FORMAT TEMPL. 31X8-A2-HEXA #1	2018-02-16 09:15:10	5.17315	4.53847	0.000			A	401678493.04	1	DE	A1	6E
107915		2449	431	2018-02-16 09:22:22	MB	N	FORMAT TEMPL. 31X8-A2-HEXA #1	2018-02-16 09:15:10	5.17315	4.53847	0.000			A	401678493.04	1	80	08	00	5C	58	31	84
107915		2449	54	2018-02-16 09:59:28	MA	N	FORMAT TEMPL. 31X8-A2-HEXA #1	2018-02-16 09:59:55	5.16279	4.55846	0.000			B	401678493.48	1	DE	A1	6E
107915		2449	54	2018-02-16 10:00:22	MA	N	FORMAT TEMPL. 31X8-A2-HEXA #1	2018-02-16 09:59:55	5.16279	4.55846	0.000			B	401678493.48	1	13	DA	8F
107915		2449	0	2018-02-17 05:14:00	SR	N	FORMAT TEMPL. 31X8-A2-HEXA #1	2018-02-17 05:13:59	4.85739	4.91615	0.000			B	401678485.04	1	DC	AA	8A
107915		2449	447	2018-02-17 05:26:30	NK	N	FORMAT TEMPL. 31X8-A2-HEXA #1	2018-02-17 05:29:53	4.88539	4.84616	0.000			2	401678493.90	1	80	10	55	3C	40	92	BD
107915		2449	447	2018-02-17 05:27:16	NK	N	FORMAT TEMPL. 31X8-A2-HEXA #1	2018-02-17 05:29:53	4.88539	4.84616	0.000			2	401678493.90	1	80	10	05	3C	40	5D	4E
107915		2449	447	2018-02-17 05:30:24	NK	N	FORMAT TEMPL. 31X8-A2-HEXA #1	2018-02-17 05:29:53	4.88539	4.84616	0.000			2	401678493.90	1	80	10	12	A9	38	11	CB
107915		2449	447	2018-02-17 05:31:24	NK	N	FORMAT TEMPL. 31X8-A2-HEXA #1	2018-02-17 05:29:53	4.88539	4.84616	0.000			2	401678493.90	1	DC	AA	8A
107915		2449	447	2018-02-17 05:33:57	NK	N	FORMAT TEMPL. 31X8-A2-HEXA #1	2018-02-17 05:29:53	4.88539	4.84616	0.000			2	401678493.90	1	80	10	32	A8	38	90	DA
107915		2449	415	2018-02-17 06:33:32	NN	N	FORMAT TEMPL. 31X8-A2-HEXA #1	2018-02-17 06:33:31	4.87742	4.86312	0.000			A	401678491.00	1	80	18	01	9A	48	5D	2E
107915		2449	415	2018-02-17 06:39:21	NN	N	FORMAT TEMPL. 31X8-A2-HEXA #1	2018-02-17 06:33:31	4.87742	4.86312	0.000			A	401678491.00	1	80	A0	05	5B	20	4C	D9
107915		2449	415	2018-02-17 06:40:27	NN	N	FORMAT TEMPL. 31X8-A2-HEXA #1	2018-02-17 06:33:31	4.87742	4.86312	0.000			A	401678491.00	1	80	10	00	DD	48	2C	8D
107915		2449	0	2018-02-17 06:44:55	SR	N	FORMAT TEMPL. 31X8-A2-HEXA #1	2018-02-17 06:44:54	4.88193	4.87794	0.000			B	401678492.94	1	DD	AA	8A
107915		2449	310	2018-02-17 07:09:40	NK	N	FORMAT TEMPL. 31X8-A2-HEXA #1	2018-02-17 07:12:06	4.87985	4.87786	0.000			A	401678489.91	1	80	10	04	C1	40	14	8C
107915		2449	310	2018-02-17 07:11:51	NK	N	FORMAT TEMPL. 31X8-A2-HEXA #1	2018-02-17 07:12:06	4.87985	4.87786	0.000			A	401678489.91	1	80	10	01	F4	38	E8	BE
107915		2449	310	2018-02-17 07:14:50	NK	N	FORMAT TEMPL. 31X8-A2-HEXA #1	2018-02-17 07:12:06	4.87985	4.87786	0.000			A	401678489.91	1	DC	AA	8A
107915		2449	454	2018-02-17 07:57:40	MA	N	FORMAT TEMPL. 31X8-A2-HEXA #1	2018-02-17 07:57:39	4.86893	4.89477	0.000			A	401678492.69	1	80	B0	02	54	30	7B	F8
107915		2449	454	2018-02-17 08:02:34	MA	N	FORMAT TEMPL. 31X8-A2-HEXA #1	2018-02-17 07:57:39	4.86893	4.89477	0.000			A	401678492.69	1	DC	AA	8A
107915		2449	454	2018-02-17 08:05:14	MA	N	FORMAT TEMPL. 31X8-A2-HEXA #1	2018-02-17 07:57:39	4.86893	4.89477	0.000			A	401678492.69	1	80	70	02	58	58	CA	E0
107915		2449	614	2018-02-17 08:13:29	NN	N	FORMAT TEMPL. 31X8-A2-HEXA #1	2018-02-17 08:13:28	4.86158	4.89963	0.000			A	401678492.00	1	80	48	04	33	A8	D1	42
107915		2449	614	2018-02-17 08:22:11	NN	N	FORMAT TEMPL. 31X8-A2-HEXA #1	2018-02-17 08:13:28	4.86158	4.89963	0.000			A	401678492.00	1	80	48	05	CB	B0	95	E3
107915		2449	614	2018-02-17 08:23:43	NN	N	FORMAT TEMPL. 31X8-A2-HEXA #1	2018-02-17 08:13:28	4.86158	4.89963	0.000			A	401678492.00	1	80	20	01	51	58	74	BF
107915		2449	0	2018-02-17 09:48:42	MA	N	FORMAT TEMPL. 31X8-A2-HEXA #1	2018-02-17 09:48:41	4.83605	4.94096	0.000			B	401678496.41	1	80	98	02	3D	28	C4	BA
107915		2449	160	2018-02-18 03:32:16	NP	N	FORMAT TEMPL. 31X8-A2-HEXA #1	2018-02-18 03:32:16	4.86493	4.88119	0.000			A	401678497.44	1	80	80	14	7D	30	AE	84
107915		2449	160	2018-02-18 03:34:09	NP	N	FORMAT TEMPL. 31X8-A2-HEXA #1	2018-02-18 03:32:16	4.86493	4.88119	0.000			A	401678497.44	1	80	10	00	FC	40	18	65
107915		2449	160	2018-02-18 03:34:56	NP	N	FORMAT TEMPL. 31X8-A2-HEXA #1	2018-02-18 03:32:16	4.86493	4.88119	0.000			A	401678497.44	1	80	18	00	67	40	9D	F8
107915		2449	340	2018-02-18 06:13:15	SR	N	FORMAT TEMPL. 31X8-A2-HEXA #1	2018-02-18 06:15:30	4.62864	4.99274	0.000			A	401678492.37	1	DD	49	DA
107915		2449	340	2018-02-18 06:17:45	SR	N	FORMAT TEMPL. 31X8-A2-HEXA #1	2018-02-18 06:15:30	4.62864	4.99274	0.000			A	401678492.37	1	80	28	04	1B	30	45	1C
107915		2449	340	2018-02-18 06:18:55	SR	N	FORMAT TEMPL. 31X8-A2-HEXA #1	2018-02-18 06:15:30	4.62864	4.99274	0.000			A	401678492.37	1	80	10	00	CC	28	5D	83
107915		2449	317	2018-02-18 06:22:37	NN	N	FORMAT TEMPL. 31X8-A2-HEXA #1	2018-02-18 06:22:37	4.62054	4.99462	0.000			B	401678493.98	1	80	80	03	44	18	D9	F6
107915		2449	317	2018-02-18 06:27:54	NN	N	FORMAT TEMPL. 31X8-A2-HEXA #1	2018-02-18 06:22:37	4.62054	4.99462	0.000			B	401678493.98	1	DD	49	DA
107915		2449	462	2018-02-18 06:43:05	NK	N	FORMAT TEMPL. 31X8-A2-HEXA #1	2018-02-18 06:50:47	4.62363	4.99484	0.000			B	401678491.22	1	DD	49	DA
107915		2449	462	2018-02-18 06:50:47	NK	N	FORMAT TEMPL. 31X8-A2-HEXA #1	2018-02-18 06:50:47	4.62363	4.99484	0.000			B	401678491.22	1	80	A8	04	10	48	4E	79
107915		2449	76	2018-02-18 07:40:17	MA	N	FORMAT TEMPL. 31X8-A2-HEXA #1	2018-02-18 07:40:55	4.61696	5.00718	0.000			B	401678499.85	1	80	68	06	2D	70	99	8F
107915		2449	76	2018-02-18 07:41:33	MA	N	FORMAT TEMPL. 31X8-A2-HEXA #1	2018-02-18 07:40:55	4.61696	5.00718	0.000			B	401678499.85	1	80	78	01	1B	50	0B	77
107915		2449	255	2018-02-18 08:02:09	NN	N	FORMAT TEMPL. 31X8-A2-HEXA #1	2018-02-18 08:02:08	4.61211	4.99633	0.000			A	401678494.61	1	DD	49	DA
107915		2449	255	2018-02-18 08:04:40	NN	N	FORMAT TEMPL. 31X8-A2-HEXA #1	2018-02-18 08:02:08	4.61211	4.99633	0.000			A	401678494.61	1	80	10	01	9D	40	C9	87
107915		2449	255	2018-02-18 08:06:24	NN	N	FORMAT TEMPL. 31X8-A2-HEXA #1	2018-02-18 08:02:08	4.61211	4.99633	0.000			A	401678494.61	1	80	88	10	7E	18	42	A4
107915		2449	539	2018-02-18 08:34:02	MB	N	FORMAT TEMPL. 31X8-A2-HEXA #1	2018-02-18 08:34:01	4.5958	5.00602	0.000			B	401678494.60	1	80	10	04	5D	40	1C	7D
107915		2449	539	2018-02-18 08:43:01	MB	N	FORMAT TEMPL. 31X8-A2-HEXA #1	2018-02-18 08:34:01	4.5958	5.00602	0.000			B	401678494.60	1	DD	49	DA
107915		2449	0	2018-02-18 09:27:46	MA	N	FORMAT TEMPL. 31X8-A2-HEXA #1	2018-02-18 09:27:46	4.5685	5.01813	0.000			B	401678494.59	1	80	18	03	6E	30	AB	B6
107915		2449	0	2018-02-18 10:20:55	MB	N	FORMAT TEMPL. 31X8-A2-HEXA #1	2018-02-18 10:20:54	4.54152	5.02759	0.000			B	401678494.72	1	DD	49	DA
107915		2449	75	2018-02-19 03:31:38	NP	N	FORMAT TEMPL. 31X8-A2-HEXA #1	2018-02-19 03:32:15	4.00124	5.21183	0.000			B	401678486.33	1	80	08	94	0D	28	20	02
107915		2449	75	2018-02-19 03:32:53	NP	N	FORMAT TEMPL. 31X8-A2-HEXA #1	2018-02-19 03:32:15	4.00124	5.21183	0.000			B	401678486.33	1	80	08	14	0C	28	E5	D3
107915		2449	0	2018-02-19 05:09:36	NP	N	FORMAT TEMPL. 31X8-A2-HEXA #1	2018-02-19 05:09:36	4.26213	5.0309	0.000			B	401678495.75	1	82	50	1F	FD	A9	47	66
107915		2449	0	2018-02-19 05:52:12	SR	N	FORMAT TEMPL. 31X8-A2-HEXA #1	2018-02-19 05:52:11	4.27004	5.02076	0.000			B	401678490.52	1	82	B0	0C	EC	B3	73	B7
107915		2449	425	2018-02-19 06:16:12	NK	N	FORMAT TEMPL. 31X8-A2-HEXA #1	2018-02-19 06:23:17	4.18218	5.02476	0.000			A	401678491.88	1	DB	D9	C2
107915		2449	0	2018-02-19 06:16:12	NN	N	FORMAT TEMPL. 31X8-A2-HEXA #1	2018-02-19 06:16:11	4.26222	5.01072	0.000			B	401678499.32	1	DB	D9	C2
107915		2449	425	2018-02-19 06:21:03	NK	N	FORMAT TEMPL. 31X8-A2-HEXA #1	2018-02-19 06:23:17	4.18218	5.02476	0.000			A	401678491.88	1	80	10	00	E1	38	AD	A8
107915		2449	425	2018-02-19 06:23:17	NK	N	FORMAT TEMPL. 31X8-A2-HEXA #1	2018-02-19 06:23:17	4.18218	5.02476	0.000			A	401678491.88	1	80	10	01	F8	40	22	C1
107915		2449	396	2018-02-19 07:52:56	NN	N	FORMAT TEMPL. 31X8-A2-HEXA #1	2018-02-19 07:52:56	4.14227	5.08127	0.000			B	401678503.76	1	80	A8	02	20	28	A9	87
107915		2449	396	2018-02-19 07:59:32	NN	N	FORMAT TEMPL. 31X8-A2-HEXA #1	2018-02-19 07:52:56	4.14227	5.08127	0.000			B	401678503.76	1	80	B8	06	13	30	CE	D0
107915		2449	45	2018-02-19 09:52:54	MB	N	FORMAT TEMPL. 31X8-A2-HEXA #1	2018-02-19 09:52:54	4.16928	5.00385	0.000			B	401678503.19	1	80	A0	00	8F	28	65	CE
107915		2449	45	2018-02-19 09:53:39	MB	N	FORMAT TEMPL. 31X8-A2-HEXA #1	2018-02-19 09:52:54	4.16928	5.00385	0.000			B	401678503.19	1	80	A0	00	8F	28	6E	14
107915		2449	124	2018-02-19 10:38:40	MA	N	FORMAT TEMPL. 31X8-A2-HEXA #1	2018-02-19 10:39:42	4.09379	5.07437	0.000			B	401678500.12	1	DB	D9	C2
107915		2449	124	2018-02-19 10:40:44	MA	N	FORMAT TEMPL. 31X8-A2-HEXA #1	2018-02-19 10:39:42	4.09379	5.07437	0.000			B	401678500.12	1	80	98	01	D0	20	69	A1
107915		2449	631	2018-02-20 05:59:41	NK	N	FORMAT TEMPL. 31X8-A2-HEXA #1	2018-02-20 05:59:41	3.72015	5.24434	0.000			B	401678487.70	2	DD	EA	6E
107915		2449	66	2018-02-20 06:04:45	NN	N	FORMAT TEMPL. 31X8-A2-HEXA #1	2018-02-20 06:05:18	3.65984	5.34173	0.000			B	401678512.03	1	80	18	04	17	48	18	49
107915		2449	66	2018-02-20 06:05:51	NN	N	FORMAT TEMPL. 31X8-A2-HEXA #1	2018-02-20 06:05:18	3.65984	5.34173	0.000			B	401678512.03	1	80	28	00	A2	28	0F	ED
107915		2449	0	2018-02-20 07:35:35	NK	N	FORMAT TEMPL. 31X8-A2-HEXA #1	2018-02-20 07:35:34	3.62461	5.35715	0.000			B	401678496.83	1	80	80	02	A4	10	D5	01
107915		2449	0	2018-02-20 07:44:30	NN	N	FORMAT TEMPL. 31X8-A2-HEXA #1	2018-02-20 07:44:29	3.63669	5.36773	0.000			B	401678494.47	1	80	A8	03	C9	28	D8	32
107915		2449	649	2018-02-20 08:35:35	MA	N	FORMAT TEMPL. 31X8-A2-HEXA #1	2018-02-20 08:35:34	3.55714	5.373	0.000			2	401678491.97	1	DD	EA	6E
107915		2449	649	2018-02-20 08:41:02	MA	N	FORMAT TEMPL. 31X8-A2-HEXA #1	2018-02-20 08:35:34	3.55714	5.373	0.000			2	401678491.97	1	80	C0	04	F6	28	22	66
107915		2449	649	2018-02-20 08:44:27	MA	N	FORMAT TEMPL. 31X8-A2-HEXA #1	2018-02-20 08:35:34	3.55714	5.373	0.000			2	401678491.97	1	80	C8	03	18	20	89	6A
107915		2449	649	2018-02-20 08:46:24	MA	N	FORMAT TEMPL. 31X8-A2-HEXA #1	2018-02-20 08:35:34	3.55714	5.373	0.000			2	401678491.97	1	80	70	01	BC	30	62	D6
107915		2449	602	2018-02-20 09:31:51	MB	N	FORMAT TEMPL. 31X8-A2-HEXA #1	2018-02-20 09:31:50	3.51062	5.38399	0.000			B	401678490.04	1	83	A8	07	8C	A1	1B	62
107915		2449	602	2018-02-20 09:41:53	MB	N	FORMAT TEMPL. 31X8-A2-HEXA #1	2018-02-20 09:31:50	3.51062	5.38399	0.000			B	401678490.04	1	DD	EA	6E
107915		2449	502	2018-02-20 10:15:58	MA	N	FORMAT TEMPL. 31X8-A2-HEXA #1	2018-02-20 10:15:57	3.51938	5.41826	0.000			A	401678491.87	1	80	78	05	13	88	67	43
107915		2449	502	2018-02-20 10:18:23	MA	N	FORMAT TEMPL. 31X8-A2-HEXA #1	2018-02-20 10:15:57	3.51938	5.41826	0.000			A	401678491.87	1	DD	EA	6E
107915		2449	502	2018-02-20 10:24:20	MA	N	FORMAT TEMPL. 31X8-A2-HEXA #1	2018-02-20 10:15:57	3.51938	5.41826	0.000			A	401678491.87	1	13	EA	90
107915		2449	0	2018-02-21 04:43:15	SR	N	FORMAT TEMPL. 31X8-A2-HEXA #1	2018-02-21 04:43:14	2.96777	5.83798	0.000			B	401678497.85	1	DC	9A	6D
107915		2449	97	2018-02-21 04:42:27	NP	N	FORMAT TEMPL. 31X8-A2-HEXA #1	2018-02-21 04:43:15	3.34358	5.81678	0.000			A	401678489.81	1	80	10	31	F1	38	EE	56
107915		2449	97	2018-02-21 04:43:15	NP	N	FORMAT TEMPL. 31X8-A2-HEXA #1	2018-02-21 04:43:15	3.34358	5.81678	0.000			A	401678489.81	1	DC	9A	6D
107915		2449	97	2018-02-21 04:44:04	NP	N	FORMAT TEMPL. 31X8-A2-HEXA #1	2018-02-21 04:43:15	3.34358	5.81678	0.000			A	401678489.81	1	80	10	51	F1	38	6F	E0
107915		2449	133	2018-02-21 05:28:43	NK	N	FORMAT TEMPL. 31X8-A2-HEXA #1	2018-02-21 05:29:49	3.35208	5.84535	0.000			B	401678500.55	1	82	48	5F	FC	B9	0F	AD
107915		2449	133	2018-02-21 05:30:56	NK	N	FORMAT TEMPL. 31X8-A2-HEXA #1	2018-02-21 05:29:49	3.35208	5.84535	0.000			B	401678500.55	1	82	48	2F	FD	B9	C5	74
107915		2449	470	2018-02-21 06:21:28	SR	N	FORMAT TEMPL. 31X8-A2-HEXA #1	2018-02-21 06:23:24	3.35991	5.85885	0.000			3	401678491.49	1	80	18	04	27	40	5C	BA
107915		2449	470	2018-02-21 06:25:21	SR	N	FORMAT TEMPL. 31X8-A2-HEXA #1	2018-02-21 06:23:24	3.35991	5.85885	0.000			3	401678491.49	1	80	50	03	83	18	1C	20
107915		2449	470	2018-02-21 06:26:41	SR	N	FORMAT TEMPL. 31X8-A2-HEXA #1	2018-02-21 06:23:24	3.35991	5.85885	0.000			3	401678491.49	1	DC	9A	6D
107915		2449	470	2018-02-21 06:29:18	SR	N	FORMAT TEMPL. 31X8-A2-HEXA #1	2018-02-21 06:23:24	3.35991	5.85885	0.000			3	401678491.49	1	80	10	02	10	10	7D	BC
107915		2449	218	2018-02-21 07:09:34	NK	N	FORMAT TEMPL. 31X8-A2-HEXA #1	2018-02-21 07:13:11	3.35491	5.88313	0.000			B	401678494.65	1	80	80	03	35	10	8A	EC
107915		2449	218	2018-02-21 07:13:12	NK	N	FORMAT TEMPL. 31X8-A2-HEXA #1	2018-02-21 07:13:11	3.35491	5.88313	0.000			B	401678494.65	1	80	10	03	1D	50	18	B9
107915		2449	756	2018-02-21 07:26:31	NN	N	FORMAT TEMPL. 31X8-A2-HEXA #1	2018-02-21 07:26:30	3.36237	5.88063	0.000			B	401678491.87	1	80	98	05	11	38	01	70
107915		2449	756	2018-02-21 07:39:07	NN	N	FORMAT TEMPL. 31X8-A2-HEXA #1	2018-02-21 07:26:30	3.36237	5.88063	0.000			B	401678491.87	1	DC	9A	6D
107915		2449	650	2018-02-21 08:14:22	MA	N	FORMAT TEMPL. 31X8-A2-HEXA #1	2018-02-21 08:14:22	3.37471	5.90598	0.000			2	401678491.66	1	DC	9A	6D
107915		2449	650	2018-02-21 08:18:17	MA	N	FORMAT TEMPL. 31X8-A2-HEXA #1	2018-02-21 08:14:22	3.37471	5.90598	0.000			2	401678491.66	1	80	88	03	8A	18	10	5A
107915		2449	650	2018-02-21 08:23:47	MA	N	FORMAT TEMPL. 31X8-A2-HEXA #1	2018-02-21 08:14:22	3.37471	5.90598	0.000			2	401678491.66	1	80	A8	05	14	18	5E	2D
107915		2449	650	2018-02-21 08:25:12	MA	N	FORMAT TEMPL. 31X8-A2-HEXA #1	2018-02-21 08:14:22	3.37471	5.90598	0.000			2	401678491.66	1	80	10	01	3D	60	67	70
107915		2449	0	2018-02-21 09:22:55	MB	N	FORMAT TEMPL. 31X8-A2-HEXA #1	2018-02-21 09:22:54	3.3375	5.91745	0.000			B	401678492.29	1	80	80	07	2C	18	25	C2
107915		2449	566	2018-02-21 09:54:26	MA	N	FORMAT TEMPL. 31X8-A2-HEXA #1	2018-02-21 09:54:25	3.39091	5.95561	0.000			A	401678492.85	1	80	70	02	10	18	1F	7B
107915		2449	566	2018-02-21 10:02:17	MA	N	FORMAT TEMPL. 31X8-A2-HEXA #1	2018-02-21 09:54:25	3.39091	5.95561	0.000			A	401678492.85	1	80	10	01	45	48	DE	84
107915		2449	566	2018-02-21 10:03:52	MA	N	FORMAT TEMPL. 31X8-A2-HEXA #1	2018-02-21 09:54:25	3.39091	5.95561	0.000			A	401678492.85	1	80	10	01	54	50	EE	59
107915		2449	327	2018-02-22 04:32:15	NP	N	FORMAT TEMPL. 31X8-A2-HEXA #1	2018-02-22 04:26:48	3.55489	6.32556	0.000			B	401678507.50	2	DC	9B	8D
107915		2449	0	2018-02-22 05:48:57	SR	N	FORMAT TEMPL. 31X8-A2-HEXA #1	2018-02-22 05:48:56	3.52747	6.35692	0.000			B	401678498.26	1	83	A0	0F	FE	E1	00	26
107915		2449	0	2018-02-22 09:00:35	MB	N	FORMAT TEMPL. 31X8-A2-HEXA #1	2018-02-22 09:00:35	3.52177	6.34494	0.000			B	401678499.77	1	82	58	0A	CB	68	00	F8
107915		2449	0	2018-02-22 09:00:35	NN	N	FORMAT TEMPL. 31X8-A2-HEXA #1	2018-02-22 09:00:35	3.52719	6.34908	0.000			B	401678504.76	1	82	58	0A	CB	68	2F	09
107915		2449	42	2018-02-23 02:34:07	NP	N	FORMAT TEMPL. 31X8-A2-HEXA #1	2018-02-23 02:34:28	3.4433	6.38761	0.000			B	401678486.07	1	DE	E1	06
107915		2449	42	2018-02-23 02:34:49	NP	N	FORMAT TEMPL. 31X8-A2-HEXA #1	2018-02-23 02:34:28	3.4433	6.38761	0.000			B	401678486.07	1	82	00	01	A8	C1	81	FE
107915		2449	0	2018-02-23 07:09:01	NN	N	FORMAT TEMPL. 31X8-A2-HEXA #1	2018-02-23 07:09:01	3.37042	6.35026	0.000			B	401678498.98	1	DE	E1	06
107915		2449	94	2018-02-24 04:47:40	SR	N	FORMAT TEMPL. 31X8-A2-HEXA #1	2018-02-24 04:48:26	3.16555	6.41892	0.000			B	401678456.37	1	80	B0	06	81	90	18	66
107915		2449	94	2018-02-24 04:49:14	SR	N	FORMAT TEMPL. 31X8-A2-HEXA #1	2018-02-24 04:48:26	3.16555	6.41892	0.000			B	401678456.37	1	80	98	01	49	50	B8	B5
107915		2449	0	2018-02-24 06:55:41	NN	N	FORMAT TEMPL. 31X8-A2-HEXA #1	2018-02-24 06:55:41	3.0338	6.39772	0.000			B	401678503.71	1	DE	F0	87
107915		2449	162	2018-02-24 07:31:19	NK	N	FORMAT TEMPL. 31X8-A2-HEXA #1	2018-02-24 07:32:40	3.01241	6.39252	0.000			B	401678505.66	1	80	88	06	E6	20	E7	4E
107915		2449	162	2018-02-24 07:34:01	NK	N	FORMAT TEMPL. 31X8-A2-HEXA #1	2018-02-24 07:32:40	3.01241	6.39252	0.000			B	401678505.66	1	80	50	02	77	70	01	36
107915		2449	202	2018-02-24 08:52:54	MA	N	FORMAT TEMPL. 31X8-A2-HEXA #1	2018-02-24 08:52:54	3.08762	6.43937	0.000			B	401678475.95	1	80	A8	03	CC	28	FC	10
107915		2449	202	2018-02-24 08:56:16	MA	N	FORMAT TEMPL. 31X8-A2-HEXA #1	2018-02-24 08:52:54	3.08762	6.43937	0.000			B	401678475.95	1	DE	F0	87
107915		2449	0	2018-02-25 02:19:36	NP	N	FORMAT TEMPL. 31X8-A2-HEXA #1	2018-02-25 02:19:36	2.71199	6.36527	0.000			B	401678495.12	1	81	88	01	F1	D9	0C	C1
107915		2449	0	2018-02-25 04:23:34	SR	N	FORMAT TEMPL. 31X8-A2-HEXA #1	2018-02-25 04:23:33	2.7374	6.35029	0.000			B	401678502.77	1	81	80	08	BF	D0	F9	F7
107915		2449	0	2018-02-25 06:47:23	NN	N	FORMAT TEMPL. 31X8-A2-HEXA #1	2018-02-25 06:47:22	2.68097	6.35509	0.000			B	401678507.76	1	81	80	0A	3B	D8	FF	EF
107915		2449	0	2018-02-25 08:30:21	MA	N	FORMAT TEMPL. 31X8-A2-HEXA #1	2018-02-25 08:30:20	2.63954	6.35761	0.000			B	401678492.29	1	81	78	03	F0	F9	12	8C
107915		2449	0	2018-02-25 08:30:21	NN	N	FORMAT TEMPL. 31X8-A2-HEXA #1	2018-02-25 08:30:20	2.62613	6.35943	0.000			B	401678495.36	1	81	78	03	F0	D9	CA	CC
107915		2449	0	2018-02-26 08:19:14	MA	N	FORMAT TEMPL. 31X8-A2-HEXA #1	2018-02-26 08:19:14	2.05606	6.48875	0.000			B	401678467.45	1	DE	F0	6A
107915		2449	0	2018-02-26 08:19:14	NN	N	FORMAT TEMPL. 31X8-A2-HEXA #1	2018-02-26 08:19:14	2.28474	6.3917	0.000			B	401678504.81	1	DE	F0	6A
107915		2449	0	2018-02-27 03:29:52	NP	N	FORMAT TEMPL. 31X8-A2-HEXA #1	2018-02-27 03:29:51	1.75474	6.48176	0.000			B	401678525.53	1	C6	88	77
107915		2449	0	2018-02-27 06:36:00	SR	N	FORMAT TEMPL. 31X8-A2-HEXA #1	2018-02-27 06:35:59	2.22541	6.38167	0.000			B	401678487.28	1	13	AA	90
107915		2449	0	2018-02-27 08:57:15	MB	N	FORMAT TEMPL. 31X8-A2-HEXA #1	2018-02-27 08:57:14	2.04148	6.28667	0.000			B	401678516.07	1	C6	88	77
107915		2449	45	2018-02-27 09:31:01	MA	N	FORMAT TEMPL. 31X8-A2-HEXA #1	2018-02-27 09:31:23	1.94671	6.2464	0.000			B	401678496.36	1	81	A8	0E	03	60	36	F8
107915		2449	45	2018-02-27 09:31:46	MA	N	FORMAT TEMPL. 31X8-A2-HEXA #1	2018-02-27 09:31:23	1.94671	6.2464	0.000			B	401678496.36	1	80	38	00	9C	80	60	82
107915		2449	0	2018-02-28 06:03:35	SR	N	FORMAT TEMPL. 31X8-A2-HEXA #1	2018-02-28 06:03:35	0.62648	5.5147	0.000			B	401678472.87	1	81	C8	0F	FE	E9	0F	86
107915		2449	326	2018-02-28 09:11:18	MA	N	FORMAT TEMPL. 31X8-A2-HEXA #1	2018-02-28 09:11:17	0.37881	5.49938	0.000			B	401678369.59	1	81	D0	0C	EA	C0	40	AD
107915		2449	326	2018-02-28 09:16:44	MA	N	FORMAT TEMPL. 31X8-A2-HEXA #1	2018-02-28 09:11:17	0.37881	5.49938	0.000			B	401678369.59	1	80	C0	04	66	28	B5	47
107915		2449	68	2018-02-28 10:52:52	MA	N	FORMAT TEMPL. 31X8-A2-HEXA #1	2018-02-28 10:53:26	1.30112	5.88693	0.000			B	401678374.06	1	81	A8	09	9B	D0	59	87
107915		2449	68	2018-02-28 10:54:00	MA	N	FORMAT TEMPL. 31X8-A2-HEXA #1	2018-02-28 10:53:26	1.30112	5.88693	0.000			B	401678374.06	1	80	60	00	F2	20	69	C1
107915		2449	364	2018-03-01 03:06:21	NP	N	FORMAT TEMPL. 31X8-A2-HEXA #1	2018-03-01 03:06:21	1.40233	5.95343	0.000			B	401678446.66	1	81	D0	1E	EA	C8	C8	74
107915		2449	364	2018-03-01 03:12:25	NP	N	FORMAT TEMPL. 31X8-A2-HEXA #1	2018-03-01 03:06:21	1.40233	5.95343	0.000			B	401678446.66	1	81	90	05	05	C0	E3	ED
107915		2449	0	2018-03-01 04:50:50	NP	N	FORMAT TEMPL. 31X8-A2-HEXA #1	2018-03-01 04:50:49	1.37791	5.96993	0.000			B	401678488.15	1	80	08	22	30	28	F3	A2
107915		2449	0	2018-03-01 05:25:11	NK	N	FORMAT TEMPL. 31X8-A2-HEXA #1	2018-03-01 05:25:10	1.33311	5.98681	0.000			B	401678448.85	1	82	00	3D	9D	D8	88	BE
107915		2449	0	2018-03-01 07:04:59	NK	N	FORMAT TEMPL. 31X8-A2-HEXA #1	2018-03-01 07:04:59	1.25938	6.03678	0.000			B	401678505.85	1	80	08	50	C5	00	BB	4C
107915		2449	466	2018-03-01 08:51:00	MA	N	FORMAT TEMPL. 31X8-A2-HEXA #1	2018-03-01 08:54:03	1.18901	6.0895	0.000			A	401678493.09	1	80	70	05	0C	70	7A	CA
107915		2449	466	2018-03-01 08:54:04	MA	N	FORMAT TEMPL. 31X8-A2-HEXA #1	2018-03-01 08:54:03	1.18901	6.0895	0.000			A	401678493.09	1	DE	C0	84
107915		2449	466	2018-03-01 08:58:46	MA	N	FORMAT TEMPL. 31X8-A2-HEXA #1	2018-03-01 08:54:03	1.18901	6.0895	0.000			A	401678493.09	1	81	78	03	C9	B8	04	C6
107915		2449	0	2018-03-01 09:56:50	MB	N	FORMAT TEMPL. 31X8-A2-HEXA #1	2018-03-01 09:56:49	1.15907	6.11127	0.000			B	401678495.82	1	80	A0	03	F2	20	9A	09
107915		2449	73	2018-03-01 10:32:59	MA	N	FORMAT TEMPL. 31X8-A2-HEXA #1	2018-03-01 10:32:59	1.21616	6.08714	0.000			B	401678480.18	1	80	60	01	FA	90	C7	4B
107915		2449	73	2018-03-01 10:34:12	MA	N	FORMAT TEMPL. 31X8-A2-HEXA #1	2018-03-01 10:32:59	1.21616	6.08714	0.000			B	401678480.18	1	DE	C0	84
107915		2449	0	2018-03-02 09:35:22	MB	N	FORMAT TEMPL. 31X8-A2-HEXA #1	2018-03-02 09:35:22	1.23859	6.26376	0.000			B	401678499.04	1	81	A8	03	E6	D9	6F	D5
107915		2449	465	2018-03-02 10:09:49	MA	N	FORMAT TEMPL. 31X8-A2-HEXA #1	2018-03-02 10:09:49	1.33275	6.20477	0.000			B	401678506.07	1	81	78	03	D4	C8	7B	46
107915		2449	465	2018-03-02 10:17:34	MA	N	FORMAT TEMPL. 31X8-A2-HEXA #1	2018-03-02 10:09:49	1.33275	6.20477	0.000			B	401678506.07	1	81	88	05	A5	C8	33	C3
107915		2449	370	2018-03-03 02:45:48	NP	N	FORMAT TEMPL. 31X8-A2-HEXA #1	2018-03-03 02:45:48	2.24978	6.49103	0.000			B	401678760.94	1	80	08	01	29	38	A3	4D
107915		2449	370	2018-03-03 02:51:58	NP	N	FORMAT TEMPL. 31X8-A2-HEXA #1	2018-03-03 02:45:48	2.24978	6.49103	0.000			B	401678760.94	1	81	28	05	A9	40	40	33
107915		2449	0	2018-03-03 04:24:14	NP	N	FORMAT TEMPL. 31X8-A2-HEXA #1	2018-03-03 04:24:14	1.63858	6.85555	0.000			B	401678649.96	1	80	D8	07	D7	58	BE	55
107915		2449	217	2018-03-03 04:32:36	SR	N	FORMAT TEMPL. 31X8-A2-HEXA #1	2018-03-03 04:34:24	1.24022	6.15231	0.000			B	401678486.75	1	80	18	04	F3	40	FB	EA
107915		2449	217	2018-03-03 04:36:13	SR	N	FORMAT TEMPL. 31X8-A2-HEXA #1	2018-03-03 04:34:24	1.24022	6.15231	0.000			B	401678486.75	1	80	88	03	2F	20	06	52
107915		2449	494	2018-03-03 06:06:25	SR	N	FORMAT TEMPL. 31X8-A2-HEXA #1	2018-03-03 06:06:24	1.30044	6.12959	0.000			1	401678494.48	1	81	B8	08	20	C0	5A	14
107915		2449	494	2018-03-03 06:07:21	SR	N	FORMAT TEMPL. 31X8-A2-HEXA #1	2018-03-03 06:06:24	1.30044	6.12959	0.000			1	401678494.48	1	DD	19	5B
107915		2449	494	2018-03-03 06:12:41	SR	N	FORMAT TEMPL. 31X8-A2-HEXA #1	2018-03-03 06:06:24	1.30044	6.12959	0.000			1	401678494.48	1	80	18	03	2F	20	17	62
107915		2449	494	2018-03-03 06:14:39	SR	N	FORMAT TEMPL. 31X8-A2-HEXA #1	2018-03-03 06:06:24	1.30044	6.12959	0.000			1	401678494.48	1	80	08	01	A1	28	5C	C2
107915		2449	408	2018-03-03 06:16:07	NK	N	FORMAT TEMPL. 31X8-A2-HEXA #1	2018-03-03 06:22:54	1.30494	6.13108	0.000			B	401678493.11	1	DD	19	5B
107915		2449	408	2018-03-03 06:22:55	NK	N	FORMAT TEMPL. 31X8-A2-HEXA #1	2018-03-03 06:22:54	1.30494	6.13108	0.000			B	401678493.11	1	80	88	02	AA	70	5D	AA
107915		2449	464	2018-03-03 07:18:43	NN	N	FORMAT TEMPL. 31X8-A2-HEXA #1	2018-03-03 07:12:48	1.31624	6.14	0.000			2	401678490.80	1	80	B0	03	E8	68	73	79
107915		2449	464	2018-03-03 07:19:39	NN	N	FORMAT TEMPL. 31X8-A2-HEXA #1	2018-03-03 07:12:48	1.31624	6.14	0.000			2	401678490.80	1	80	10	00	8D	58	E5	D7
107915		2449	464	2018-03-03 07:20:33	NN	N	FORMAT TEMPL. 31X8-A2-HEXA #1	2018-03-03 07:12:48	1.31624	6.14	0.000			2	401678490.80	2	DD	19	5B
107915		2449	0	2018-03-03 07:59:53	NK	N	FORMAT TEMPL. 31X8-A2-HEXA #1	2018-03-03 07:59:53	1.33469	6.14491	0.000			B	401678487.52	1	DD	19	5B
107915		2449	0	2018-03-03 08:16:38	MA	N	FORMAT TEMPL. 31X8-A2-HEXA #1	2018-03-03 08:16:37	1.3315	6.14434	0.000			B	401678487.50	1	81	18	09	39	68	02	29
107915		2449	0	2018-03-03 09:07:47	MB	N	FORMAT TEMPL. 31X8-A2-HEXA #1	2018-03-03 09:07:46	1.35393	6.15112	0.000			B	401678485.99	1	80	78	05	6B	58	3B	D5
107915		2449	608	2018-03-03 09:46:58	MA	N	FORMAT TEMPL. 31X8-A2-HEXA #1	2018-03-03 09:46:57	1.37573	6.15597	0.000			B	401678491.82	1	DD	19	5B
107915		2449	608	2018-03-03 09:57:06	MA	N	FORMAT TEMPL. 31X8-A2-HEXA #1	2018-03-03 09:46:57	1.37573	6.15597	0.000			B	401678491.82	1	81	38	09	4A	D0	E2	97
107915		2449	0	2018-03-04 02:34:34	NP	N	FORMAT TEMPL. 31X8-A2-HEXA #1	2018-03-04 02:34:33	1.8967	6.27332	0.000			B	401678494.20	1	80	10	18	48	48	83	98
107915		2449	347	2018-03-04 04:16:33	NP	N	FORMAT TEMPL. 31X8-A2-HEXA #1	2018-03-04 04:16:32	1.65668	6.19727	0.000			A	401678493.22	1	80	08	02	FD	00	78	D8
107915		2449	347	2018-03-04 04:18:57	NP	N	FORMAT TEMPL. 31X8-A2-HEXA #1	2018-03-04 04:16:32	1.65668	6.19727	0.000			A	401678493.22	1	80	08	22	FC	00	0B	C5
107915		2449	347	2018-03-04 04:22:20	NP	N	FORMAT TEMPL. 31X8-A2-HEXA #1	2018-03-04 04:16:32	1.65668	6.19727	0.000			A	401678493.22	1	DD	88	8D
107915		2449	203	2018-03-04 05:34:35	SR	N	FORMAT TEMPL. 31X8-A2-HEXA #1	2018-03-04 05:34:35	1.65731	6.2028	0.000			B	401678494.67	1	82	38	06	16	C0	2F	EB
107915		2449	203	2018-03-04 05:37:58	SR	N	FORMAT TEMPL. 31X8-A2-HEXA #1	2018-03-04 05:34:35	1.65731	6.2028	0.000			B	401678494.67	1	80	08	12	39	10	42	9B
107915		2449	483	2018-03-04 05:49:23	NK	N	FORMAT TEMPL. 31X8-A2-HEXA #1	2018-03-04 05:53:26	1.69197	6.19508	0.000			A	401678492.94	1	80	08	30	55	10	63	71
107915		2449	483	2018-03-04 05:53:30	NK	N	FORMAT TEMPL. 31X8-A2-HEXA #1	2018-03-04 05:53:26	1.69197	6.19508	0.000			A	401678492.94	1	80	08	70	54	10	48	FC
107915		2449	483	2018-03-04 05:57:26	NK	N	FORMAT TEMPL. 31X8-A2-HEXA #1	2018-03-04 05:53:26	1.69197	6.19508	0.000			A	401678492.94	1	DD	88	8D
107915		2449	203	2018-03-04 07:00:07	NN	N	FORMAT TEMPL. 31X8-A2-HEXA #1	2018-03-04 07:00:07	1.6713	6.18817	0.000			B	401678502.02	1	80	10	31	7C	08	76	69
107915		2449	203	2018-03-04 07:03:30	NN	N	FORMAT TEMPL. 31X8-A2-HEXA #1	2018-03-04 07:00:07	1.6713	6.18817	0.000			B	401678502.02	1	DD	88	8D
107915		2449	359	2018-03-04 07:30:56	NK	N	FORMAT TEMPL. 31X8-A2-HEXA #1	2018-03-04 07:36:54	1.62426	6.19304	0.000			B	401678502.04	1	DD	88	8D
107915		2449	359	2018-03-04 07:36:55	NK	N	FORMAT TEMPL. 31X8-A2-HEXA #1	2018-03-04 07:36:54	1.62426	6.19304	0.000			B	401678502.04	1	80	10	A1	1C	10	E9	B9
107915		2449	0	2018-03-05 03:59:20	NP	N	FORMAT TEMPL. 31X8-A2-HEXA #1	2018-03-05 03:59:19	1.72374	6.19325	0.000			B	401678513.98	1	80	08	00	6C	48	20	72
107915		2449	0	2018-03-05 06:53:54	NN	N	FORMAT TEMPL. 31X8-A2-HEXA #1	2018-03-05 06:53:53	1.84458	5.99217	0.000			B	401678539.04	1	82	B0	06	46	E1	08	44
107915		2449	0	2018-03-05 09:07:15	MA	N	FORMAT TEMPL. 31X8-A2-HEXA #1	2018-03-05 09:07:14	1.64914	6.21664	0.000			B	401678504.57	1	82	A0	0F	FC	E9	42	4A
107915		2449	49	2018-03-05 10:48:05	MA	N	FORMAT TEMPL. 31X8-A2-HEXA #1	2018-03-05 10:48:05	1.48037	6.19374	0.000			B	401678528.66	1	80	60	00	CB	10	94	9C
107915		2449	49	2018-03-05 10:48:54	MA	N	FORMAT TEMPL. 31X8-A2-HEXA #1	2018-03-05 10:48:05	1.48037	6.19374	0.000			B	401678528.66	1	80	10	00	74	30	2B	EE
107915		2449	403	2018-03-06 04:34:48	SR	N	FORMAT TEMPL. 31X8-A2-HEXA #1	2018-03-06 04:38:29	1.09723	6.04614	0.000			2	401678496.13	1	81	A0	74	30	59	D0	24
107915		2449	403	2018-03-06 04:36:16	SR	N	FORMAT TEMPL. 31X8-A2-HEXA #1	2018-03-06 04:38:29	1.09723	6.04614	0.000			2	401678496.13	1	81	A0	84	30	D9	29	58
107915		2449	403	2018-03-06 04:39:11	SR	N	FORMAT TEMPL. 31X8-A2-HEXA #1	2018-03-06 04:38:29	1.09723	6.04614	0.000			2	401678496.13	1	81	A0	B4	30	D9	00	1E
107915		2449	403	2018-03-06 04:39:56	SR	N	FORMAT TEMPL. 31X8-A2-HEXA #1	2018-03-06 04:38:29	1.09723	6.04614	0.000			2	401678496.13	2	DB	01	1A
107915		2449	403	2018-03-06 04:40:44	SR	N	FORMAT TEMPL. 31X8-A2-HEXA #1	2018-03-06 04:38:29	1.09723	6.04614	0.000			2	401678496.13	1	13	AA	8B
107915		2449	403	2018-03-06 04:41:31	SR	N	FORMAT TEMPL. 31X8-A2-HEXA #1	2018-03-06 04:38:29	1.09723	6.04614	0.000			2	401678496.13	1	81	A0	E4	30	D9	43	1E
107915		2449	0	2018-03-06 05:02:19	NK	N	FORMAT TEMPL. 31X8-A2-HEXA #1	2018-03-06 05:02:19	1.08564	6.04411	0.000			B	401678495.40	1	80	08	00	A5	40	75	79
107915		2449	461	2018-03-06 06:36:39	NN	N	FORMAT TEMPL. 31X8-A2-HEXA #1	2018-03-06 06:40:33	1.08357	6.02334	0.000			A	401678495.04	1	DB	01	1A
107915		2449	487	2018-03-06 06:40:41	NK	N	FORMAT TEMPL. 31X8-A2-HEXA #1	2018-03-06 06:45:50	1.07869	6.02373	0.000			A	401678493.65	1	13	9A	8C
107915		2449	461	2018-03-06 06:40:41	NN	N	FORMAT TEMPL. 31X8-A2-HEXA #1	2018-03-06 06:40:33	1.08357	6.02334	0.000			A	401678495.04	1	13	9A	8C
107915		2449	461	2018-03-06 06:44:20	NN	N	FORMAT TEMPL. 31X8-A2-HEXA #1	2018-03-06 06:40:33	1.08357	6.02334	0.000			A	401678495.04	1	80	B0	03	50	38	8B	04
107915		2449	487	2018-03-06 06:48:03	NK	N	FORMAT TEMPL. 31X8-A2-HEXA #1	2018-03-06 06:45:50	1.07869	6.02373	0.000			A	401678493.65	1	80	B8	03	67	30	6B	82
107915		2449	487	2018-03-06 06:48:48	NK	N	FORMAT TEMPL. 31X8-A2-HEXA #1	2018-03-06 06:45:50	1.07869	6.02373	0.000			A	401678493.65	1	85	3C	43	51	5C	99	58
107915		2449	641	2018-03-06 08:17:11	NN	N	FORMAT TEMPL. 31X8-A2-HEXA #1	2018-03-06 08:17:10	1.0759	5.98508	0.000			3	401678493.89	1	DB	01	1A
107915		2449	641	2018-03-06 08:22:48	NN	N	FORMAT TEMPL. 31X8-A2-HEXA #1	2018-03-06 08:17:10	1.0759	5.98508	0.000			3	401678493.89	1	80	C8	05	24	28	6E	B4
107915		2449	641	2018-03-06 08:25:02	NN	N	FORMAT TEMPL. 31X8-A2-HEXA #1	2018-03-06 08:17:10	1.0759	5.98508	0.000			3	401678493.89	1	80	78	02	06	58	25	89
107915		2449	641	2018-03-06 08:27:52	NN	N	FORMAT TEMPL. 31X8-A2-HEXA #1	2018-03-06 08:17:10	1.0759	5.98508	0.000			3	401678493.89	1	80	80	02	94	40	B1	35
107915		2449	666	2018-03-06 08:46:07	MA	N	FORMAT TEMPL. 31X8-A2-HEXA #1	2018-03-06 08:50:07	1.07028	5.97358	0.000			1	401678494.18	1	80	50	00	F2	20	E4	AD
107915		2449	666	2018-03-06 08:53:14	MA	N	FORMAT TEMPL. 31X8-A2-HEXA #1	2018-03-06 08:50:07	1.07028	5.97358	0.000			1	401678494.18	1	80	50	02	CF	18	55	C8
107915		2449	666	2018-03-06 08:56:08	MA	N	FORMAT TEMPL. 31X8-A2-HEXA #1	2018-03-06 08:50:07	1.07028	5.97358	0.000			1	401678494.18	2	DB	01	1A
107915		2449	0	2018-03-06 09:53:06	MB	N	FORMAT TEMPL. 31X8-A2-HEXA #1	2018-03-06 09:53:06	1.04909	5.96484	0.000			B	401678495.22	1	82	70	07	96	D0	20	16
107915		2449	0	2018-03-06 10:29:32	MA	N	FORMAT TEMPL. 31X8-A2-HEXA #1	2018-03-06 10:29:32	1.04893	5.9509	0.000			B	401678497.78	1	DB	08	1A
107915		2449	0	2018-03-07 03:49:25	NP	N	FORMAT TEMPL. 31X8-A2-HEXA #1	2018-03-07 03:49:25	0.78748	5.67784	0.000			B	401678492.87	1	DD	D0	9E
107915		2449	453	2018-03-07 05:44:04	SR	N	FORMAT TEMPL. 31X8-A2-HEXA #1	2018-03-07 05:44:03	0.7575	5.67083	0.000			B	401678505.14	1	80	F8	0C	2D	D0	2F	9A
107915		2449	453	2018-03-07 05:51:37	SR	N	FORMAT TEMPL. 31X8-A2-HEXA #1	2018-03-07 05:44:03	0.7575	5.67083	0.000			B	401678505.14	1	80	E0	06	95	C8	9E	8A
107915		2449	0	2018-03-07 06:23:58	NK	N	FORMAT TEMPL. 31X8-A2-HEXA #1	2018-03-07 06:23:57	0.7253	5.66553	0.000			B	401678487.40	1	81	08	0B	3A	C8	68	A6
107915		2449	0	2018-03-07 08:29:41	MA	N	FORMAT TEMPL. 31X8-A2-HEXA #1	2018-03-07 08:29:41	0.60203	5.71055	0.000			B	401678465.48	1	82	08	09	7A	D0	0F	CD
107915		2449	0	2018-03-07 09:32:04	MB	N	FORMAT TEMPL. 31X8-A2-HEXA #1	2018-03-07 09:32:04	0.60679	5.5909	0.000			B	401678494.09	1	80	B0	03	DD	48	31	6F
107915		2449	0	2018-03-07 10:13:19	MA	N	FORMAT TEMPL. 31X8-A2-HEXA #1	2018-03-07 10:13:18	0.60859	5.711	0.000			B	401678489.79	1	82	48	0A	88	D0	67	7B
107915		2449	0	2018-03-08 06:00:14	NK	N	FORMAT TEMPL. 31X8-A2-HEXA #1	2018-03-08 06:00:13	0.50112	5.71036	0.000			B	401678521.03	1	81	88	0B	E5	D8	37	54
107915		2449	0	2018-03-08 07:35:26	NK	N	FORMAT TEMPL. 31X8-A2-HEXA #1	2018-03-08 07:35:26	-0.33586	5.6946	0.000			B	401678472.91	1	81	58	0E	A6	D8	EB	C6
107915		2449	0	2018-03-08 07:52:27	NN	N	FORMAT TEMPL. 31X8-A2-HEXA #1	2018-03-08 07:52:26	-0.06039	5.69167	0.000			B	401678466.41	1	81	10	04	0A	78	2D	F2
107915		2449	0	2018-03-08 08:12:24	MA	N	FORMAT TEMPL. 31X8-A2-HEXA #1	2018-03-08 08:12:23	0.2531	5.72177	0.000			B	401678481.80	1	81	18	02	85	D9	9B	19
107915		2449	0	2018-03-08 09:10:32	MB	N	FORMAT TEMPL. 31X8-A2-HEXA #1	2018-03-08 09:10:31	0.2074	5.7171	0.000			B	401678481.01	1	DE	98	98
107915		2449	0	2018-03-08 09:55:10	MA	N	FORMAT TEMPL. 31X8-A2-HEXA #1	2018-03-08 09:55:10	0.22958	5.71786	0.000			B	401678495.52	1	81	68	0F	FE	D9	96	7A
107915		2449	0	2018-03-09 06:22:14	SR	N	FORMAT TEMPL. 31X8-A2-HEXA #1	2018-03-09 06:22:13	0.21751	5.73332	0.000			B	401678498.72	1	82	10	0D	22	C8	A5	78
107915		2449	287	2018-03-09 09:27:18	MA	N	FORMAT TEMPL. 31X8-A2-HEXA #1	2018-03-09 09:27:18	0.08397	5.67786	0.000			B	401678493.08	1	81	F8	37	93	A0	2A	64
107915		2449	287	2018-03-09 09:32:05	MA	N	FORMAT TEMPL. 31X8-A2-HEXA #1	2018-03-09 09:27:18	0.08397	5.67786	0.000			B	401678493.08	1	DE	A0	78
107915		2449	0	2018-03-10 04:48:27	NP	N	FORMAT TEMPL. 31X8-A2-HEXA #1	2018-03-10 04:48:26	0.10881	5.70496	0.000			B	401678488.17	1	81	40	1F	FF	E1	89	B8
107915		2449	0	2018-03-10 05:57:06	SR	N	FORMAT TEMPL. 31X8-A2-HEXA #1	2018-03-10 05:57:05	-0.1284	5.7387	0.000			B	401678463.77	1	81	E8	00	88	C1	87	4F
107915		2449	0	2018-03-10 06:50:08	NK	N	FORMAT TEMPL. 31X8-A2-HEXA #1	2018-03-10 06:50:08	0.07851	5.68934	0.000			B	401678494.81	1	81	98	0F	FE	B9	2F	C4
107915		2449	43	2018-03-10 09:09:58	MA	N	FORMAT TEMPL. 31X8-A2-HEXA #1	2018-03-10 09:10:19	0.22731	5.69538	0.000			B	401678498.89	1	13	CA	8E
107915		2449	43	2018-03-10 09:10:41	MA	N	FORMAT TEMPL. 31X8-A2-HEXA #1	2018-03-10 09:10:19	0.22731	5.69538	0.000			B	401678498.89	1	81	80	0A	1F	D9	BD	C9
107915		2449	0	2018-03-11 05:17:11	SR	N	FORMAT TEMPL. 31X8-A2-HEXA #1	2018-03-11 05:17:11	-0.44736	5.46348	0.000			B	401678588.79	1	81	A0	08	3D	C1	C9	CC
107915		2449	0	2018-03-11 07:29:44	NN	N	FORMAT TEMPL. 31X8-A2-HEXA #1	2018-03-11 07:29:44	0.15855	5.67177	0.000			B	401678493.45	1	81	78	06	09	D1	56	0C
107915		2449	41	2018-03-12 09:27:42	MB	N	FORMAT TEMPL. 31X8-A2-HEXA #1	2018-03-12 09:28:02	0.18013	5.64058	0.000			B	401678491.36	1	DE	F8	76
107915		2449	41	2018-03-12 09:28:23	MB	N	FORMAT TEMPL. 31X8-A2-HEXA #1	2018-03-12 09:28:02	0.18013	5.64058	0.000			B	401678491.36	1	81	58	0F	FE	E1	80	05
107915		2449	47	2018-03-15 06:14:36	NK	N	FORMAT TEMPL. 31X8-A2-HEXA #1	2018-03-15 06:14:59	0.17785	5.66478	0.000			B	401678494.93	1	80	4F	F0	14	C8	B2	14
107915		2449	47	2018-03-15 06:15:23	NK	N	FORMAT TEMPL. 31X8-A2-HEXA #1	2018-03-15 06:14:59	0.17785	5.66478	0.000			B	401678494.93	1	80	4F	F0	14	C8	A5	6B
107915		2449	46	2018-03-15 08:11:45	NN	N	FORMAT TEMPL. 31X8-A2-HEXA #1	2018-03-15 08:12:07	0.19167	5.66867	0.000			B	401678493.21	1	80	5F	40	1B	F8	77	38
107915		2449	46	2018-03-15 08:12:31	NN	N	FORMAT TEMPL. 31X8-A2-HEXA #1	2018-03-15 08:12:07	0.19167	5.66867	0.000			B	401678493.21	1	80	5F	40	1B	F8	57	8A
107915		2449	114	2018-03-15 10:42:02	MA	N	FORMAT TEMPL. 31X8-A2-HEXA #1	2018-03-15 10:42:01	0.20474	5.66876	0.000			B	401678488.29	1	81	68	08	D7	E1	F4	C0
107915		2449	114	2018-03-15 10:43:56	MA	N	FORMAT TEMPL. 31X8-A2-HEXA #1	2018-03-15 10:42:01	0.20474	5.66876	0.000			B	401678488.29	1	D3	98	6F
107915		2449	82	2018-03-16 03:34:12	NP	N	FORMAT TEMPL. 31X8-A2-HEXA #1	2018-03-16 03:34:52	0.19921	5.67562	0.000			A	401678496.18	1	C8	50	5E
107915		2449	82	2018-03-16 03:34:53	NP	N	FORMAT TEMPL. 31X8-A2-HEXA #1	2018-03-16 03:34:52	0.19921	5.67562	0.000			A	401678496.18	1	81	4F	F0	8F	A0	B8	F7
107915		2449	82	2018-03-16 03:35:34	NP	N	FORMAT TEMPL. 31X8-A2-HEXA #1	2018-03-16 03:34:52	0.19921	5.67562	0.000			A	401678496.18	1	81	4F	F0	8F	A0	4E	E6
107915		2449	85	2018-03-16 04:26:00	SR	N	FORMAT TEMPL. 31X8-A2-HEXA #1	2018-03-16 04:26:42	0.19284	5.66846	0.000			A	401678502.45	1	81	4F	F0	0F	A0	1F	C1
107915		2449	85	2018-03-16 04:26:44	SR	N	FORMAT TEMPL. 31X8-A2-HEXA #1	2018-03-16 04:26:42	0.19284	5.66846	0.000			A	401678502.45	1	C8	50	5E
107915		2449	85	2018-03-16 04:27:25	SR	N	FORMAT TEMPL. 31X8-A2-HEXA #1	2018-03-16 04:26:42	0.19284	5.66846	0.000			A	401678502.45	1	81	4F	F0	8F	A0	71	78
107915		2449	0	2018-03-16 05:52:55	NK	N	FORMAT TEMPL. 31X8-A2-HEXA #1	2018-03-16 05:52:54	0.14279	5.67551	0.000			B	401678498.61	1	81	4F	F0	8F	A0	3A	34
107915		2449	0	2018-03-16 06:29:45	NN	N	FORMAT TEMPL. 31X8-A2-HEXA #1	2018-03-16 06:29:44	0.12905	5.68693	0.000			B	401678480.75	1	81	4F	F0	8E	A0	0C	47
107915		2449	0	2018-03-16 08:01:44	NN	N	FORMAT TEMPL. 31X8-A2-HEXA #1	2018-03-16 08:01:43	0.10894	5.68645	0.000			B	401678477.01	1	81	70	1F	FF	D9	B5	91
107915		2449	0	2018-03-16 08:39:07	MA	N	FORMAT TEMPL. 31X8-A2-HEXA #1	2018-03-16 08:39:07	0.171	5.67474	0.000			B	401678498.06	1	81	40	03	9B	B0	E1	06
107915		2449	0	2018-03-16 09:44:26	MB	N	FORMAT TEMPL. 31X8-A2-HEXA #1	2018-03-16 09:44:26	0.16571	5.67188	0.000			B	401678494.22	1	81	38	5D	BB	E0	28	09
107915		2449	0	2018-03-16 10:25:16	MA	N	FORMAT TEMPL. 31X8-A2-HEXA #1	2018-03-16 10:25:16	0.1641	5.67195	0.000			B	401678493.88	1	C8	50	5E
107915		2449	0	2018-03-17 05:29:33	SR	N	FORMAT TEMPL. 31X8-A2-HEXA #1	2018-03-17 05:29:33	0.16963	5.67937	0.000			B	401678499.76	1	80	4F	F0	18	98	F5	DC
107915		2449	0	2018-03-17 05:29:33	NK	N	FORMAT TEMPL. 31X8-A2-HEXA #1	2018-03-17 05:29:33	0.17082	5.68245	0.000			B	401678492.54	1	80	4F	F0	18	98	8F	24
107915		2449	0	2018-03-17 09:56:39	MA	N	FORMAT TEMPL. 31X8-A2-HEXA #1	2018-03-17 09:56:38	0.1923	5.68617	0.000			B	401678492.04	1	13	8A	8E
107915		2449	45	2018-03-18 03:21:51	NP	N	FORMAT TEMPL. 31X8-A2-HEXA #1	2018-03-18 03:22:13	0.19135	5.69136	0.000			B	401678494.23	1	C0	F0	5A
107915		2449	45	2018-03-18 03:22:36	NP	N	FORMAT TEMPL. 31X8-A2-HEXA #1	2018-03-18 03:22:13	0.19135	5.69136	0.000			B	401678494.23	1	80	2F	F0	09	F8	79	85
107915		2449	0	2018-03-18 07:38:52	NN	N	FORMAT TEMPL. 31X8-A2-HEXA #1	2018-03-18 07:38:51	0.19593	5.68699	0.000			B	401678495.52	1	C0	F0	5A
107915		2449	0	2018-03-18 08:04:11	MA	N	FORMAT TEMPL. 31X8-A2-HEXA #1	2018-03-18 08:04:10	0.1956	5.68697	0.000			B	401678495.43	1	80	2F	F0	09	F8	73	54
107915		2449	131	2018-03-20 04:32:17	NP	N	FORMAT TEMPL. 31X8-A2-HEXA #1	2018-03-20 04:33:22	0.20049	5.68402	0.000			B	401678496.19	1	DE	B8	7B
107915		2449	131	2018-03-20 04:34:28	NP	N	FORMAT TEMPL. 31X8-A2-HEXA #1	2018-03-20 04:33:22	0.20049	5.68402	0.000			B	401678496.19	1	81	50	2F	FD	E1	3D	BF
107915		2449	0	2018-03-20 07:21:24	NN	N	FORMAT TEMPL. 31X8-A2-HEXA #1	2018-03-20 07:21:23	0.20014	5.68219	0.000			B	401678497.17	1	DE	B8	7B
107915		2449	0	2018-03-20 07:21:24	SR	N	FORMAT TEMPL. 31X8-A2-HEXA #1	2018-03-20 07:21:23	0.2027	5.68527	0.000			B	401678498.06	1	DE	B8	7B
107915		2449	114	2018-03-21 05:08:48	SR	N	FORMAT TEMPL. 31X8-A2-HEXA #1	2018-03-21 05:09:44	0.20431	5.68392	0.000			B	401678498.18	1	80	60	01	2E	68	31	1F
107915		2449	114	2018-03-21 05:10:42	SR	N	FORMAT TEMPL. 31X8-A2-HEXA #1	2018-03-21 05:09:44	0.20431	5.68392	0.000			B	401678498.18	1	DE	C8	89
107915		2449	0	2018-03-21 07:11:28	NN	N	FORMAT TEMPL. 31X8-A2-HEXA #1	2018-03-21 07:11:27	0.20168	5.68141	0.000			B	401678501.16	1	DE	C8	89
107915		2449	0	2018-03-21 07:11:28	NK	N	FORMAT TEMPL. 31X8-A2-HEXA #1	2018-03-21 07:11:27	0.20116	5.6815	0.000			B	401678500.75	1	DE	C8	89
107915		2449	48	2018-03-21 08:37:23	MA	N	FORMAT TEMPL. 31X8-A2-HEXA #1	2018-03-21 08:37:47	0.20399	5.6853	0.000			B	401678501.20	1	81	60	07	4C	D9	FF	40
107915		2449	48	2018-03-21 08:38:11	MA	N	FORMAT TEMPL. 31X8-A2-HEXA #1	2018-03-21 08:37:47	0.20399	5.6853	0.000			B	401678501.20	1	81	60	07	51	D9	E3	D8
107915		2449	0	2018-03-21 10:24:27	MA	N	FORMAT TEMPL. 31X8-A2-HEXA #1	2018-03-21 10:24:26	0.20459	5.68613	0.000			B	401678501.55	1	81	60	12	95	C9	23	BE
107915		2449	0	2018-03-22 02:33:45	NP	N	FORMAT TEMPL. 31X8-A2-HEXA #1	2018-03-22 02:33:44	0.20559	5.68686	0.000			B	401678501.01	1	81	38	1F	FF	D9	5A	3B
107915		2449	44	2018-03-22 06:15:03	SR	N	FORMAT TEMPL. 31X8-A2-HEXA #1	2018-03-22 06:15:25	0.19922	5.69601	0.000			B	401678498.99	1	DE	C8	85
107915		2449	44	2018-03-22 06:15:47	SR	N	FORMAT TEMPL. 31X8-A2-HEXA #1	2018-03-22 06:15:25	0.19922	5.69601	0.000			B	401678498.99	1	82	10	02	D7	B9	B1	C7
107915		2449		2018-03-23 06:40:39	NN	N	FORMAT TEMPL. 31X8-A2-HEXA #1								401650000.00	1	DE	C0	8D
107915		2449		2018-03-23 07:27:00	SR	N	FORMAT TEMPL. 31X8-A2-HEXA #1								401650000.00	1	81	C8	0B	CA	B8	E8	FE
107915		2449		2018-03-23 08:20:43	NN	N	FORMAT TEMPL. 31X8-A2-HEXA #1								401650000.00	1	81	68	0D	47	E1	3B	CD
107915		2449	291	2018-03-23 09:37:24	MA	N	FORMAT TEMPL. 31X8-A2-HEXA #1	2018-03-23 09:39:49	0.19179	5.68248	0.000			B	401678498.64	1	82	20	08	D7	B0	A0	78
107915		2449	291	2018-03-23 09:42:15	MA	N	FORMAT TEMPL. 31X8-A2-HEXA #1	2018-03-23 09:39:49	0.19179	5.68248	0.000			B	401678498.64	1	DE	C0	8D
107915		2449	0	2018-03-24 03:48:28	NP	N	FORMAT TEMPL. 31X8-A2-HEXA #1	2018-03-24 03:48:27	0.17349	5.69096	0.000			B	401678499.74	1	81	40	2F	FF	E1	F1	F6
107915		2449	0	2018-03-24 05:15:38	SR	N	FORMAT TEMPL. 31X8-A2-HEXA #1	2018-03-24 05:15:37	0.17915	5.68862	0.000			B	401678498.01	1	13	4A	8E
107915		2449	0	2018-03-24 05:53:57	NK	N	FORMAT TEMPL. 31X8-A2-HEXA #1	2018-03-24 05:53:57	0.18097	5.68697	0.000			B	401678499.27	1	81	90	15	98	C1	84	F7
107915		2449	0	2018-03-24 08:18:21	NN	N	FORMAT TEMPL. 31X8-A2-HEXA #1	2018-03-24 08:18:21	0.18771	5.68469	0.000			B	401678501.10	1	81	60	03	A5	D9	A9	78
107915		2449	0	2018-03-25 06:27:31	SR	N	FORMAT TEMPL. 31X8-A2-HEXA #1	2018-03-25 06:27:31	0.20078	5.67839	0.000			B	401678500.89	1	81	B0	15	A5	A5	49	96
107915		2449	0	2018-03-25 07:09:47	NK	N	FORMAT TEMPL. 31X8-A2-HEXA #1	2018-03-25 07:09:47	0.19415	5.68308	0.000			B	401678498.00	1	81	48	0F	FC	E1	CA	6B
107915		2449		2018-03-27 04:48:46	NP	N	FORMAT TEMPL. 31X8-A2-HEXA #1								401650000.00	1	81	40	0F	FE	E1	C0	A2
107915		2449	88	2018-03-27 05:23:32	SR	N	FORMAT TEMPL. 31X8-A2-HEXA #1	2018-03-27 05:24:16	0.19133	5.68441	0.000			A	401678490.10	1	81	90	11	24	C9	AD	89
107915		2449	88	2018-03-27 05:24:17	SR	N	FORMAT TEMPL. 31X8-A2-HEXA #1	2018-03-27 05:24:16	0.19133	5.68441	0.000			A	401678490.10	1	81	90	01	25	C9	B3	73
107915		2449	88	2018-03-27 05:25:00	SR	N	FORMAT TEMPL. 31X8-A2-HEXA #1	2018-03-27 05:24:16	0.19133	5.68441	0.000			A	401678490.10	1	81	90	11	24	C9	C7	7C
107915		2449	0	2018-03-27 06:21:39	NK	N	FORMAT TEMPL. 31X8-A2-HEXA #1	2018-03-27 06:21:39	0.19162	5.68487	0.000			B	401678490.98	1	DE	D0	7A
107915		2449	0	2018-03-27 10:00:20	MA	N	FORMAT TEMPL. 31X8-A2-HEXA #1	2018-03-27 10:00:20	0.1937	5.68669	0.000			B	401678494.57	1	81	60	0F	59	E0	D8	18
107915		2449	0	2018-03-28 04:38:20	NP	N	FORMAT TEMPL. 31X8-A2-HEXA #1	2018-03-28 04:38:20	0.19707	5.69746	0.000			B	401678494.96	1	13	AA	8D
107915		2449	44	2018-03-28 04:57:16	SR	N	FORMAT TEMPL. 31X8-A2-HEXA #1	2018-03-28 04:57:38	0.1849	5.70367	0.000			B	401678486.32	1	81	50	2F	EC	D8	5B	95
107915		2449	44	2018-03-28 04:58:00	SR	N	FORMAT TEMPL. 31X8-A2-HEXA #1	2018-03-28 04:57:38	0.1849	5.70367	0.000			B	401678486.32	1	CE	20	7C
107915		2449	0	2018-03-28 05:52:57	NK	N	FORMAT TEMPL. 31X8-A2-HEXA #1	2018-03-28 05:52:57	0.17955	5.68981	0.000			B	401678499.77	1	81	90	11	78	C1	0D	4A
107915		2449	0	2018-03-28 09:07:32	NN	N	FORMAT TEMPL. 31X8-A2-HEXA #1	2018-03-28 09:07:32	0.18023	5.69128	0.000			B	401678491.37	1	81	48	06	F9	E1	0B	49
107915		2449	0	2018-03-29 04:37:12	NP	N	FORMAT TEMPL. 31X8-A2-HEXA #1	2018-03-29 04:37:11	0.14851	5.61691	0.000			B	401678491.97	1	DE	A0	8D
107915		2449	0	2018-03-30 04:14:05	NP	N	FORMAT TEMPL. 31X8-A2-HEXA #1	2018-03-30 04:14:04	0.17839	5.65511	0.000			B	401678489.81	1	81	88	2A	2C	E1	7D	9A
107915		2449	0	2018-03-30 05:32:01	SR	N	FORMAT TEMPL. 31X8-A2-HEXA #1	2018-03-30 05:32:00	0.16764	5.66176	0.000			B	401678491.13	1	81	58	1D	86	D9	23	3B
107915		2449	643	2018-03-30 08:39:15	NN	N	FORMAT TEMPL. 31X8-A2-HEXA #1	2018-03-30 08:39:14	0.2049	5.70579	0.000			B	401678495.93	1	DE	A8	6B
107915		2449	42	2018-03-30 08:49:16	MA	N	FORMAT TEMPL. 31X8-A2-HEXA #1	2018-03-30 08:49:16	0.20479	5.67991	0.000			B	401678492.81	1	81	58	09	43	D8	3F	11
107915		2449	643	2018-03-30 08:49:58	NN	N	FORMAT TEMPL. 31X8-A2-HEXA #1	2018-03-30 08:39:14	0.2049	5.70579	0.000			B	401678495.93	1	81	58	09	43	D8	FF	F6
107915		2449	42	2018-03-30 08:49:58	MA	N	FORMAT TEMPL. 31X8-A2-HEXA #1	2018-03-30 08:49:16	0.20479	5.67991	0.000			B	401678492.81	1	81	58	09	43	D8	CD	BA
107915		2449	0	2018-03-30 09:45:08	MB	N	FORMAT TEMPL. 31X8-A2-HEXA #1	2018-03-30 09:45:08	0.20722	5.6891	0.000			B	401678492.67	1	81	48	0C	AC	E1	DC	39
107915		2449	558	2018-03-31 04:54:04	SR	N	FORMAT TEMPL. 31X8-A2-HEXA #1	2018-03-31 04:54:04	0.1998	5.68136	0.000			1	401678494.05	1	81	58	05	F6	B8	75	16
107915		2449	558	2018-03-31 04:55:00	SR	N	FORMAT TEMPL. 31X8-A2-HEXA #1	2018-03-31 04:54:04	0.1998	5.68136	0.000			1	401678494.05	1	80	90	00	C2	40	DB	6E
107915		2449	558	2018-03-31 05:02:40	SR	N	FORMAT TEMPL. 31X8-A2-HEXA #1	2018-03-31 04:54:04	0.1998	5.68136	0.000			1	401678494.05	1	81	80	06	D3	C0	41	09
107915		2449	558	2018-03-31 05:03:22	SR	N	FORMAT TEMPL. 31X8-A2-HEXA #1	2018-03-31 04:54:04	0.1998	5.68136	0.000			1	401678494.05	1	DE	60	88
107915		2449	267	2018-03-31 06:18:08	NK	N	FORMAT TEMPL. 31X8-A2-HEXA #1	2018-03-31 06:22:34	0.2	5.6819	0.000			B	401678493.95	1	DE	60	88
107915		2449	267	2018-03-31 06:22:35	NK	N	FORMAT TEMPL. 31X8-A2-HEXA #1	2018-03-31 06:22:34	0.2	5.6819	0.000			B	401678493.95	1	13	9A	8E
107915		2449	0	2018-03-31 06:44:28	SR	N	FORMAT TEMPL. 31X8-A2-HEXA #1	2018-03-31 06:44:28	0.20014	5.6866	0.000			B	401678491.83	1	81	B8	0F	50	D8	44	71
107915		2449	293	2018-03-31 08:29:38	MA	N	FORMAT TEMPL. 31X8-A2-HEXA #1	2018-03-31 08:34:31	0.20207	5.69472	0.000			B	401678497.07	1	81	40	04	8E	C0	23	8C
107915		2449	293	2018-03-31 08:34:31	MA	N	FORMAT TEMPL. 31X8-A2-HEXA #1	2018-03-31 08:34:31	0.20207	5.69472	0.000			B	401678497.07	1	DE	60	88
107915		2449	0	2018-03-31 08:34:31	NN	N	FORMAT TEMPL. 31X8-A2-HEXA #1	2018-03-31 08:34:31	0.20163	5.69014	0.000			B	401678495.26	1	DE	60	88
107915		2449	0	2018-03-31 09:28:33	MB	N	FORMAT TEMPL. 31X8-A2-HEXA #1	2018-03-31 09:28:32	0.20277	5.69506	0.000			B	401678496.09	1	81	48	08	29	D8	C6	D0
107915		2449		2018-04-02 07:13:41	SR	N	FORMAT TEMPL. 31X8-A2-HEXA #1								401650000.00	1	81	78	15	D5	D9	5A	10
107915		2449		2018-04-02 08:52:19	MB	N	FORMAT TEMPL. 31X8-A2-HEXA #1								401650000.00	1	38	C1	07
107915		2449	47	2018-04-02 09:24:25	MA	N	FORMAT TEMPL. 31X8-A2-HEXA #1	2018-04-02 09:25:11	0.16603	5.62021	0.000			B	401678489.52	1	81	48	1D	59	E1	3F	58
107915		2449	47	2018-04-02 09:25:12	MA	N	FORMAT TEMPL. 31X8-A2-HEXA #1	2018-04-02 09:25:11	0.16603	5.62021	0.000			B	401678489.52	1	81	48	0D	58	E1	E8	0E
107915		2449	0	2018-04-03 05:12:39	NP	N	FORMAT TEMPL. 31X8-A2-HEXA #1	2018-04-03 05:12:38	0.17222	5.69308	0.000			B	401678490.77	1	DE	60	7B
107915		2449	0	2018-04-03 06:43:18	NK	N	FORMAT TEMPL. 31X8-A2-HEXA #1	2018-04-03 06:43:18	0.17383	5.68872	0.000			B	401678486.88	1	DE	60	7B
107915		2449	0	2018-04-03 06:43:18	SR	N	FORMAT TEMPL. 31X8-A2-HEXA #1	2018-04-03 06:43:18	0.17949	5.68554	0.000			B	401678485.93	1	DE	60	7B
107915		2449	0	2018-04-03 09:04:51	MA	N	FORMAT TEMPL. 31X8-A2-HEXA #1	2018-04-03 09:04:50	0.19613	5.68935	0.000			B	401678493.81	1	81	48	08	19	B8	D0	C2
107915		2449	188	2018-04-04 05:00:47	NP	N	FORMAT TEMPL. 31X8-A2-HEXA #1	2018-04-04 05:02:21	0.20248	5.70113	0.000			B	401678500.47	1	81	60	0F	EC	61	EE	6C
107915		2449	188	2018-04-04 05:03:55	NP	N	FORMAT TEMPL. 31X8-A2-HEXA #1	2018-04-04 05:02:21	0.20248	5.70113	0.000			B	401678500.47	1	81	60	3F	FC	E1	D8	7D
107915		2449	0	2018-04-04 06:13:36	SR	N	FORMAT TEMPL. 31X8-A2-HEXA #1	2018-04-04 06:13:36	0.20617	5.68635	0.000			B	401678491.70	1	81	C8	0F	57	B8	9D	FE
107915		2449	0	2018-04-04 10:33:10	MA	N	FORMAT TEMPL. 31X8-A2-HEXA #1	2018-04-04 10:33:09	0.21665	5.68377	0.000			B	401678492.04	1	81	58	09	EF	D9	5F	38
107915		2449	89	2018-04-05 03:06:03	NP	N	FORMAT TEMPL. 31X8-A2-HEXA #1	2018-04-05 03:06:02	0.20793	5.68193	0.000			B	401678491.36	1	81	50	2F	FD	D9	0D	90
107915		2449	89	2018-04-05 03:07:32	NP	N	FORMAT TEMPL. 31X8-A2-HEXA #1	2018-04-05 03:06:02	0.20793	5.68193	0.000			B	401678491.36	1	DE	58	79
107915		2449	0	2018-04-05 08:27:05	MA	N	FORMAT TEMPL. 31X8-A2-HEXA #1	2018-04-05 08:27:05	0.22342	5.67812	0.000			B	401678489.57	1	DE	58	79
107915		2449	0	2018-04-05 10:07:34	MA	N	FORMAT TEMPL. 31X8-A2-HEXA #1	2018-04-05 10:07:34	0.21646	5.67692	0.000			B	401678494.05	1	81	58	0A	83	D9	BB	C1
107915		2449	47	2018-04-06 04:44:33	NP	N	FORMAT TEMPL. 31X8-A2-HEXA #1	2018-04-06 04:44:56	0.19393	5.67467	0.000			B	401678491.91	1	13	9A	8A
107915		2449	47	2018-04-06 04:45:20	NP	N	FORMAT TEMPL. 31X8-A2-HEXA #1	2018-04-06 04:44:56	0.19393	5.67467	0.000			B	401678491.91	1	81	50	2F	FD	A1	96	28
107915		2449	0	2018-04-06 05:15:14	SR	N	FORMAT TEMPL. 31X8-A2-HEXA #1	2018-04-06 05:15:13	0.19599	5.673	0.000			B	401678495.49	1	DE	88	8B
107915		2449	0	2018-04-06 05:29:57	NK	N	FORMAT TEMPL. 31X8-A2-HEXA #1	2018-04-06 05:29:56	0.20286	5.68295	0.000			B	401678494.47	1	81	C0	0C	24	A8	23	EF
107915		2449	0	2018-04-06 09:51:45	MA	N	FORMAT TEMPL. 31X8-A2-HEXA #1	2018-04-06 09:51:44	0.20274	5.68291	0.000			B	401678494.38	1	81	60	07	70	E1	C9	C4
107915		2449	132	2018-04-07 02:49:13	NP	N	FORMAT TEMPL. 31X8-A2-HEXA #1	2018-04-07 02:50:11	0.18238	5.68011	0.000			A	401678487.14	1	13	9A	8E
107915		2449	132	2018-04-07 02:49:57	NP	N	FORMAT TEMPL. 31X8-A2-HEXA #1	2018-04-07 02:50:11	0.18238	5.68011	0.000			A	401678487.14	1	81	48	0F	FC	E1	D2	02
107915		2449	132	2018-04-07 02:51:25	NP	N	FORMAT TEMPL. 31X8-A2-HEXA #1	2018-04-07 02:50:11	0.18238	5.68011	0.000			A	401678487.14	1	81	48	2F	FD	E1	C6	0C
107915		2449	0	2018-04-07 04:24:56	NP	N	FORMAT TEMPL. 31X8-A2-HEXA #1	2018-04-07 04:24:55	0.18413	5.68001	0.000			B	401678485.83	1	81	50	2F	FD	E1	4E	74
107915		2449	49	2018-04-07 06:23:21	SR	N	FORMAT TEMPL. 31X8-A2-HEXA #1	2018-04-07 06:23:45	0.18888	5.69538	0.000			B	401678490.62	1	81	68	1F	06	C8	03	62
107915		2449	49	2018-04-07 06:24:10	SR	N	FORMAT TEMPL. 31X8-A2-HEXA #1	2018-04-07 06:23:45	0.18888	5.69538	0.000			B	401678490.62	1	DE	70	75
107915		2449	44	2018-04-07 06:37:37	NK	N	FORMAT TEMPL. 31X8-A2-HEXA #1	2018-04-07 06:37:59	0.1733	5.69619	0.000			B	401678490.02	1	81	50	07	45	D0	B6	57
107915		2449	44	2018-04-07 06:38:21	NK	N	FORMAT TEMPL. 31X8-A2-HEXA #1	2018-04-07 06:37:59	0.1733	5.69619	0.000			B	401678490.02	1	81	50	07	45	D0	DC	BE
107915		2449	398	2018-04-07 07:10:07	NN	N	FORMAT TEMPL. 31X8-A2-HEXA #1	2018-04-07 07:13:26	0.19192	5.68313	0.000			B	401678489.58	1	DE	70	75
107915		2449	398	2018-04-07 07:16:45	NN	N	FORMAT TEMPL. 31X8-A2-HEXA #1	2018-04-07 07:13:26	0.19192	5.68313	0.000			B	401678489.58	1	80	80	03	78	68	8C	5C
107915		2449	96	2018-04-08 02:37:53	NP	N	FORMAT TEMPL. 31X8-A2-HEXA #1	2018-04-08 02:38:41	0.29698	5.69362	0.000			B	401678516.33	1	81	48	3F	FC	E1	86	C9
107915		2449	96	2018-04-08 02:39:29	NP	N	FORMAT TEMPL. 31X8-A2-HEXA #1	2018-04-08 02:38:41	0.29698	5.69362	0.000			B	401678516.33	1	81	48	1F	FD	E1	01	13
107915		2449	0	2018-04-08 04:16:57	NP	N	FORMAT TEMPL. 31X8-A2-HEXA #1	2018-04-08 04:16:57	0.29151	5.69549	0.000			B	401678502.36	1	81	48	0F	FC	D9	08	1E
107915		2449	0	2018-04-08 05:53:13	SR	N	FORMAT TEMPL. 31X8-A2-HEXA #1	2018-04-08 05:53:13	0.29459	5.6918	0.000			B	401678499.56	1	81	B0	0D	2B	A8	DD	F1
107915		2449	0	2018-04-08 08:41:00	NN	N	FORMAT TEMPL. 31X8-A2-HEXA #1	2018-04-08 08:41:00	0.28937	5.6992	0.000			B	401678495.15	1	81	68	04	7E	B8	F6	DC
107915		2449	466	2018-04-08 09:01:20	MA	N	FORMAT TEMPL. 31X8-A2-HEXA #1	2018-04-08 09:01:19	0.21437	5.68541	0.000			B	401678493.05	1	81	70	02	66	D1	BB	C6
107915		2449	466	2018-04-08 09:09:06	MA	N	FORMAT TEMPL. 31X8-A2-HEXA #1	2018-04-08 09:01:19	0.21437	5.68541	0.000			B	401678493.05	1	DE	78	87
107915		2449	42	2018-04-09 02:22:48	NP	N	FORMAT TEMPL. 31X8-A2-HEXA #1	2018-04-09 02:23:09	0.21472	5.68278	0.000			B	401678493.52	1	80	80	10	9D	88	5F	D9
107915		2449	42	2018-04-09 02:23:30	NP	N	FORMAT TEMPL. 31X8-A2-HEXA #1	2018-04-09 02:23:09	0.21472	5.68278	0.000			B	401678493.52	1	80	80	00	9C	88	8A	4E
107915		2449	0	2018-04-09 05:59:46	NK	N	FORMAT TEMPL. 31X8-A2-HEXA #1	2018-04-09 05:59:45	0.22788	5.67951	0.000			B	401678497.55	1	81	F8	01	33	B9	84	2A
107915		2449	0	2018-04-09 06:42:53	NN	N	FORMAT TEMPL. 31X8-A2-HEXA #1	2018-04-09 06:42:52	0.23066	5.6729	0.000			B	401678487.58	1	DE	68	6D
107915		2449	49	2018-04-09 06:57:30	SR	N	FORMAT TEMPL. 31X8-A2-HEXA #1	2018-04-09 06:57:54	0.21277	5.68277	0.000			B	401678493.86	1	81	48	0A	F5	D0	5F	20
107915		2449	49	2018-04-09 06:58:19	SR	N	FORMAT TEMPL. 31X8-A2-HEXA #1	2018-04-09 06:57:54	0.21277	5.68277	0.000			B	401678493.86	1	DE	68	6D
107915		2449	0	2018-04-09 08:33:42	NN	N	FORMAT TEMPL. 31X8-A2-HEXA #1	2018-04-09 08:33:42	0.21743	5.68322	0.000			B	401678490.24	1	81	58	03	67	B0	7F	A2
107915		2449	93	2018-04-10 06:25:42	SR	N	FORMAT TEMPL. 31X8-A2-HEXA #1	2018-04-10 06:26:28	0.19498	5.6852	0.000			B	401678492.10	1	81	68	0F	FE	C9	FD	E8
107915		2449	93	2018-04-10 06:27:15	SR	N	FORMAT TEMPL. 31X8-A2-HEXA #1	2018-04-10 06:26:28	0.19498	5.6852	0.000			B	401678492.10	1	81	68	1F	FF	C9	D5	55
107915		2449	0	2018-04-10 08:16:11	NN	N	FORMAT TEMPL. 31X8-A2-HEXA #1	2018-04-10 08:16:11	0.196	5.68553	0.000			B	401678491.76	1	DE	70	80
107915		2449	42	2018-04-10 08:24:02	MA	N	FORMAT TEMPL. 31X8-A2-HEXA #1	2018-04-10 08:24:22	0.19955	5.68506	0.000			B	401678493.46	1	81	70	16	53	C0	31	8E
107915		2449	42	2018-04-10 08:24:44	MA	N	FORMAT TEMPL. 31X8-A2-HEXA #1	2018-04-10 08:24:22	0.19955	5.68506	0.000			B	401678493.46	1	81	70	06	52	C0	3D	F4
107915		2449	263	2018-04-11 06:23:19	NN	N	FORMAT TEMPL. 31X8-A2-HEXA #1	2018-04-11 06:25:01	0.20085	5.67512	0.000			A	401678488.63	1	81	60	0B	29	D0	8B	BA
107915		2449	263	2018-04-11 06:24:02	NN	N	FORMAT TEMPL. 31X8-A2-HEXA #1	2018-04-11 06:25:01	0.20085	5.67512	0.000			A	401678488.63	1	DE	48	72
107915		2449	263	2018-04-11 06:27:42	NN	N	FORMAT TEMPL. 31X8-A2-HEXA #1	2018-04-11 06:25:01	0.20085	5.67512	0.000			A	401678488.63	1	81	20	03	4F	B0	C3	2D
107915		2449	0	2018-04-11 09:08:31	MB	N	FORMAT TEMPL. 31X8-A2-HEXA #1	2018-04-11 09:08:31	0.20475	5.67551	0.000			B	401678492.54	1	80	B0	0A	4D	B0	1B	0B
107915		2449	0	2018-04-11 09:42:57	MA	N	FORMAT TEMPL. 31X8-A2-HEXA #1	2018-04-11 09:42:57	0.20437	5.67673	0.000			B	401678491.80	1	81	20	06	07	A8	AA	C0
107915		2449	135	2018-04-12 03:25:47	NP	N	FORMAT TEMPL. 31X8-A2-HEXA #1	2018-04-12 03:25:47	0.22545	5.68102	0.000			B	401678487.30	1	81	48	3F	FC	E1	38	27
107915		2449	135	2018-04-12 03:28:02	NP	N	FORMAT TEMPL. 31X8-A2-HEXA #1	2018-04-12 03:25:47	0.22545	5.68102	0.000			B	401678487.30	1	DE	60	9A
107915		2449	47	2018-04-12 05:20:31	SR	N	FORMAT TEMPL. 31X8-A2-HEXA #1	2018-04-12 05:20:54	0.18331	5.66968	0.000			B	401678497.59	1	81	40	04	B7	E1	70	8A
107915		2449	47	2018-04-12 05:21:18	SR	N	FORMAT TEMPL. 31X8-A2-HEXA #1	2018-04-12 05:20:54	0.18331	5.66968	0.000			B	401678497.59	1	81	40	04	B7	E1	0E	32
107915		2449	96	2018-04-12 07:04:26	SR	N	FORMAT TEMPL. 31X8-A2-HEXA #1	2018-04-12 07:05:14	0.19122	5.66558	0.000			B	401678501.27	1	81	58	0D	C6	E1	7D	C8
107915		2449	96	2018-04-12 07:06:02	SR	N	FORMAT TEMPL. 31X8-A2-HEXA #1	2018-04-12 07:05:14	0.19122	5.66558	0.000			B	401678501.27	1	81	58	1D	C7	E1	BD	3C
107915		2449	91	2018-04-13 04:53:49	NP	N	FORMAT TEMPL. 31X8-A2-HEXA #1	2018-04-13 04:55:19	0.19619	5.68321	0.000			B	401678489.94	1	81	48	0D	F8	E1	EF	71
107915		2449	133	2018-04-13 04:53:49	SR	N	FORMAT TEMPL. 31X8-A2-HEXA #1	2018-04-13 04:54:55	0.20872	5.66958	0.000			B	401678499.37	1	81	48	0D	F8	E1	EC	CE
107915		2449	91	2018-04-13 04:55:20	NP	N	FORMAT TEMPL. 31X8-A2-HEXA #1	2018-04-13 04:55:19	0.19619	5.68321	0.000			B	401678489.94	1	81	48	2D	F9	E1	57	6E
107915		2449	133	2018-04-13 04:56:02	SR	N	FORMAT TEMPL. 31X8-A2-HEXA #1	2018-04-13 04:54:55	0.20872	5.66958	0.000			B	401678499.37	1	DE	28	82
107915		2449	0	2018-04-13 05:48:47	NK	N	FORMAT TEMPL. 31X8-A2-HEXA #1	2018-04-13 05:48:46	0.19593	5.68181	0.000			B	401678491.75	1	81	90	0B	DC	B8	D8	BC
107915		2449	0	2018-04-13 07:31:30	NK	N	FORMAT TEMPL. 31X8-A2-HEXA #1	2018-04-13 07:31:30	0.19524	5.6816	0.000			B	401678487.88	1	80	98	01	9D	90	32	BD
107915		2449	0	2018-04-13 09:03:46	MA	N	FORMAT TEMPL. 31X8-A2-HEXA #1	2018-04-13 09:03:45	0.19505	5.68184	0.000			B	401678488.08	1	81	30	08	7C	C0	95	F6
107915		2449	97	2018-04-14 04:51:38	NP	N	FORMAT TEMPL. 31X8-A2-HEXA #1	2018-04-14 04:52:26	0.188	5.66431	0.000			B	401678491.55	1	81	50	3F	FC	E1	8A	98
107915		2449	97	2018-04-14 04:53:15	NP	N	FORMAT TEMPL. 31X8-A2-HEXA #1	2018-04-14 04:52:26	0.188	5.66431	0.000			B	401678491.55	1	81	50	1F	FD	E1	B2	D6
107915		2449	0	2018-04-14 05:24:28	NK	N	FORMAT TEMPL. 31X8-A2-HEXA #1	2018-04-14 05:24:28	0.19505	5.66568	0.000			B	401678490.40	1	81	30	03	74	B0	FF	41
107915		2449	0	2018-04-14 10:19:34	MA	N	FORMAT TEMPL. 31X8-A2-HEXA #1	2018-04-14 10:19:34	0.20897	5.66696	0.000			B	401678486.82	1	80	D8	09	DA	B8	23	25
107915		2449	0	2018-04-15 05:02:32	NK	N	FORMAT TEMPL. 31X8-A2-HEXA #1	2018-04-15 05:02:32	0.21647	5.66438	0.000			B	401678485.29	1	DE	28	93
107915		2449	0	2018-04-15 05:26:30	SR	N	FORMAT TEMPL. 31X8-A2-HEXA #1	2018-04-15 05:26:30	0.22679	5.66361	0.000			B	401678492.38	1	81	68	14	7F	D9	96	B3
107915		2449	0	2018-04-15 08:59:57	NN	N	FORMAT TEMPL. 31X8-A2-HEXA #1	2018-04-15 08:59:57	0.22296	5.67741	0.000			B	401678490.13	1	80	F0	0D	BB	C0	A5	CF
107915		2449	686	2018-04-15 09:55:24	MA	N	FORMAT TEMPL. 31X8-A2-HEXA #1	2018-04-15 09:55:24	0.20215	5.68608	0.000			A	401678493.00	1	DE	28	93
107915		2449	686	2018-04-15 10:04:14	MA	N	FORMAT TEMPL. 31X8-A2-HEXA #1	2018-04-15 09:55:24	0.20215	5.68608	0.000			A	401678493.00	1	80	88	02	33	A8	BE	DF
107915		2449	686	2018-04-15 10:06:50	MA	N	FORMAT TEMPL. 31X8-A2-HEXA #1	2018-04-15 09:55:24	0.20215	5.68608	0.000			A	401678493.00	1	81	30	02	45	88	68	DD
107915		2449	0	2018-04-16 04:55:46	SR	N	FORMAT TEMPL. 31X8-A2-HEXA #1	2018-04-16 04:55:46	0.09325	5.74879	0.000			B	401678495.69	1	80	18	00	C7	48	03	ED
107915		2449	44	2018-04-16 06:22:34	NK	N	FORMAT TEMPL. 31X8-A2-HEXA #1	2018-04-16 06:22:56	0.17079	5.74672	0.000			B	401678494.65	1	81	A0	07	85	D0	66	DB
107915		2449	44	2018-04-16 06:23:18	NK	N	FORMAT TEMPL. 31X8-A2-HEXA #1	2018-04-16 06:22:56	0.17079	5.74672	0.000			B	401678494.65	1	DE	38	8A
107915		2449	497	2018-04-16 07:02:59	NN	N	FORMAT TEMPL. 31X8-A2-HEXA #1	2018-04-16 07:02:58	0.21112	5.71571	0.000			B	401678499.90	1	81	80	02	36	80	6A	09
107915		2449	497	2018-04-16 07:11:16	NN	N	FORMAT TEMPL. 31X8-A2-HEXA #1	2018-04-16 07:02:58	0.21112	5.71571	0.000			B	401678499.90	1	81	A0	07	9D	C8	91	44
107915		2449	0	2018-04-16 08:01:41	MA	N	FORMAT TEMPL. 31X8-A2-HEXA #1	2018-04-16 08:01:40	0.20253	5.68287	0.000			B	401678491.98	1	81	50	06	B8	B8	52	DA
107915		2449	0	2018-04-16 09:37:14	MA	N	FORMAT TEMPL. 31X8-A2-HEXA #1	2018-04-16 09:37:14	0.21387	5.67616	0.000			B	401678491.91	1	81	68	06	FB	C8	1C	73
107915		2449	47	2018-04-17 04:07:40	NP	N	FORMAT TEMPL. 31X8-A2-HEXA #1	2018-04-17 04:07:39	0.19792	5.66844	0.000			B	401678493.01	1	81	48	13	25	D1	86	70
107915		2449	47	2018-04-17 04:08:27	NP	N	FORMAT TEMPL. 31X8-A2-HEXA #1	2018-04-17 04:07:39	0.19792	5.66844	0.000			B	401678493.01	1	81	48	03	24	D1	F4	0B
107915		2449	87	2018-04-17 04:30:38	SR	N	FORMAT TEMPL. 31X8-A2-HEXA #1	2018-04-17 04:31:21	0.17352	5.69252	0.000			A	401678485.51	1	DE	10	92
107915		2449	87	2018-04-17 04:31:20	SR	N	FORMAT TEMPL. 31X8-A2-HEXA #1	2018-04-17 04:31:21	0.17352	5.69252	0.000			A	401678485.51	1	81	60	03	CC	D9	F2	89
107915		2449	87	2018-04-17 04:32:05	SR	N	FORMAT TEMPL. 31X8-A2-HEXA #1	2018-04-17 04:31:21	0.17352	5.69252	0.000			A	401678485.51	1	81	40	13	CD	D9	EC	38
107915		2449	0	2018-04-17 05:55:38	NK	N	FORMAT TEMPL. 31X8-A2-HEXA #1	2018-04-17 05:55:37	0.1859	5.68223	0.000			B	401678490.09	1	81	A8	11	1A	D1	0D	19
107915		2449	0	2018-04-17 06:59:38	NN	N	FORMAT TEMPL. 31X8-A2-HEXA #1	2018-04-17 06:59:38	0.19296	5.6774	0.000			B	401678490.81	1	DE	10	92
107915		2449	0	2018-04-17 09:18:17	MA	N	FORMAT TEMPL. 31X8-A2-HEXA #1	2018-04-17 09:18:17	0.18216	5.68172	0.000			B	401678492.12	1	80	80	02	58	A0	05	F1
107915		2449	0	2018-04-18 03:59:27	NP	N	FORMAT TEMPL. 31X8-A2-HEXA #1	2018-04-18 03:59:27	0.33718	5.62699	0.000			B	401678483.79	1	81	58	07	2B	E1	FB	DD
107915		2449	0	2018-04-18 05:29:15	NK	N	FORMAT TEMPL. 31X8-A2-HEXA #1	2018-04-18 05:29:15	0.25918	5.65403	0.000			B	401678494.26	1	81	90	09	E4	D0	79	C6
107915		2449	0	2018-04-18 05:42:42	SR	N	FORMAT TEMPL. 31X8-A2-HEXA #1	2018-04-18 05:42:41	0.24043	5.66889	0.000			B	401678498.13	1	DE	00	6C
107915		2449	0	2018-04-19 03:43:37	NP	N	FORMAT TEMPL. 31X8-A2-HEXA #1	2018-04-19 03:43:37	0.22544	5.67653	0.000			B	401678492.58	1	81	60	0F	FC	E1	A0	23
107915		2449	51	2018-04-19 06:27:58	NN	N	FORMAT TEMPL. 31X8-A2-HEXA #1	2018-04-19 06:27:57	0.21124	5.67988	0.000			B	401678491.31	1	DE	18	7E
107915		2449	51	2018-04-19 06:28:49	NN	N	FORMAT TEMPL. 31X8-A2-HEXA #1	2018-04-19 06:27:57	0.21124	5.67988	0.000			B	401678491.31	1	81	60	05	E4	C9	42	D8
107915		2449	44	2018-04-19 06:39:48	NK	N	FORMAT TEMPL. 31X8-A2-HEXA #1	2018-04-19 06:40:09	0.20884	5.67623	0.000			B	401678492.83	1	81	70	09	8F	D8	4B	A0
107915		2449	44	2018-04-19 06:40:32	NK	N	FORMAT TEMPL. 31X8-A2-HEXA #1	2018-04-19 06:40:09	0.20884	5.67623	0.000			B	401678492.83	1	DE	18	7E
107915		2449	0	2018-04-19 08:33:26	MA	N	FORMAT TEMPL. 31X8-A2-HEXA #1	2018-04-19 08:33:25	0.20875	5.68073	0.000			B	401678492.05	1	81	68	07	8E	E1	4C	D8
107915		2449	41	2018-04-19 10:19:01	MA	N	FORMAT TEMPL. 31X8-A2-HEXA #1	2018-04-19 10:19:21	0.19143	5.68758	0.000			B	401678493.42	1	81	50	07	F8	E1	87	2E
107915		2449	41	2018-04-19 10:19:42	MA	N	FORMAT TEMPL. 31X8-A2-HEXA #1	2018-04-19 10:19:21	0.19143	5.68758	0.000			B	401678493.42	1	81	50	17	F9	E1	3A	41
107915		2449	85	2018-04-20 05:17:49	NP	N	FORMAT TEMPL. 31X8-A2-HEXA #1	2018-04-20 05:18:31	0.1909	5.68293	0.000			B	401678493.90	1	DE	08	7F
107915		2449	85	2018-04-20 05:19:14	NP	N	FORMAT TEMPL. 31X8-A2-HEXA #1	2018-04-20 05:18:31	0.1909	5.68293	0.000			B	401678493.90	1	81	48	1C	54	E9	6D	41
107915		2449	451	2018-04-20 08:14:57	MA	N	FORMAT TEMPL. 31X8-A2-HEXA #1	2018-04-20 08:14:56	0.20348	5.68115	0.000			A	401678493.53	1	80	98	03	74	A0	81	8C
107915		2449	451	2018-04-20 08:18:49	MA	N	FORMAT TEMPL. 31X8-A2-HEXA #1	2018-04-20 08:14:56	0.20348	5.68115	0.000			A	401678493.53	1	DE	08	7F
107915		2449	451	2018-04-20 08:22:28	MA	N	FORMAT TEMPL. 31X8-A2-HEXA #1	2018-04-20 08:14:56	0.20348	5.68115	0.000			A	401678493.53	1	80	A0	06	FE	A8	76	31
107915		2449	0	2018-04-20 10:04:12	MA	N	FORMAT TEMPL. 31X8-A2-HEXA #1	2018-04-20 10:04:11	0.2023	5.68204	0.000			B	401678493.85	1	81	78	08	DC	E1	8C	28
107915		2449	41	2018-04-21 05:47:36	SR	N	FORMAT TEMPL. 31X8-A2-HEXA #1	2018-04-21 05:47:56	0.18569	5.69847	0.000			B	401678490.94	1	81	78	1F	C4	D8	17	97
107915		2449	575	2018-04-21 05:47:36	NK	N	FORMAT TEMPL. 31X8-A2-HEXA #1	2018-04-21 05:52:22	0.197	5.69708	0.000			2	401678497.61	1	81	78	1F	C4	D8	67	31
107915		2449	575	2018-04-21 05:48:17	NK	N	FORMAT TEMPL. 31X8-A2-HEXA #1	2018-04-21 05:52:22	0.197	5.69708	0.000			2	401678497.61	1	81	78	0F	C5	D8	B3	0C
107915		2449	41	2018-04-21 05:48:17	SR	N	FORMAT TEMPL. 31X8-A2-HEXA #1	2018-04-21 05:47:56	0.18569	5.69847	0.000			B	401678490.94	1	81	78	0F	C5	D8	E8	4A
107915		2449	575	2018-04-21 05:56:25	NK	N	FORMAT TEMPL. 31X8-A2-HEXA #1	2018-04-21 05:52:22	0.197	5.69708	0.000			2	401678497.61	1	DE	40	70
107915		2449	575	2018-04-21 05:57:11	NK	N	FORMAT TEMPL. 31X8-A2-HEXA #1	2018-04-21 05:52:22	0.197	5.69708	0.000			2	401678497.61	1	13	7A	8D
107915		2449	0	2018-04-21 07:38:01	NK	N	FORMAT TEMPL. 31X8-A2-HEXA #1	2018-04-21 07:38:00	0.19253	5.70165	0.000			B	401678498.29	1	81	60	04	1C	D9	3D	C9
107915		2449	0	2018-04-21 09:26:40	NN	N	FORMAT TEMPL. 31X8-A2-HEXA #1	2018-04-21 09:26:39	0.18281	5.69472	0.000			B	401678501.18	1	81	B8	04	85	B0	42	9A
107915		2449	0	2018-04-22 05:00:11	NP	N	FORMAT TEMPL. 31X8-A2-HEXA #1	2018-04-22 05:00:10	0.15185	5.68309	0.000			B	401678501.03	1	DE	68	89
107915		2449	0	2018-04-22 05:29:51	NK	N	FORMAT TEMPL. 31X8-A2-HEXA #1	2018-04-22 05:29:50	0.18107	5.70215	0.000			B	401678497.82	1	81	68	06	EF	B8	A3	18
107915		2449	45	2018-04-23 04:47:16	NP	N	FORMAT TEMPL. 31X8-A2-HEXA #1	2018-04-23 04:47:38	0.19405	5.68624	0.000			B	401678502.05	1	81	38	0F	FE	D9	09	48
107915		2449	45	2018-04-23 04:48:01	NP	N	FORMAT TEMPL. 31X8-A2-HEXA #1	2018-04-23 04:47:38	0.19405	5.68624	0.000			B	401678502.05	1	81	38	1F	FF	D9	C9	DF
107915		2449	0	2018-04-23 06:23:28	SR	N	FORMAT TEMPL. 31X8-A2-HEXA #1	2018-04-23 06:23:28	0.17013	5.68126	0.000			B	401678501.63	1	DE	A0	6F
107915		2449	0	2018-04-24 04:26:30	NP	N	FORMAT TEMPL. 31X8-A2-HEXA #1	2018-04-24 04:26:30	0.16124	5.66371	0.000			B	401678488.86	1	81	48	1C	10	D9	AB	6F
107915		2449	351	2018-04-24 06:15:36	NK	N	FORMAT TEMPL. 31X8-A2-HEXA #1	2018-04-24 06:18:31	0.18621	5.66846	0.000			B	401678489.84	1	DE	58	92
107915		2449	351	2018-04-24 06:21:27	NK	N	FORMAT TEMPL. 31X8-A2-HEXA #1	2018-04-24 06:18:31	0.18621	5.66846	0.000			B	401678489.84	1	80	C8	05	18	90	D9	AA
107915		2449	0	2018-04-24 07:19:40	NN	N	FORMAT TEMPL. 31X8-A2-HEXA #1	2018-04-24 07:19:40	0.19116	5.67221	0.000			B	401678496.33	1	DE	58	92
107915		2449	0	2018-04-24 08:41:05	MA	N	FORMAT TEMPL. 31X8-A2-HEXA #1	2018-04-24 08:41:05	0.1751	5.67336	0.000			B	401678488.87	1	81	48	05	F9	D9	B0	B3
107915		2449	0	2018-04-25 04:16:47	NP	N	FORMAT TEMPL. 31X8-A2-HEXA #1	2018-04-25 04:16:46	0.1582	5.66364	0.000			B	401678488.48	1	81	70	0F	FE	E1	56	48
107915		2449	0	2018-04-25 07:02:45	SR	N	FORMAT TEMPL. 31X8-A2-HEXA #1	2018-04-25 07:02:44	0.17858	5.68443	0.000			B	401678498.11	1	81	40	06	26	D9	98	89
107915		2449	0	2018-04-25 07:02:45	NN	N	FORMAT TEMPL. 31X8-A2-HEXA #1	2018-04-25 07:02:44	0.17551	5.6916	0.000			B	401678495.87	1	81	40	06	26	D9	1F	19
107915		2449	460	2018-04-25 09:50:41	MA	N	FORMAT TEMPL. 31X8-A2-HEXA #1	2018-04-25 09:50:40	0.202	5.68169	0.000			B	401678495.15	1	80	20	00	5C	50	22	DB
107915		2449	460	2018-04-25 09:58:21	MA	N	FORMAT TEMPL. 31X8-A2-HEXA #1	2018-04-25 09:50:40	0.202	5.68169	0.000			B	401678495.15	1	80	80	07	1C	A8	7D	AC
107915		2449	0	2018-04-26 05:23:43	NK	N	FORMAT TEMPL. 31X8-A2-HEXA #1	2018-04-26 05:23:42	0.2593	5.70005	0.000			B	401678493.45	1	81	58	0B	36	B0	E0	60
107915		2449	0	2018-04-26 06:29:49	SR	N	FORMAT TEMPL. 31X8-A2-HEXA #1	2018-04-26 06:29:48	0.26012	5.67495	0.000			B	401678491.39	1	81	D0	08	06	C0	02	74
107915		2449	0	2018-04-26 08:48:29	MB	N	FORMAT TEMPL. 31X8-A2-HEXA #1	2018-04-26 08:48:29	0.23512	5.68572	0.000			B	401678490.61	1	80	78	07	4B	98	4E	B0
107915		2449	0	2018-04-26 09:29:59	MA	N	FORMAT TEMPL. 31X8-A2-HEXA #1	2018-04-26 09:29:58	0.21294	5.6872	0.000			B	401678499.20	1	81	40	04	E2	C0	50	F1
107915		2449	0	2018-04-26 15:14:53	NP	N	FORMAT TEMPL. 31X8-A2-HEXA #1	2018-04-26 15:14:52	0.17082	5.68953	0.000			B	401678496.40	1	C0	00	7B
107915		2449	0	2018-04-26 18:08:47	NK	N	FORMAT TEMPL. 31X8-A2-HEXA #1	2018-04-26 18:08:47	0.17616	5.68353	0.000			B	401678495.30	1	C0	0B	0A
107915		2449	0	2018-04-27 03:54:09	NP	N	FORMAT TEMPL. 31X8-A2-HEXA #1	2018-04-27 03:54:09	0.1323	5.68634	0.000			B	401678498.75	1	81	50	2F	FD	D9	32	D3
107915		2449	0	2018-04-27 05:50:59	SR	N	FORMAT TEMPL. 31X8-A2-HEXA #1	2018-04-27 05:50:59	0.14601	5.68211	0.000			B	401678495.88	1	81	A8	0E	C3	C8	C5	7F
107915		2449	0	2018-04-27 06:46:59	NK	N	FORMAT TEMPL. 31X8-A2-HEXA #1	2018-04-27 06:46:59	0.14801	5.68	0.000			B	401678498.77	1	81	38	0B	3F	D9	F4	14
107915		2449	0	2018-04-27 08:16:20	NN	N	FORMAT TEMPL. 31X8-A2-HEXA #1	2018-04-27 08:16:19	0.18387	5.68765	0.000			B	401678492.91	1	D9	D8	75
107915		2449	0	2018-04-27 15:07:46	NP	N	FORMAT TEMPL. 31X8-A2-HEXA #1	2018-04-27 15:07:46	0.20881	5.69701	0.000			B	401678493.87	1	13	6A	8A
107915		2449	0	2018-04-27 18:26:50	SR	N	FORMAT TEMPL. 31X8-A2-HEXA #1	2018-04-27 18:26:49	0.20632	5.68044	0.000			B	401678496.48	1	81	58	1F	17	D8	38	F2
107915		2449	42	2018-04-28 05:29:50	SR	N	FORMAT TEMPL. 31X8-A2-HEXA #1	2018-04-28 05:30:11	0.20117	5.69811	0.000			B	401678494.35	1	13	4A	8A
107915		2449	42	2018-04-28 05:30:32	SR	N	FORMAT TEMPL. 31X8-A2-HEXA #1	2018-04-28 05:30:11	0.20117	5.69811	0.000			B	401678494.35	1	81	60	09	74	C8	C4	47
107915		2449	0	2018-04-28 06:18:11	NK	N	FORMAT TEMPL. 31X8-A2-HEXA #1	2018-04-28 06:18:10	0.18565	5.6813	0.000			B	401678494.32	1	81	88	0C	DD	B0	A1	DA
107915		2449	0	2018-04-28 14:54:44	NP	N	FORMAT TEMPL. 31X8-A2-HEXA #1	2018-04-28 14:54:43	0.16322	5.65577	0.000			B	401678501.01	1	80	38	00	88	40	D2	E3
107915		2449	438	2018-04-28 16:30:58	NP	N	FORMAT TEMPL. 31X8-A2-HEXA #1	2018-04-28 16:30:57	0.18954	5.66042	0.000			B	401678499.66	1	81	48	03	60	98	45	31
107915		2449	438	2018-04-28 16:38:16	NP	N	FORMAT TEMPL. 31X8-A2-HEXA #1	2018-04-28 16:30:57	0.18954	5.66042	0.000			B	401678499.66	1	80	98	06	AC	78	46	82
107915		2449	86	2018-04-28 18:00:08	SR	N	FORMAT TEMPL. 31X8-A2-HEXA #1	2018-04-28 18:00:51	0.20126	5.68391	0.000			B	401678498.01	1	C0	00	59
107915		2449	86	2018-04-28 18:01:34	SR	N	FORMAT TEMPL. 31X8-A2-HEXA #1	2018-04-28 18:00:51	0.20126	5.68391	0.000			B	401678498.01	1	81	50	16	45	D9	AB	CE
107915		2449	0	2018-04-29 08:32:06	MA	N	FORMAT TEMPL. 31X8-A2-HEXA #1	2018-04-29 08:32:05	0.24079	5.6762	0.000			B	401678505.37	1	81	40	0E	2B	D0	CE	1E
107915		2449	0	2018-04-29 16:17:57	NP	N	FORMAT TEMPL. 31X8-A2-HEXA #1	2018-04-29 16:17:57	0.24352	5.68972	0.000			B	401678503.78	1	81	70	04	CA	D9	08	60
107915		2449	42	2018-04-29 17:28:29	SR	N	FORMAT TEMPL. 31X8-A2-HEXA #1	2018-04-29 17:28:50	0.22446	5.67414	0.000			B	401678500.85	1	81	78	0F	6C	D0	3E	6C
107915		2449	42	2018-04-29 17:29:11	SR	N	FORMAT TEMPL. 31X8-A2-HEXA #1	2018-04-29 17:28:50	0.22446	5.67414	0.000			B	401678500.85	1	C0	00	82
107915		2449	0	2018-04-29 18:59:28	NN	N	FORMAT TEMPL. 31X8-A2-HEXA #1	2018-04-29 18:59:28	0.21634	5.67434	0.000			B	401678496.08	1	81	50	02	61	D1	F5	4A
107915		2449	0	2018-04-29 21:20:21	MA	N	FORMAT TEMPL. 31X8-A2-HEXA #1	2018-04-29 21:20:21	0.21214	5.67295	0.000			B	401678498.13	1	81	48	17	40	C9	B9	E7
107915		2449	0	2018-04-30 07:04:33	NK	N	FORMAT TEMPL. 31X8-A2-HEXA #1	2018-04-30 07:04:32	0.20996	5.67244	0.000			B	401678499.14	1	12	EA	8A
107915		2449	0	2018-04-30 07:49:04	NN	N	FORMAT TEMPL. 31X8-A2-HEXA #1	2018-04-30 07:49:03	0.20727	5.66904	0.000			B	401678498.01	1	81	50	01	45	D9	91	9B
107915		2449	0	2018-04-30 09:11:23	MB	N	FORMAT TEMPL. 31X8-A2-HEXA #1	2018-04-30 09:11:23	0.21046	5.67268	0.000			B	401678496.99	1	81	40	03	5B	98	3E	29
107915		2449	0	2018-04-30 09:47:39	MA	N	FORMAT TEMPL. 31X8-A2-HEXA #1	2018-04-30 09:47:39	0.20985	5.67406	0.000			B	401678498.64	1	81	28	0D	01	C8	04	FE
107915		2449	0	2018-04-30 16:14:07	NP	N	FORMAT TEMPL. 31X8-A2-HEXA #1	2018-04-30 16:14:07	0.20835	5.68032	0.000			B	401678499.98	1	13	1A	8C
107915		2449	0	2018-04-30 18:02:45	NK	N	FORMAT TEMPL. 31X8-A2-HEXA #1	2018-04-30 18:02:44	0.21003	5.67886	0.000			B	401678500.94	1	81	60	0F	FC	E1	6B	FD
107915		2449	0	2018-05-01 05:28:40	SR	N	FORMAT TEMPL. 31X8-A2-HEXA #1	2018-05-01 05:28:40	0.2093	5.67398	0.000			B	401678499.39	1	81	68	07	C3	B8	23	80
107915		2449	46	2018-05-01 06:36:30	NK	N	FORMAT TEMPL. 31X8-A2-HEXA #1	2018-05-01 06:36:52	0.22218	5.7203	0.000			B	401678501.03	1	D4	F0	5C
107915		2449	46	2018-05-01 06:37:16	NK	N	FORMAT TEMPL. 31X8-A2-HEXA #1	2018-05-01 06:36:52	0.22218	5.7203	0.000			B	401678501.03	1	81	50	0B	49	D0	AC	F1
107915		2449	0	2018-05-01 07:38:17	NN	N	FORMAT TEMPL. 31X8-A2-HEXA #1	2018-05-01 07:38:17	0.204	5.67743	0.000			B	401678504.16	1	13	1A	8D
107915		2449	48	2018-05-01 17:57:21	SR	N	FORMAT TEMPL. 31X8-A2-HEXA #1	2018-05-01 17:57:45	0.21969	5.73249	0.000			B	401678501.40	1	C0	00	5C
107915		2449	48	2018-05-01 17:58:09	SR	N	FORMAT TEMPL. 31X8-A2-HEXA #1	2018-05-01 17:57:45	0.21969	5.73249	0.000			B	401678501.40	1	81	78	2D	88	D1	AE	BE
107915		2449	0	2018-05-02 05:00:02	SR	N	FORMAT TEMPL. 31X8-A2-HEXA #1	2018-05-02 05:00:02	0.24762	5.68555	0.000			B	401678494.30	1	CA	78	5F
107915		2449	0	2018-05-02 06:11:37	NK	N	FORMAT TEMPL. 31X8-A2-HEXA #1	2018-05-02 06:11:37	0.27726	5.69875	0.000			B	401678490.55	1	CA	78	5F
107915		2449	226	2018-05-02 09:10:44	MA	N	FORMAT TEMPL. 31X8-A2-HEXA #1	2018-05-02 09:12:59	0.19024	5.68361	0.000			A	401678497.06	1	81	60	1C	2C	D9	7F	A0
107915		2449	226	2018-05-02 09:13:43	MA	N	FORMAT TEMPL. 31X8-A2-HEXA #1	2018-05-02 09:12:59	0.19024	5.68361	0.000			A	401678497.06	1	80	A8	02	19	B8	9F	19
107915		2449	226	2018-05-02 09:14:30	MA	N	FORMAT TEMPL. 31X8-A2-HEXA #1	2018-05-02 09:12:59	0.19024	5.68361	0.000			A	401678497.06	1	CA	78	5F
107915		2449	0	2018-05-02 17:35:16	SR	N	FORMAT TEMPL. 31X8-A2-HEXA #1	2018-05-02 17:35:15	0.16385	5.71491	0.000			B	401678494.96	1	81	70	18	32	D8	BB	7F
107915		2449	0	2018-05-02 18:31:06	NN	N	FORMAT TEMPL. 31X8-A2-HEXA #1	2018-05-02 18:31:06	0.18297	5.68892	0.000			B	401678490.78	1	81	68	1F	FE	E9	0E	55
107915		2449	0	2018-05-02 21:08:26	MB	N	FORMAT TEMPL. 31X8-A2-HEXA #1	2018-05-02 21:08:26	0.19338	5.68541	0.000			B	401678497.58	1	81	48	2F	FC	D9	29	45
107915		2449	0	2018-05-03 04:32:41	SR	N	FORMAT TEMPL. 31X8-A2-HEXA #1	2018-05-03 04:32:40	0.19948	5.67724	0.000			B	401678497.23	1	81	50	0F	FC	D9	EF	13
107915		2449	64	2018-05-03 04:32:41	NP	N	FORMAT TEMPL. 31X8-A2-HEXA #1	2018-05-03 04:33:12	0.19731	5.67636	0.000			B	401678495.25	1	81	50	0F	FC	D9	E9	B1
107915		2449	64	2018-05-03 04:33:45	NP	N	FORMAT TEMPL. 31X8-A2-HEXA #1	2018-05-03 04:33:12	0.19731	5.67636	0.000			B	401678495.25	1	80	08	10	53	40	F6	21
107915		2449	0	2018-05-03 05:58:08	NK	N	FORMAT TEMPL. 31X8-A2-HEXA #1	2018-05-03 05:58:07	0.19523	5.67342	0.000			B	401678497.73	1	CB	60	5E
107915		2449	0	2018-05-03 07:15:32	NN	N	FORMAT TEMPL. 31X8-A2-HEXA #1	2018-05-03 07:15:31	0.19497	5.67244	0.000			B	401678499.50	1	CB	60	5E
107915		2449	0	2018-05-03 08:53:03	MA	N	FORMAT TEMPL. 31X8-A2-HEXA #1	2018-05-03 08:53:02	0.19398	5.67062	0.000			B	401678499.24	1	CB	60	5E
107915		2449	262	2018-05-03 16:57:07	SR	N	FORMAT TEMPL. 31X8-A2-HEXA #1	2018-05-03 16:59:06	0.18681	5.69537	0.000			A	401678503.41	1	81	60	0D	A1	D9	96	CE
107915		2449	262	2018-05-03 16:58:43	SR	N	FORMAT TEMPL. 31X8-A2-HEXA #1	2018-05-03 16:59:06	0.18681	5.69537	0.000			A	401678503.41	1	80	80	01	75	B8	54	0E
107915		2449	262	2018-05-03 17:01:29	SR	N	FORMAT TEMPL. 31X8-A2-HEXA #1	2018-05-03 16:59:06	0.18681	5.69537	0.000			A	401678503.41	1	C0	00	5F
107915		2449	0	2018-05-04 05:33:25	SR	N	FORMAT TEMPL. 31X8-A2-HEXA #1	2018-05-04 05:33:25	0.18329	5.68854	0.000			B	401678495.41	1	13	5A	0B
107915		2449	0	2018-05-04 07:09:57	NK	N	FORMAT TEMPL. 31X8-A2-HEXA #1	2018-05-04 07:09:57	0.1851	5.68114	0.000			B	401678497.95	1	D2	60	5A
107915		2449	483	2018-05-04 08:24:09	MA	N	FORMAT TEMPL. 31X8-A2-HEXA #1	2018-05-04 08:24:08	0.19238	5.6838	0.000			B	401678495.57	1	80	90	03	23	B8	F0	9A
107915		2449	483	2018-05-04 08:32:12	MA	N	FORMAT TEMPL. 31X8-A2-HEXA #1	2018-05-04 08:24:08	0.19238	5.6838	0.000			B	401678495.57	1	81	28	07	58	98	EB	D0
107915		2449	181	2018-05-04 10:07:44	MA	N	FORMAT TEMPL. 31X8-A2-HEXA #1	2018-05-04 10:07:44	0.19565	5.6825	0.000			B	401678500.57	1	81	B8	0F	FC	E1	86	48
107915		2449	181	2018-05-04 10:10:45	MA	N	FORMAT TEMPL. 31X8-A2-HEXA #1	2018-05-04 10:07:44	0.19565	5.6825	0.000			B	401678500.57	1	80	70	02	01	A8	6B	C3
107915		2449	0	2018-05-05 02:23:57	NP	N	FORMAT TEMPL. 31X8-A2-HEXA #1	2018-05-05 02:23:56	0.21559	5.68395	0.000			B	401678496.56	1	81	48	2F	FD	D9	CC	18
107915		2449	87	2018-05-05 05:10:17	SR	N	FORMAT TEMPL. 31X8-A2-HEXA #1	2018-05-05 05:11:00	0.20991	5.68375	0.000			B	401678498.04	1	DE	78	81
107915		2449	87	2018-05-05 05:11:44	SR	N	FORMAT TEMPL. 31X8-A2-HEXA #1	2018-05-05 05:11:00	0.20991	5.68375	0.000			B	401678498.04	1	81	80	16	6F	B8	CE	D9
107915		2449	0	2018-05-05 06:43:48	SR	N	FORMAT TEMPL. 31X8-A2-HEXA #1	2018-05-05 06:43:47	0.21097	5.68272	0.000			B	401678499.42	1	DE	78	81
107915		2449	0	2018-05-05 06:43:48	NK	N	FORMAT TEMPL. 31X8-A2-HEXA #1	2018-05-05 06:43:47	0.21272	5.68672	0.000			B	401678496.18	1	DE	78	81
107915		2449	0	2018-05-05 06:43:48	NN	N	FORMAT TEMPL. 31X8-A2-HEXA #1	2018-05-05 06:43:47	0.20941	5.68545	0.000			B	401678493.44	1	DE	78	81
107915		2449	211	2018-05-05 08:05:17	MA	N	FORMAT TEMPL. 31X8-A2-HEXA #1	2018-05-05 08:07:02	0.20336	5.68296	0.000			B	401678493.43	1	80	98	01	01	A0	80	0E
107915		2449	211	2018-05-05 08:08:48	MA	N	FORMAT TEMPL. 31X8-A2-HEXA #1	2018-05-05 08:07:02	0.20336	5.68296	0.000			B	401678493.43	1	DE	38	C3
107915		2449	0	2018-05-05 08:31:18	NN	N	FORMAT TEMPL. 31X8-A2-HEXA #1	2018-05-05 08:31:18	0.20335	5.68332	0.000			B	401678492.81	1	81	D8	0D	49	C8	97	9F
107915		2449	0	2018-05-05 09:09:12	MB	N	FORMAT TEMPL. 31X8-A2-HEXA #1	2018-05-05 09:09:12	0.20425	5.68289	0.000			B	401678491.59	1	82	00	09	8D	B0	7E	77
107915		2449	89	2018-05-06 03:50:59	NP	N	FORMAT TEMPL. 31X8-A2-HEXA #1	2018-05-06 03:51:44	0.22622	5.67354	0.000			A	401678486.91	1	81	48	2E	A0	D8	97	47
107915		2449	89	2018-05-06 03:51:47	NP	N	FORMAT TEMPL. 31X8-A2-HEXA #1	2018-05-06 03:51:44	0.22622	5.67354	0.000			A	401678486.91	1	81	48	0E	A1	D8	66	98
107915		2449	89	2018-05-06 03:52:28	NP	N	FORMAT TEMPL. 31X8-A2-HEXA #1	2018-05-06 03:51:44	0.22622	5.67354	0.000			A	401678486.91	1	81	48	1E	A0	D8	60	2D
107915		2449	509	2018-05-06 08:08:34	NN	N	FORMAT TEMPL. 31X8-A2-HEXA #1	2018-05-06 08:08:33	0.20014	5.68727	0.000			B	401678488.37	1	81	68	08	06	C8	83	C3
107915		2449	509	2018-05-06 08:17:03	NN	N	FORMAT TEMPL. 31X8-A2-HEXA #1	2018-05-06 08:08:33	0.20014	5.68727	0.000			B	401678488.37	1	DE	80	91
107915		2449	0	2018-05-06 09:21:24	MA	N	FORMAT TEMPL. 31X8-A2-HEXA #1	2018-05-06 09:21:23	0.19909	5.68792	0.000			B	401678490.38	1	81	70	07	CF	C8	7F	01
107915		2449	49	2018-05-07 05:23:53	NP	N	FORMAT TEMPL. 31X8-A2-HEXA #1	2018-05-07 05:24:17	0.18543	5.6907	0.000			B	401678492.15	1	DE	80	B0
107915		2449	49	2018-05-07 05:24:42	NP	N	FORMAT TEMPL. 31X8-A2-HEXA #1	2018-05-07 05:24:17	0.18543	5.6907	0.000			B	401678492.15	1	81	91	09	E1	A8	0B	31
107915		2449	0	2018-05-07 05:42:51	SR	N	FORMAT TEMPL. 31X8-A2-HEXA #1	2018-05-07 05:42:50	0.1878	5.686	0.000			B	401678489.74	1	82	18	10	8C	D1	52	18
107915		2449	0	2018-05-07 05:56:07	NK	N	FORMAT TEMPL. 31X8-A2-HEXA #1	2018-05-07 05:56:07	0.18766	5.68708	0.000			B	401678487.80	1	82	18	0A	69	B8	DE	31
107915		2449	0	2018-05-07 07:33:37	NK	N	FORMAT TEMPL. 31X8-A2-HEXA #1	2018-05-07 07:33:37	0.18723	5.68573	0.000			B	401678490.93	1	81	78	0C	14	D0	AB	41
107915		2449	0	2018-05-08 05:29:36	NK	N	FORMAT TEMPL. 31X8-A2-HEXA #1	2018-05-08 05:29:35	0.18147	5.69755	0.000			B	401678489.59	1	DE	A0	93
107915		2449	0	2018-05-08 06:55:50	SR	N	FORMAT TEMPL. 31X8-A2-HEXA #1	2018-05-08 06:55:50	0.18537	5.67775	0.000			B	401678488.98	1	81	10	04	5F	91	8B	6E
107915		2449	0	2018-05-08 07:45:23	NN	N	FORMAT TEMPL. 31X8-A2-HEXA #1	2018-05-08 07:45:22	0.17886	5.67975	0.000			B	401678489.54	1	DE	A0	93
107915		2449	42	2018-05-09 04:58:00	NP	N	FORMAT TEMPL. 31X8-A2-HEXA #1	2018-05-09 04:58:20	0.20979	5.67032	0.000			B	401678486.39	1	DE	90	99
107915		2449	42	2018-05-09 04:58:42	NP	N	FORMAT TEMPL. 31X8-A2-HEXA #1	2018-05-09 04:58:20	0.20979	5.67032	0.000			B	401678486.39	1	81	38	10	FF	E1	B0	21
107915		2449	0	2018-05-09 10:08:24	MA	N	FORMAT TEMPL. 31X8-A2-HEXA #1	2018-05-09 10:08:24	0.20756	5.66951	0.000			B	401678484.30	1	81	60	03	9C	E1	E6	BD
107915		2449	91	2018-05-10 03:09:05	NP	N	FORMAT TEMPL. 31X8-A2-HEXA #1	2018-05-10 03:09:49	0.19324	5.68441	0.000			A	401678487.41	1	81	48	0F	FC	D9	4F	B5
107915		2449	91	2018-05-10 03:09:47	NP	N	FORMAT TEMPL. 31X8-A2-HEXA #1	2018-05-10 03:09:49	0.19324	5.68441	0.000			A	401678487.41	1	DE	90	7B
107915		2449	91	2018-05-10 03:10:36	NP	N	FORMAT TEMPL. 31X8-A2-HEXA #1	2018-05-10 03:09:49	0.19324	5.68441	0.000			A	401678487.41	1	81	48	2F	FD	D9	E1	CC
107915		2449	0	2018-05-10 04:50:53	NP	N	FORMAT TEMPL. 31X8-A2-HEXA #1	2018-05-10 04:50:52	0.19504	5.68413	0.000			B	401678489.96	1	81	38	1B	07	D8	03	7D
107915		2449	0	2018-05-10 09:41:20	MA	N	FORMAT TEMPL. 31X8-A2-HEXA #1	2018-05-10 09:41:19	0.19856	5.68614	0.000			B	401678488.29	1	81	60	14	CC	E1	80	27
107915		2449	44	2018-05-11 04:40:25	NP	N	FORMAT TEMPL. 31X8-A2-HEXA #1	2018-05-11 04:40:47	0.19983	5.69337	0.000			B	401678490.56	1	81	D0	0F	DA	C8	60	71
107915		2449	44	2018-05-11 04:41:09	NP	N	FORMAT TEMPL. 31X8-A2-HEXA #1	2018-05-11 04:40:47	0.19983	5.69337	0.000			B	401678490.56	1	DE	90	8E
107915		2449	48	2018-05-11 05:19:51	SR	N	FORMAT TEMPL. 31X8-A2-HEXA #1	2018-05-11 05:20:15	0.20124	5.68899	0.000			B	401678482.67	1	81	88	0D	25	C8	0A	1E
107915		2449	48	2018-05-11 05:20:39	SR	N	FORMAT TEMPL. 31X8-A2-HEXA #1	2018-05-11 05:20:15	0.20124	5.68899	0.000			B	401678482.67	1	81	88	1D	24	C8	FE	B3
107915		2449	0	2018-05-11 07:37:12	NK	N	FORMAT TEMPL. 31X8-A2-HEXA #1	2018-05-11 07:37:11	0.20166	5.68242	0.000			B	401678486.74	1	DE	90	8E
107915		2449	40	2018-05-12 04:50:42	SR	N	FORMAT TEMPL. 31X8-A2-HEXA #1	2018-05-12 04:51:01	0.19569	5.67121	0.000			B	401678491.59	1	81	B0	1D	E6	D0	14	90
107915		2449	40	2018-05-12 04:51:22	SR	N	FORMAT TEMPL. 31X8-A2-HEXA #1	2018-05-12 04:51:01	0.19569	5.67121	0.000			B	401678491.59	1	DE	78	84
107915		2449	84	2018-05-12 05:28:02	NK	N	FORMAT TEMPL. 31X8-A2-HEXA #1	2018-05-12 05:28:44	0.18477	5.67755	0.000			B	401678482.36	1	81	C8	11	EA	C9	73	67
107915		2449	84	2018-05-12 05:29:26	NK	N	FORMAT TEMPL. 31X8-A2-HEXA #1	2018-05-12 05:28:44	0.18477	5.67755	0.000			B	401678482.36	1	81	C8	11	EA	C9	87	CB
107915		2449	0	2018-05-12 06:30:12	SR	N	FORMAT TEMPL. 31X8-A2-HEXA #1	2018-05-12 06:30:12	0.19681	5.67136	0.000			B	401678495.33	1	81	D0	09	32	C8	2F	4A
107915		2449	45	2018-05-12 09:06:32	MA	N	FORMAT TEMPL. 31X8-A2-HEXA #1	2018-05-12 09:06:54	0.22329	5.67995	0.000			B	401678491.65	1	DE	78	84
107915		2449	45	2018-05-12 09:07:17	MA	N	FORMAT TEMPL. 31X8-A2-HEXA #1	2018-05-12 09:06:54	0.22329	5.67995	0.000			B	401678491.65	1	81	50	06	B1	D9	4C	51
107915		2449	0	2018-05-13 04:10:29	NP	N	FORMAT TEMPL. 31X8-A2-HEXA #1	2018-05-13 04:10:29	0.27943	5.662	0.000			B	401678498.01	1	13	E9	CB
107915		2449	0	2018-05-13 06:42:31	NK	N	FORMAT TEMPL. 31X8-A2-HEXA #1	2018-05-13 06:42:30	0.25588	5.67866	0.000			B	401678494.77	1	DE	50	8E
107915		2449	204	2018-05-15 06:30:50	SR	N	FORMAT TEMPL. 31X8-A2-HEXA #1	2018-05-15 06:32:12	0.18241	5.6767	0.000			A	401678490.19	1	81	B8	05	28	B8	67	96
107915		2449	204	2018-05-15 06:31:35	SR	N	FORMAT TEMPL. 31X8-A2-HEXA #1	2018-05-15 06:32:12	0.18241	5.6767	0.000			A	401678490.19	1	81	B8	05	28	B8	FD	75
107915		2449	204	2018-05-15 06:34:14	SR	N	FORMAT TEMPL. 31X8-A2-HEXA #1	2018-05-15 06:32:12	0.18241	5.6767	0.000			A	401678490.19	1	DE	80	79
107915		2449	543	2018-05-15 07:27:26	NK	N	FORMAT TEMPL. 31X8-A2-HEXA #1	2018-05-15 07:36:29	0.1975	5.67712	0.000			B	401678492.38	1	DE	80	79
107915		2449	543	2018-05-15 07:36:29	NK	N	FORMAT TEMPL. 31X8-A2-HEXA #1	2018-05-15 07:36:29	0.1975	5.67712	0.000			B	401678492.38	1	81	38	05	13	88	85	53
107915		2449	0	2018-05-16 03:38:53	NP	N	FORMAT TEMPL. 31X8-A2-HEXA #1	2018-05-16 03:38:53	0.29589	5.66461	0.000			B	401678493.64	1	81	58	2F	FF	D9	58	1B
107915		2449	0	2018-05-16 05:16:50	NP	N	FORMAT TEMPL. 31X8-A2-HEXA #1	2018-05-16 05:16:49	0.23027	5.68029	0.000			B	401678500.46	1	DE	B0	6E
107915		2449	362	2018-05-16 05:59:49	SR	N	FORMAT TEMPL. 31X8-A2-HEXA #1	2018-05-16 05:59:49	0.22496	5.67628	0.000			B	401678500.50	1	DE	B0	6E
107915		2449	362	2018-05-16 06:05:51	SR	N	FORMAT TEMPL. 31X8-A2-HEXA #1	2018-05-16 05:59:49	0.22496	5.67628	0.000			B	401678500.50	1	12	D9	8D
107915		2449	266	2018-05-16 07:04:48	NK	N	FORMAT TEMPL. 31X8-A2-HEXA #1	2018-05-16 07:09:14	0.20267	5.68376	0.000			B	401678490.59	1	80	B0	06	5C	B0	63	4A
107915		2449	266	2018-05-16 07:09:14	NK	N	FORMAT TEMPL. 31X8-A2-HEXA #1	2018-05-16 07:09:14	0.20267	5.68376	0.000			B	401678490.59	1	DE	B0	6E
107915		2449	0	2018-05-16 07:57:50	NN	N	FORMAT TEMPL. 31X8-A2-HEXA #1	2018-05-16 07:57:49	0.19681	5.68593	0.000			B	401678490.02	1	81	48	0A	D4	B0	9D	81
107915		2449	217	2018-05-16 09:12:52	MA	N	FORMAT TEMPL. 31X8-A2-HEXA #1	2018-05-16 09:12:52	0.18651	5.68811	0.000			B	401678493.50	1	DE	B0	6E
107915		2449	217	2018-05-16 09:16:29	MA	N	FORMAT TEMPL. 31X8-A2-HEXA #1	2018-05-16 09:12:52	0.18651	5.68811	0.000			B	401678493.50	1	13	69	8C
107915		2449	0	2018-05-17 05:10:14	NP	N	FORMAT TEMPL. 31X8-A2-HEXA #1	2018-05-17 05:10:14	0.19203	5.68179	0.000			B	401678494.67	1	DE	B0	7A
107915		2449	45	2018-05-17 05:31:24	SR	N	FORMAT TEMPL. 31X8-A2-HEXA #1	2018-05-17 05:31:46	0.21598	5.68584	0.000			B	401678498.17	1	81	D8	0D	25	C0	46	73
107915		2449	45	2018-05-17 05:32:09	SR	N	FORMAT TEMPL. 31X8-A2-HEXA #1	2018-05-17 05:31:46	0.21598	5.68584	0.000			B	401678498.17	1	DE	B0	7A
107915		2449	0	2018-05-17 06:44:46	NK	N	FORMAT TEMPL. 31X8-A2-HEXA #1	2018-05-17 06:44:45	0.20705	5.68699	0.000			B	401678498.75	1	12	D9	4B
107915		2449	0	2018-05-17 07:09:47	SR	N	FORMAT TEMPL. 31X8-A2-HEXA #1	2018-05-17 07:09:46	0.21214	5.68587	0.000			B	401678497.23	1	DE	30	7A
107915		2449	48	2018-05-17 08:59:21	MA	N	FORMAT TEMPL. 31X8-A2-HEXA #1	2018-05-17 08:59:20	0.20551	5.67826	0.000			B	401678489.44	1	81	50	01	D5	D9	74	70
107915		2449	48	2018-05-17 09:00:09	MA	N	FORMAT TEMPL. 31X8-A2-HEXA #1	2018-05-17 08:59:20	0.20551	5.67826	0.000			B	401678489.44	1	DE	B0	7A
107915		2449	0	2018-05-17 10:38:27	MA	N	FORMAT TEMPL. 31X8-A2-HEXA #1	2018-05-17 10:38:27	0.20188	5.67672	0.000			B	401678494.08	1	12	F9	4B
107915		2449	87	2018-05-18 03:18:35	NP	N	FORMAT TEMPL. 31X8-A2-HEXA #1	2018-05-18 03:19:17	0.202	5.67312	0.000			A	401678494.91	1	81	50	07	89	D1	9E	7B
107915		2449	87	2018-05-18 03:19:17	NP	N	FORMAT TEMPL. 31X8-A2-HEXA #1	2018-05-18 03:19:17	0.202	5.67312	0.000			A	401678494.91	1	81	50	17	88	D1	E2	46
107915		2449	87	2018-05-18 03:20:02	NP	N	FORMAT TEMPL. 31X8-A2-HEXA #1	2018-05-18 03:19:17	0.202	5.67312	0.000			A	401678494.91	1	81	50	27	88	D1	E8	87
107915		2449	86	2018-05-18 05:05:01	SR	N	FORMAT TEMPL. 31X8-A2-HEXA #1	2018-05-18 05:05:43	0.16688	5.68422	0.000			B	401678488.25	1	81	80	4F	FF	C9	87	1C
107915		2449	86	2018-05-18 05:06:27	SR	N	FORMAT TEMPL. 31X8-A2-HEXA #1	2018-05-18 05:05:43	0.16688	5.68422	0.000			B	401678488.25	1	DE	58	76
107915		2449	0	2018-05-18 07:41:37	NN	N	FORMAT TEMPL. 31X8-A2-HEXA #1	2018-05-18 07:41:36	0.15396	5.6868	0.000			B	401678495.77	1	81	58	00	76	C9	57	98
107915		2449	342	2018-05-18 08:35:48	MA	N	FORMAT TEMPL. 31X8-A2-HEXA #1	2018-05-18 08:39:19	0.1938	5.66702	0.000			A	401678490.32	1	DE	58	76
107915		2449	342	2018-05-18 08:40:41	MA	N	FORMAT TEMPL. 31X8-A2-HEXA #1	2018-05-18 08:39:19	0.1938	5.66702	0.000			A	401678490.32	1	80	88	04	1E	A8	04	73
107915		2449	342	2018-05-18 08:41:30	MA	N	FORMAT TEMPL. 31X8-A2-HEXA #1	2018-05-18 08:39:19	0.1938	5.66702	0.000			A	401678490.32	1	80	88	04	1E	A8	0B	16
107915		2449	0	2018-05-18 10:14:43	MA	N	FORMAT TEMPL. 31X8-A2-HEXA #1	2018-05-18 10:14:43	0.20278	5.65835	0.000			B	401678489.70	1	81	20	02	87	A1	F5	21
107915		2449	0	2018-05-19 07:23:42	NN	N	FORMAT TEMPL. 31X8-A2-HEXA #1	2018-05-19 07:23:41	0.20529	5.68049	0.000			B	401678488.14	1	81	70	11	6E	D9	E7	40
107915		2449	0	2018-05-19 08:15:46	MA	N	FORMAT TEMPL. 31X8-A2-HEXA #1	2018-05-19 08:15:46	0.25897	5.66598	0.000			B	401678481.49	1	81	70	16	72	D9	D5	24
